# Supplementary material for: Lifespan prolonging mechanisms and insulin upregulation without fat accumulation in long-lived reproductives of a higher termite
Source: Commun Biol. 2022 Jan 13;5:44. doi: 10.1038/s42003-021-02974-6 (PMC8758687; doi:10.1038/s42003-021-02974-6)
Supplement: Supplementary file 4 — Supplementary Data 1 [file 42003_2021_2974_MOESM4_ESM.xlsx]

## Sheet: blue
Blue module
GO.ID	Term	Annotated	Significant	Expected	pvalue
GO:0055114	oxidation-reduction process	292	81	40.98	4.2e-11
GO:0055085	transmembrane transport	242	68	33.96	1.2e-09
GO:0007186	G protein-coupled receptor signaling pathway	99	32	13.89	1.7e-06
GO:0006810	transport	453	91	63.58	5.7e-05
GO:0051234	establishment of localization	455	91	63.86	6.8e-05
GO:0051179	localization	464	92	65.12	8.8e-05
GO:0044282	small molecule catabolic process	9	5	1.26	0.0041
GO:0005975	carbohydrate metabolic process	98	22	13.75	0.0144
GO:0016054	organic acid catabolic process	8	4	1.12	0.0168
GO:0046395	carboxylic acid catabolic process	8	4	1.12	0.0168
GO:1901605	alpha-amino acid metabolic process	12	5	1.68	0.018
GO:0015988	energy coupled proton transmembrane transport, against electrochemical gradient	9	4	1.26	0.0269
GO:0015991	ATP hydrolysis coupled proton transport	9	4	1.26	0.0269
GO:0044262	cellular carbohydrate metabolic process	9	4	1.26	0.0269
GO:0090662	ATP hydrolysis coupled transmembrane transport	9	4	1.26	0.0269
GO:0099131	ATP hydrolysis coupled ion transmembrane...	9	4	1.26	0.0269
GO:0099132	ATP hydrolysis coupled cation transmembr...	9	4	1.26	0.0269
GO:0030001	metal ion transport	39	10	5.47	0.0381
GO:0009064	glutamine family amino acid metabolic pr...	6	3	0.84	0.0395
GO:0006812	cation transport	79	17	11.09	0.043

## Sheet: darkorange2
Darkorange2 module
GO.ID	Term	Annotated	Significant	Expected	pvalue
GO:0098655	cation transmembrane transport	28	2	0.2	0.017
GO:0098660	inorganic ion transmembrane transport	28	2	0.2	0.017
GO:0098662	inorganic cation transmembrane transport	28	2	0.2	0.017
GO:0006812	cation transport	79	3	0.57	0.018
GO:0055085	transmembrane transport	242	5	1.75	0.025
GO:0006811	ion transport	162	4	1.17	0.026
GO:0034220	ion transmembrane transport	42	2	0.3	0.036
GO:0061024	membrane organization	6	1	0.04	0.043

## Sheet: lightgreen
Lightgreen module
GO.ID	Term	Annotated	Significant	Expected	pvalue
GO:0006464	cellular protein modification process	319	150	84.19	1.7e-17
GO:0036211	protein modification process	319	150	84.19	1.7e-17
GO:0006468	protein phosphorylation	190	102	50.14	8.4e-17
GO:0043412	macromolecule modification	337	151	88.94	3.2e-15
GO:0016310	phosphorylation	207	104	54.63	1.7e-14
GO:0050789	regulation of biological process	490	197	129.32	7.1e-14
GO:0050794	regulation of cellular process	481	193	126.95	1.8e-13
GO:0065007	biological regulation	508	201	134.07	2.5e-13
GO:0006793	phosphorus metabolic process	315	133	83.14	5.2e-11
GO:0006796	phosphate-containing compound metabolic process	315	133	83.14	5.2e-11
GO:0035556	intracellular signal transduction	96	55	25.34	6.9e-11
GO:0023052	signaling	294	123	77.59	6.8e-10
GO:0007165	signal transduction	291	122	76.8	6.9e-10
GO:0007154	cell communication	294	122	77.59	1.5e-09
GO:0007265	Ras protein signal transduction	26	21	6.86	9.1e-09
GO:0046578	regulation of Ras protein signal transdu...	26	21	6.86	9.1e-09
GO:0007264	small GTPase mediated signal transductio...	42	28	11.08	4.2e-08
GO:0051056	regulation of small GTPase mediated sign...	30	22	7.92	8.9e-08
GO:1902531	regulation of intracellular signal trans...	31	22	8.18	2.3e-07
GO:0051716	cellular response to stimulus	332	126	87.62	4.9e-07
GO:0010468	regulation of gene expression	157	69	41.44	7e-07
GO:0006355	regulation of transcription, DNA-templat...	149	66	39.32	8.8e-07
GO:0051252	regulation of RNA metabolic process	149	66	39.32	8.8e-07
GO:1903506	regulation of nucleic acid-templated tra...	149	66	39.32	8.8e-07
GO:2001141	regulation of RNA biosynthetic process	149	66	39.32	8.8e-07
GO:0019219	regulation of nucleobase-containing comp...	152	66	40.12	2.1e-06
GO:0070647	protein modification by small protein co...	36	23	9.5	2.2e-06
GO:0007266	Rho protein signal transduction	21	16	5.54	2.5e-06
GO:0035023	regulation of Rho protein signal transdu...	21	16	5.54	2.5e-06
GO:0050896	response to stimulus	347	128	91.58	2.5e-06
GO:0048583	regulation of response to stimulus	41	25	10.82	2.8e-06
GO:0009889	regulation of biosynthetic process	153	66	40.38	2.8e-06
GO:0010556	regulation of macromolecule biosynthetic...	153	66	40.38	2.8e-06
GO:0031326	regulation of cellular biosynthetic proc...	153	66	40.38	2.8e-06
GO:2000112	regulation of cellular macromolecule bio...	153	66	40.38	2.8e-06
GO:0009966	regulation of signal transduction	39	24	10.29	3.5e-06
GO:0060255	regulation of macromolecule metabolic pr...	164	69	43.28	4.8e-06
GO:0019222	regulation of metabolic process	165	69	43.55	6.3e-06
GO:0010646	regulation of cell communication	40	24	10.56	6.6e-06
GO:0023051	regulation of signaling	40	24	10.56	6.6e-06
GO:0031323	regulation of cellular metabolic process	157	66	41.44	8.2e-06
GO:0051171	regulation of nitrogen compound metaboli...	157	66	41.44	8.2e-06
GO:0080090	regulation of primary metabolic process	157	66	41.44	8.2e-06
GO:0009987	cellular process	1560	455	411.72	5.1e-05
GO:0044260	cellular macromolecule metabolic process	806	251	212.72	0.00016
GO:0016579	protein deubiquitination	21	13	5.54	0.00062
GO:0070646	protein modification by small protein re...	21	13	5.54	0.00062
GO:0006351	transcription, DNA-templated	200	73	52.78	0.00068
GO:0097659	nucleic acid-templated transcription	200	73	52.78	0.00068
GO:0032774	RNA biosynthetic process	203	73	53.58	0.00112
GO:0032446	protein modification by small protein co...	15	10	3.96	0.00122
GO:0032011	ARF protein signal transduction	5	5	1.32	0.00127
GO:0032012	regulation of ARF protein signal transdu...	5	5	1.32	0.00127
GO:0044267	cellular protein metabolic process	501	159	132.22	0.00173
GO:0009719	response to endogenous stimulus	14	9	3.69	0.00316
GO:0009725	response to hormone	14	9	3.69	0.00316
GO:0016567	protein ubiquitination	14	9	3.69	0.00316
GO:0032870	cellular response to hormone stimulus	14	9	3.69	0.00316
GO:0071495	cellular response to endogenous stimulus	14	9	3.69	0.00316
GO:0016311	dephosphorylation	27	14	7.13	0.00403
GO:0010033	response to organic substance	17	10	4.49	0.00463
GO:0042221	response to chemical	20	11	5.28	0.006
GO:0009755	hormone-mediated signaling pathway	13	8	3.43	0.00791
GO:0014070	response to organic cyclic compound	13	8	3.43	0.00791
GO:0033993	response to lipid	13	8	3.43	0.00791
GO:0043401	steroid hormone mediated signaling pathw...	13	8	3.43	0.00791
GO:0048545	response to steroid hormone	13	8	3.43	0.00791
GO:0071383	cellular response to steroid hormone sti...	13	8	3.43	0.00791
GO:0071396	cellular response to lipid	13	8	3.43	0.00791
GO:0071407	cellular response to organic cyclic comp...	13	8	3.43	0.00791
GO:0070887	cellular response to chemical stimulus	16	9	4.22	0.01067
GO:0071310	cellular response to organic substance	16	9	4.22	0.01067
GO:0019538	protein metabolic process	621	184	163.89	0.02115
GO:0043170	macromolecule metabolic process	1039	296	274.21	0.02713
GO:0007155	cell adhesion	25	11	6.6	0.04232
GO:0022610	biological adhesion	25	11	6.6	0.04232
GO:0034654	nucleobase-containing compound biosynthe...	257	80	67.83	0.04252
GO:1901362	organic cyclic compound biosynthetic pro...	275	85	72.58	0.04382
GO:0019438	aromatic compound biosynthetic process	268	83	70.73	0.04408
GO:0018130	heterocycle biosynthetic process	272	84	71.79	0.04584
GO:0006470	protein dephosphorylation	14	7	3.69	0.04985

## Sheet: lightyellow
Lightyellow module
GO.ID	Term	Annotated	Significant	Expected	pvalue
GO:0055114	oxidation-reduction process	292	35	15.15	7.4e-07
GO:0032787	monocarboxylic acid metabolic process	17	4	0.88	0.0097
GO:0006631	fatty acid metabolic process	10	3	0.52	0.0125
GO:0044255	cellular lipid metabolic process	50	7	2.59	0.0133
GO:0006629	lipid metabolic process	90	10	4.67	0.0165
GO:0045454	cell redox homeostasis	23	4	1.19	0.0284
GO:0065009	regulation of molecular function	14	3	0.73	0.0326
GO:0008299	isoprenoid biosynthetic process	6	2	0.31	0.0349
GO:0017038	protein import	6	2	0.31	0.0349
GO:0055085	transmembrane transport	242	19	12.55	0.0407
GO:0019725	cellular homeostasis	26	4	1.35	0.0426
GO:0006720	isoprenoid metabolic process	7	2	0.36	0.0472
GO:0022411	cellular component disassembly	7	2	0.36	0.0472
GO:0042592	homeostatic process	27	4	1.4	0.048

## Sheet: red
Red module
GO.ID	Term	Annotated	Significant	Expected	pvalue
GO:0007018	microtubule-based movement	29	9	1.71	2.5e-05
GO:0006928	movement of cell or subcellular component	31	9	1.83	4.6e-05
GO:0006261	DNA-dependent DNA replication	12	5	0.71	0.00038
GO:0006030	chitin metabolic process	13	5	0.77	0.00059
GO:0006040	amino sugar metabolic process	13	5	0.77	0.00059
GO:1901071	glucosamine-containing compound metabolic process	13	5	0.77	0.00059
GO:0006270	DNA replication initiation	8	4	0.47	0.00068
GO:0007017	microtubule-based process	43	9	2.54	0.00069
GO:0003333	amino acid transmembrane transport	11	4	0.65	0.0028
GO:0006865	amino acid transport	11	4	0.65	0.0028
GO:0007154	cell communication	294	29	17.38	0.00304
GO:0023052	signaling	294	29	17.38	0.00304
GO:0071103	DNA conformation change	12	4	0.71	0.004
GO:0007186	G protein-coupled receptor signaling pathway	99	13	5.85	0.00472
GO:0006022	aminoglycan metabolic process	20	5	1.18	0.00508
GO:0051716	cellular response to stimulus	332	31	19.63	0.00508
GO:0007165	signal transduction	291	28	17.2	0.00517
GO:0050896	response to stimulus	347	32	20.51	0.00533
GO:0098656	anion transmembrane transport	13	4	0.77	0.00552
GO:1903825	organic acid transmembrane transport	13	4	0.77	0.00552
GO:1905039	carboxylic acid transmembrane transport	13	4	0.77	0.00552
GO:0006333	chromatin assembly or disassembly	7	3	0.41	0.00595
GO:0006334	nucleosome assembly	7	3	0.41	0.00595
GO:0031497	chromatin assembly	7	3	0.41	0.00595
GO:0034728	nucleosome organization	7	3	0.41	0.00595
GO:0006323	DNA packaging	8	3	0.47	0.0091
GO:0065004	protein-DNA complex assembly	8	3	0.47	0.0091
GO:0071824	protein-DNA complex subunit organization	8	3	0.47	0.0091
GO:0015849	organic acid transport	15	4	0.89	0.0096
GO:0046942	carboxylic acid transport	15	4	0.89	0.0096
GO:0015711	organic anion transport	16	4	0.95	0.01222
GO:0070887	cellular response to chemical stimulus	16	4	0.95	0.01222
GO:0071310	cellular response to organic substance	16	4	0.95	0.01222
GO:0006260	DNA replication	35	6	2.07	0.01506
GO:0010033	response to organic substance	17	4	1	0.01526
GO:0042221	response to chemical	20	4	1.18	0.02707
GO:0006820	anion transport	31	5	1.83	0.03298
GO:0009755	hormone-mediated signaling pathway	13	3	0.77	0.03739
GO:0014070	response to organic cyclic compound	13	3	0.77	0.03739
GO:0033993	response to lipid	13	3	0.77	0.03739
GO:0043401	steroid hormone mediated signaling pathw...	13	3	0.77	0.03739
GO:0048545	response to steroid hormone	13	3	0.77	0.03739
GO:0071383	cellular response to steroid hormone sti...	13	3	0.77	0.03739
GO:0071396	cellular response to lipid	13	3	0.77	0.03739
GO:0071407	cellular response to organic cyclic comp...	13	3	0.77	0.03739
GO:0007267	cell-cell signaling	6	2	0.35	0.0445
GO:0050794	regulation of cellular process	481	37	28.43	0.04534
GO:0009719	response to endogenous stimulus	14	3	0.83	0.04557
GO:0009725	response to hormone	14	3	0.83	0.04557
GO:0032870	cellular response to hormone stimulus	14	3	0.83	0.04557
GO:0071495	cellular response to endogenous stimulus	14	3	0.83	0.04557

## Sheet: pink
Pink module
GO.ID	Term	Annotated	Significant	Expected	pvalue
GO:0015074	DNA integration	21	11	1.36	1.2e-08
GO:0006313	transposition, DNA-mediated	9	6	0.58	4.9e-06
GO:0032196	transposition	9	6	0.58	4.9e-06
GO:0006259	DNA metabolic process	100	19	6.48	1.3e-05
GO:0006310	DNA recombination	17	7	1.1	4.8e-05
GO:0050896	response to stimulus	347	38	22.5	0.00049
GO:0007165	signal transduction	291	33	18.87	0.00067
GO:0007154	cell communication	294	33	19.06	0.00081
GO:0023052	signaling	294	33	19.06	0.00081
GO:0051716	cellular response to stimulus	332	35	21.53	0.00175
GO:0065007	biological regulation	508	45	32.94	0.01209
GO:0050789	regulation of biological process	490	43	31.77	0.01683
GO:0043170	macromolecule metabolic process	1039	81	67.36	0.01716
GO:0006807	nitrogen compound metabolic process	1163	89	75.4	0.01854
GO:0050794	regulation of cellular process	481	42	31.19	0.0198
GO:0006260	DNA replication	35	6	2.27	0.02287
GO:0007186	G protein-coupled receptor signaling pat...	99	12	6.42	0.0242
GO:0006468	protein phosphorylation	190	19	12.32	0.0349
GO:0043087	regulation of GTPase activity	5	2	0.32	0.0367
GO:0090304	nucleic acid metabolic process	432	37	28.01	0.038
GO:0006139	nucleobase-containing compound metabolic...	520	43	33.71	0.04305
GO:0035556	intracellular signal transduction	96	11	6.22	0.0435
GO:0009187	cyclic nucleotide metabolic process	13	3	0.84	0.0473
GO:0009190	cyclic nucleotide biosynthetic process	13	3	0.84	0.0473

## Sheet: yellow
Yellow module
GO.ID	Term	Annotated	Significant	Expected	pvalue
GO:0051179	localization	464	46	29.55	0.00073
GO:0016053	organic acid biosynthetic process	13	5	0.83	0.00084
GO:0046394	carboxylic acid biosynthetic process	13	5	0.83	0.00084
GO:0033036	macromolecule localization	80	13	5.1	0.00131
GO:0006810	transport	453	44	28.85	0.00154
GO:0072330	monocarboxylic acid biosynthetic process	9	4	0.57	0.00155
GO:0051234	establishment of localization	455	44	28.98	0.00169
GO:0044283	small molecule biosynthetic process	25	6	1.59	0.00391
GO:0008652	cellular amino acid biosynthetic process	6	3	0.38	0.0044
GO:1901607	alpha-amino acid biosynthetic process	6	3	0.38	0.0044
GO:1901605	alpha-amino acid metabolic process	12	4	0.76	0.00525
GO:0071702	organic substance transport	88	12	5.6	0.00874
GO:0008104	protein localization	67	10	4.27	0.00874
GO:0019752	carboxylic acid metabolic process	70	10	4.46	0.01185
GO:0015031	protein transport	60	9	3.82	0.01227
GO:0015833	peptide transport	60	9	3.82	0.01227
GO:0006520	cellular amino acid metabolic process	50	8	3.18	0.0123
GO:0006082	organic acid metabolic process	71	10	4.52	0.01305
GO:0043436	oxoacid metabolic process	71	10	4.52	0.01305
GO:0042886	amide transport	61	9	3.89	0.01363
GO:0045184	establishment of protein localization	62	9	3.95	0.01509
GO:0032787	monocarboxylic acid metabolic process	17	4	1.08	0.01964
GO:0005996	monosaccharide metabolic process	10	3	0.64	0.02184
GO:0019318	hexose metabolic process	10	3	0.64	0.02184
GO:0034613	cellular protein localization	58	8	3.69	0.02848
GO:0070727	cellular macromolecule localization	58	8	3.69	0.02848
GO:0000278	mitotic cell cycle	11	3	0.7	0.02865
GO:0042219	cellular modified amino acid catabolic p...	5	2	0.32	0.03549
GO:0044273	sulfur compound catabolic process	5	2	0.32	0.03549
GO:0051187	cofactor catabolic process	5	2	0.32	0.03549
GO:0051235	maintenance of location	5	2	0.32	0.03549
GO:0010876	lipid localization	12	3	0.76	0.03645
GO:0010468	regulation of gene expression	157	16	10	0.03818
GO:0006886	intracellular protein transport	51	7	3.25	0.04033
GO:0044281	small molecule metabolic process	160	16	10.19	0.04436
GO:0071705	nitrogen compound transport	75	9	4.78	0.04605
GO:0006355	regulation of transcription, DNA-templat...	149	15	9.49	0.04829
GO:0051252	regulation of RNA metabolic process	149	15	9.49	0.04829
GO:1903506	regulation of nucleic acid-templated tra...	149	15	9.49	0.04829
GO:2001141	regulation of RNA biosynthetic process	149	15	9.49	0.04829

## Sheet: lightcyan
Lightcyan module
GO.ID	Term	Annotated	Significant	Expected	pvalue
GO:0006412	translation	138	119	46.47
GO:0043043	peptide biosynthetic process	140	119	47.15
GO:0006518	peptide metabolic process	147	122	49.5
GO:0043604	amide biosynthetic process	142	119	47.82
GO:0043603	cellular amide metabolic process	151	122	50.85
GO:1901566	organonitrogen compound biosynthetic process	239	168	80.49
GO:0010467	gene expression	437	258	147.17
GO:0034641	cellular nitrogen compound metabolic process	654	347	220.24
GO:0034645	cellular macromolecule biosynthetic process	409	232	137.74	1.3e-25
GO:0009059	macromolecule biosynthetic process	411	232	138.41	3.4e-25
GO:0044237	cellular metabolic process	1126	501	379.2	2.5e-24
GO:0044249	cellular biosynthetic process	509	269	171.41	1.7e-23
GO:1901576	organic substance biosynthetic process	519	271	174.78	1.3e-22
GO:0044271	cellular nitrogen compound biosynthetic process	413	226	139.08	6.2e-22
GO:0009058	biosynthetic process	545	278	183.54	3.4e-21
GO:0006807	nitrogen compound metabolic process	1163	502	391.66	3.4e-20
GO:0043170	macromolecule metabolic process	1039	451	349.9	1.3e-17
GO:0044238	primary metabolic process	1284	529	432.41	8.5e-16
GO:0071704	organic substance metabolic process	1336	545	449.92	2.2e-15
GO:0044260	cellular macromolecule metabolic process	806	356	271.43	4.5e-14
GO:0044267	cellular protein metabolic process	501	238	168.72	6.3e-13
GO:0034660	ncRNA metabolic process	68	51	22.9	2e-12
GO:0009987	cellular process	1560	607	525.35	2.8e-12
GO:0006139	nucleobase-containing compound metabolic...	520	243	175.12	3.4e-12
GO:0046483	heterocycle metabolic process	535	247	180.17	1.1e-11
GO:1901360	organic cyclic compound metabolic proces...	541	249	182.19	1.3e-11
GO:0006725	cellular aromatic compound metabolic pro...	535	246	180.17	2.2e-11
GO:0071840	cellular component organization or bioge...	142	83	47.82	4.4e-10
GO:0016070	RNA metabolic process	338	165	113.83	4.9e-10
GO:0008152	metabolic process	1748	658	588.67	5.1e-10
GO:1901564	organonitrogen compound metabolic proces...	739	315	248.87	1.2e-09
GO:0090304	nucleic acid metabolic process	432	200	145.48	1.7e-09
GO:0044085	cellular component biogenesis	79	52	26.6	3.1e-09
GO:0019538	protein metabolic process	621	270	209.13	3.4e-09
GO:0034470	ncRNA processing	34	28	11.45	5.9e-09
GO:0006399	tRNA metabolic process	56	40	18.86	6.1e-09
GO:0006396	RNA processing	85	54	28.63	1e-08
GO:0042254	ribosome biogenesis	22	20	7.41	3.3e-08
GO:0022613	ribonucleoprotein complex biogenesis	27	23	9.09	4.2e-08
GO:0015985	energy coupled proton transport, down el...	13	13	4.38	6.8e-07
GO:0015986	ATP synthesis coupled proton transport	13	13	4.38	6.8e-07
GO:0046034	ATP metabolic process	27	21	9.09	3.1e-06
GO:0016043	cellular component organization	121	64	40.75	6.6e-06
GO:0009144	purine nucleoside triphosphate metabolic...	28	21	9.43	8.4e-06
GO:0009199	ribonucleoside triphosphate metabolic pr...	28	21	9.43	8.4e-06
GO:0009205	purine ribonucleoside triphosphate metab...	28	21	9.43	8.4e-06
GO:0006364	rRNA processing	13	12	4.38	1.8e-05
GO:0016072	rRNA metabolic process	13	12	4.38	1.8e-05
GO:0051641	cellular localization	73	42	24.58	1.9e-05
GO:0006754	ATP biosynthetic process	18	15	6.06	2e-05
GO:0009142	nucleoside triphosphate biosynthetic pro...	18	15	6.06	2e-05
GO:0009145	purine nucleoside triphosphate biosynthe...	18	15	6.06	2e-05
GO:0009201	ribonucleoside triphosphate biosynthetic...	18	15	6.06	2e-05
GO:0009206	purine ribonucleoside triphosphate biosy...	18	15	6.06	2e-05
GO:0009123	nucleoside monophosphate metabolic proce...	29	21	9.77	2.1e-05
GO:0009126	purine nucleoside monophosphate metaboli...	29	21	9.77	2.1e-05
GO:0009141	nucleoside triphosphate metabolic proces...	29	21	9.77	2.1e-05
GO:0009161	ribonucleoside monophosphate metabolic p...	29	21	9.77	2.1e-05
GO:0009167	purine ribonucleoside monophosphate meta...	29	21	9.77	2.1e-05
GO:1901137	carbohydrate derivative biosynthetic pro...	69	40	23.24	2.4e-05
GO:0008033	tRNA processing	22	17	7.41	3.3e-05
GO:0006418	tRNA aminoacylation for protein translat...	30	21	10.1	4.8e-05
GO:0043038	amino acid activation	34	23	11.45	4.8e-05
GO:0043039	tRNA aminoacylation	34	23	11.45	4.8e-05
GO:0046907	intracellular transport	58	34	19.53	7.2e-05
GO:0051649	establishment of localization in cell	58	34	19.53	7.2e-05
GO:0019693	ribose phosphate metabolic process	44	27	14.82	0.00014
GO:0030163	protein catabolic process	44	27	14.82	0.00014
GO:0009150	purine ribonucleotide metabolic process	42	26	14.14	0.00015
GO:0009259	ribonucleotide metabolic process	42	26	14.14	0.00015
GO:0006974	cellular response to DNA damage stimulus	40	25	13.47	0.00016
GO:0006886	intracellular protein transport	51	30	17.18	0.00018
GO:0009124	nucleoside monophosphate biosynthetic pr...	20	15	6.74	0.00018
GO:0009127	purine nucleoside monophosphate biosynth...	20	15	6.74	0.00018
GO:0009156	ribonucleoside monophosphate biosyntheti...	20	15	6.74	0.00018
GO:0009168	purine ribonucleoside monophosphate bios...	20	15	6.74	0.00018
GO:0022607	cellular component assembly	58	33	19.53	0.0002
GO:1901135	carbohydrate derivative metabolic proces...	110	55	37.04	0.00022
GO:0006163	purine nucleotide metabolic process	45	27	15.15	0.00024
GO:0016192	vesicle-mediated transport	45	27	15.15	0.00024
GO:0033554	cellular response to stress	41	25	13.81	0.00028
GO:0044257	cellular protein catabolic process	41	25	13.81	0.00028
GO:0051603	proteolysis involved in cellular protein...	41	25	13.81	0.00028
GO:0006352	DNA-templated transcription, initiation	15	12	5.05	0.00031
GO:0044265	cellular macromolecule catabolic process	50	29	16.84	0.00032
GO:0072521	purine-containing compound metabolic pro...	46	27	15.49	0.00039
GO:0006367	transcription initiation from RNA polyme...	7	7	2.36	0.00048
GO:0034613	cellular protein localization	58	32	19.53	0.00054
GO:0070727	cellular macromolecule localization	58	32	19.53	0.00054
GO:0006996	organelle organization	82	42	27.61	0.00065
GO:0009152	purine ribonucleotide biosynthetic proce...	30	19	10.1	0.0008
GO:0009260	ribonucleotide biosynthetic process	30	19	10.1	0.0008
GO:0046390	ribose phosphate biosynthetic process	30	19	10.1	0.0008
GO:0009451	RNA modification	18	13	6.06	0.00092
GO:0009057	macromolecule catabolic process	57	31	19.2	0.00092
GO:1902600	proton transmembrane transport	22	15	7.41	0.00095
GO:0034622	cellular protein-containing complex asse...	39	23	13.13	0.00097
GO:0017144	drug metabolic process	48	27	16.16	0.00099
GO:0022900	electron transport chain	9	8	3.03	0.00102
GO:0045184	establishment of protein localization	62	33	20.88	0.00105
GO:0006281	DNA repair	37	22	12.46	0.00107
GO:0015031	protein transport	60	32	20.21	0.00119
GO:0015833	peptide transport	60	32	20.21	0.00119
GO:0006164	purine nucleotide biosynthetic process	33	20	11.11	0.0013
GO:0044281	small molecule metabolic process	160	72	53.88	0.00141
GO:0006298	mismatch repair	6	6	2.02	0.00144
GO:0007034	vacuolar transport	6	6	2.02	0.00144
GO:0007049	cell cycle	29	18	9.77	0.00154
GO:0019637	organophosphate metabolic process	102	49	34.35	0.00154
GO:0042886	amide transport	61	32	20.54	0.00171
GO:0006950	response to stress	52	28	17.51	0.00198
GO:0043933	protein-containing complex subunit organ...	52	28	17.51	0.00198
GO:0032259	methylation	17	12	5.73	0.00201
GO:0046488	phosphatidylinositol metabolic process	19	13	6.4	0.00201
GO:0072522	purine-containing compound biosynthetic ...	34	20	11.45	0.00217
GO:0008104	protein localization	67	34	22.56	0.00259
GO:0006366	transcription by RNA polymerase II	28	17	9.43	0.00292
GO:0098655	cation transmembrane transport	28	17	9.43	0.00292
GO:0098660	inorganic ion transmembrane transport	28	17	9.43	0.00292
GO:0098662	inorganic cation transmembrane transport	28	17	9.43	0.00292
GO:1901565	organonitrogen compound catabolic proces...	58	30	19.53	0.00315
GO:0033036	macromolecule localization	80	39	26.94	0.00329
GO:0006457	protein folding	24	15	8.08	0.00348
GO:0006497	protein lipidation	10	8	3.37	0.0036
GO:0006505	GPI anchor metabolic process	10	8	3.37	0.0036
GO:0006506	GPI anchor biosynthetic process	10	8	3.37	0.0036
GO:0006661	phosphatidylinositol biosynthetic proces...	10	8	3.37	0.0036
GO:0006664	glycolipid metabolic process	10	8	3.37	0.0036
GO:0009247	glycolipid biosynthetic process	10	8	3.37	0.0036
GO:0042157	lipoprotein metabolic process	10	8	3.37	0.0036
GO:0042158	lipoprotein biosynthetic process	10	8	3.37	0.0036
GO:0046467	membrane lipid biosynthetic process	10	8	3.37	0.0036
GO:1903509	liposaccharide metabolic process	10	8	3.37	0.0036
GO:0006650	glycerophospholipid metabolic process	22	14	7.41	0.00375
GO:0046486	glycerolipid metabolic process	22	14	7.41	0.00375
GO:0006413	translational initiation	12	9	4.04	0.00409
GO:0090407	organophosphate biosynthetic process	71	35	23.91	0.00419
GO:0000075	cell cycle checkpoint	5	5	1.68	0.0043
GO:0006520	cellular amino acid metabolic process	50	26	16.84	0.00533
GO:0006612	protein targeting to membrane	7	6	2.36	0.0072
GO:0006613	cotranslational protein targeting to mem...	7	6	2.36	0.0072
GO:0006614	SRP-dependent cotranslational protein ta...	7	6	2.36	0.0072
GO:0022904	respiratory electron transport chain	7	6	2.36	0.0072
GO:0045047	protein targeting to ER	7	6	2.36	0.0072
GO:0070925	organelle assembly	7	6	2.36	0.0072
GO:0072599	establishment of protein localization to...	7	6	2.36	0.0072
GO:0071702	organic substance transport	88	41	29.64	0.00721
GO:0009117	nucleotide metabolic process	66	32	22.23	0.00828
GO:0065003	protein-containing complex assembly	49	25	16.5	0.00853
GO:0000070	mitotic sister chromatid segregation	9	7	3.03	0.00872
GO:0000819	sister chromatid segregation	9	7	3.03	0.00872
GO:0007005	mitochondrion organization	9	7	3.03	0.00872
GO:0007059	chromosome segregation	9	7	3.03	0.00872
GO:0072657	protein localization to membrane	9	7	3.03	0.00872
GO:0090150	establishment of protein localization to...	9	7	3.03	0.00872
GO:0098813	nuclear chromosome segregation	9	7	3.03	0.00872
GO:0140014	mitotic nuclear division	9	7	3.03	0.00872
GO:1903047	mitotic cell cycle process	9	7	3.03	0.00872
GO:0072594	establishment of protein localization to...	15	10	5.05	0.00904
GO:0034220	ion transmembrane transport	42	22	14.14	0.00904
GO:0051276	chromosome organization	35	19	11.79	0.00922
GO:0000278	mitotic cell cycle	11	8	3.7	0.00932
GO:0006643	membrane lipid metabolic process	11	8	3.7	0.00932
GO:0006887	exocytosis	11	8	3.7	0.00932
GO:0006605	protein targeting	13	9	4.38	0.00935
GO:0045017	glycerolipid biosynthetic process	13	9	4.38	0.00935
GO:0046474	glycerophospholipid biosynthetic process	13	9	4.38	0.00935
GO:0006753	nucleoside phosphate metabolic process	67	32	22.56	0.01086
GO:0055086	nucleobase-containing small molecule met...	75	35	25.26	0.01222
GO:0071705	nitrogen compound transport	75	35	25.26	0.01222
GO:0009165	nucleotide biosynthetic process	48	24	16.16	0.01343
GO:1901293	nucleoside phosphate biosynthetic proces...	48	24	16.16	0.01343
GO:0034654	nucleobase-containing compound biosynthe...	257	103	86.55	0.01404
GO:0006091	generation of precursor metabolites and ...	18	11	6.06	0.01536
GO:0006511	ubiquitin-dependent protein catabolic pr...	34	18	11.45	0.01542
GO:0019941	modification-dependent protein catabolic...	34	18	11.45	0.01542
GO:0043632	modification-dependent macromolecule cat...	34	18	11.45	0.01542
GO:0018130	heterocycle biosynthetic process	272	108	91.6	0.01634
GO:1901362	organic cyclic compound biosynthetic pro...	275	109	92.61	0.01681
GO:0033365	protein localization to organelle	16	10	5.39	0.01692
GO:0048523	negative regulation of cellular process	25	14	8.42	0.01753
GO:0048519	negative regulation of biological proces...	32	17	10.78	0.01764
GO:0000413	protein peptidyl-prolyl isomerization	14	9	4.71	0.01845
GO:0018208	peptidyl-proline modification	14	9	4.71	0.01845
GO:0006119	oxidative phosphorylation	6	5	2.02	0.01858
GO:0042773	ATP synthesis coupled electron transport	6	5	2.02	0.01858
GO:0019438	aromatic compound biosynthetic process	268	106	90.25	0.01958
GO:0032940	secretion by cell	12	8	4.04	0.01978
GO:0018193	peptidyl-amino acid modification	23	13	7.75	0.01991
GO:0006400	tRNA modification	8	6	2.69	0.02058
GO:0022406	membrane docking	8	6	2.69	0.02058
GO:0048278	vesicle docking	8	6	2.69	0.02058
GO:0051640	organelle localization	8	6	2.69	0.02058
GO:0070972	protein localization to endoplasmic reti...	8	6	2.69	0.02058
GO:0140056	organelle localization by membrane tethe...	8	6	2.69	0.02058
GO:0000280	nuclear division	10	7	3.37	0.02066
GO:0031324	negative regulation of cellular metaboli...	10	7	3.37	0.02066
GO:0045333	cellular respiration	10	7	3.37	0.02066
GO:0051172	negative regulation of nitrogen compound...	10	7	3.37	0.02066
GO:0044248	cellular catabolic process	80	36	26.94	0.02143
GO:0009108	coenzyme biosynthetic process	19	11	6.4	0.02558
GO:0009892	negative regulation of metabolic process	17	10	5.73	0.02891
GO:0010605	negative regulation of macromolecule met...	17	10	5.73	0.02891
GO:0022402	cell cycle process	17	10	5.73	0.02891
GO:0006732	coenzyme metabolic process	24	13	8.08	0.03033
GO:0016071	mRNA metabolic process	36	18	12.12	0.03049
GO:0000226	microtubule cytoskeleton organization	11	7	3.7	0.04049
GO:0015980	energy derivation by oxidation of organi...	11	7	3.7	0.04049
GO:0043414	macromolecule methylation	11	7	3.7	0.04049
GO:0048193	Golgi vesicle transport	11	7	3.7	0.04049
GO:0048522	positive regulation of cellular process	11	7	3.7	0.04049
GO:0009890	negative regulation of biosynthetic proc...	9	6	3.03	0.04429
GO:0010558	negative regulation of macromolecule bio...	9	6	3.03	0.04429
GO:0031327	negative regulation of cellular biosynth...	9	6	3.03	0.04429
GO:0045786	negative regulation of cell cycle	9	6	3.03	0.04429
GO:0045934	negative regulation of nucleobase-contai...	9	6	3.03	0.04429
GO:2000113	negative regulation of cellular macromol...	9	6	3.03	0.04429
GO:0006644	phospholipid metabolic process	30	15	10.1	0.04647
GO:0006414	translational elongation	5	4	1.68	0.04682
GO:0007088	regulation of mitotic nuclear division	5	4	1.68	0.04682
GO:0007091	metaphase/anaphase transition of mitotic...	5	4	1.68	0.04682
GO:0007346	regulation of mitotic cell cycle	5	4	1.68	0.04682
GO:0010948	negative regulation of cell cycle proces...	5	4	1.68	0.04682
GO:0010965	regulation of mitotic sister chromatid s...	5	4	1.68	0.04682
GO:0030071	regulation of mitotic metaphase/anaphase...	5	4	1.68	0.04682
GO:0031503	protein-containing complex localization	5	4	1.68	0.04682
GO:0033044	regulation of chromosome organization	5	4	1.68	0.04682
GO:0033045	regulation of sister chromatid segregati...	5	4	1.68	0.04682
GO:0033047	regulation of mitotic sister chromatid s...	5	4	1.68	0.04682
GO:0043248	proteasome assembly	5	4	1.68	0.04682
GO:0044770	cell cycle phase transition	5	4	1.68	0.04682
GO:0044772	mitotic cell cycle phase transition	5	4	1.68	0.04682
GO:0044784	metaphase/anaphase transition of cell cy...	5	4	1.68	0.04682
GO:0051246	regulation of protein metabolic process	5	4	1.68	0.04682
GO:0051304	chromosome separation	5	4	1.68	0.04682
GO:0051306	mitotic sister chromatid separation	5	4	1.68	0.04682
GO:0051783	regulation of nuclear division	5	4	1.68	0.04682
GO:0051983	regulation of chromosome segregation	5	4	1.68	0.04682
GO:1901987	regulation of cell cycle phase transitio...	5	4	1.68	0.04682
GO:1901990	regulation of mitotic cell cycle phase t...	5	4	1.68	0.04682
GO:1902099	regulation of metaphase/anaphase transit...	5	4	1.68	0.04682
GO:1905818	regulation of chromosome separation	5	4	1.68	0.04682
GO:0006904	vesicle docking involved in exocytosis	7	5	2.36	0.04705
GO:0140029	exocytic process	7	5	2.36	0.04705
GO:0009056	catabolic process	92	39	30.98	0.04737
GO:0006260	DNA replication	35	17	11.79	0.04738
GO:0006082	organic acid metabolic process	71	31	23.91	0.04861
GO:0043436	oxoacid metabolic process	71	31	23.91	0.04861

## Sheet: plum1
Plum1 module
GO.ID	Term	Annotated	Significant	Expected	pvalue
GO:0006508	proteolysis	184	7	2.25	0.0056
GO:0009165	nucleotide biosynthetic process	48	3	0.59	0.0197
GO:1901293	nucleoside phosphate biosynthetic process	48	3	0.59	0.0197
GO:0009117	nucleotide metabolic process	66	3	0.81	0.0449
GO:0006753	nucleoside phosphate metabolic process	67	3	0.82	0.0467
