# Supplementary material for: Lifespan prolonging mechanisms and insulin upregulation without fat accumulation in long-lived reproductives of a higher termite
Source: Commun Biol. 2022 Jan 13;5:44. doi: 10.1038/s42003-021-02974-6 (PMC8758687; doi:10.1038/s42003-021-02974-6)
Supplement: Supplementary file 5 — Supplementary Data 2 [file 42003_2021_2974_MOESM5_ESM.xlsx]

## Sheet: Supp-data 2
Gene expression during queen maturation.
gene_id	Dmel_Symbol	Hsap_Symbol	Name	moduleColor	QT0	QT1	QT2	QT3	QT4	QT0vQT1 adj. P	QT1vQT2 adj. P	QT2vQT3 adj. P	QT3vQT4 adj. P
Fat body transformation
Egfr/MAPK/ras pathway
Mnat_11146	Egfr	ERBB4	Epidermal growth factor receptor	lightgreen	1.0036	-0.676063	-0.150405	-1.1939	-3.01844	0.00660452		0.0466268	0.00303459
Mnat_05736	MAPk-Ak2	MAPKAPK3	MAPK Activated Protein Kinase 3	lightgreen	0.790457	-0.793716	-0.487079	-0.236549	-0.874893	0.000338988
Mnat_14845	rl	MAPK1	Mitogen-Activated Protein Kinase 1	lightgreen	0.456881	-0.901015	0.0971239	-0.339834	-1.20967	0.000341727
Mnat_12693	bsk	MAPK8	Mitogen-Activated Protein Kinase 8	lightgreen	0.559365	-0.475215	-0.547813	0.0607692	-1.02218	0.0378429
Mnat_15716	Ras64B	RRAS2	Ras related 2	lightgreen	1.1057	-0.300867	0.136207	-1.46829	-2.16631	0.0184413		0.0499326
Cell cycle
Mnat_12548	Mcm6	MCM6	Minichromosome maintenance complex component 6	lightcyan	-1.24159	-1.38027	0.539613	0.774939	-0.139833		0.00018416		0.0323984
Mnat_16315	Mcm10	MCM10	Minichromosome maintenance complex component 10	red	0.178734	-0.973445	0.825333	0.45702	-0.236617	0.0398759	0.000421678
Mnat_01175	Mcm2	MCM2	Minichromosome maintenance complex component 2	yellow	-0.249515	-0.315603	0.678755	0.435883	0.229106		0.0471568
Mnat_01271	Mcm7	MCM7	Minichromosome maintenance complex component 7	lightcyan	-0.786706	-1.07293	0.0917844	0.745538	-0.00748397		0.0104047
Mnat_02217	Mcm5	MCM5	Minichromosome maintenance complex component 5	red	-1.09394	-1.05149	0.442114	0.299402	-0.742066		0.0403756
Mnat_07135	Cdk4	CDK6	Cyclin dependent kinase 6	lightcyan	0.249657	-1.06117	-0.0616636	0.023868	0.881492	4.75773e-06	0.0123908		0.0050331
Mnat_12109	CycD	NA	Cyclin D	lightgreen	0.033801	-2.48092	-0.233537	1.13427	0.560911	0.00127318	0.0157672
Mnat_15911	CycE	CCNE1	Cyclin E	lightgreen	0.47974	-1.10527	0.854271	0.0501716	-1.89521	0.0439984	0.0323791
Mnat_04241	Cdk2	CDK2	Cyclin dependent kinase 2	red	-0.0847623	0.126994	0.294582	0.210011	-0.453322
Mnat_06817	CycA	CCNA2	Cyclin A	red	0.334212	-1.07931	0.523702	-2.11885	-3.38293		0.0421303	0.0169059
Mnat_04767	Cdk1	CDK1	Cyclin-dependent kinase 1	lightcyan	-0.321687	0.273832	-0.145789	-0.123329	-0.0120873
Mnat_13698	E2f1	E2F3	E2F transcription factor 1	red	0.585985	-0.555465	0.490846	-0.152655	-1.76506
Mnat_12141	NA	E2F5	E2F Transcription Factor 5	lightcyan	0.535808	-0.719259	0.563464	0.202606	-0.116518	0.0233117	0.0483787
Mnat_15373	NA	ORC1	Origin recognition complex subunit 1	pink	0.103553	-0.377182	0.419432	0.739841	-1.00431				0.000346052
Mnat_02478	NA	TOP2A	DNA Topoisomerase II Alph	lightgreen	0.295262	-0.583585	-0.551049	0.60892	-0.386669	0.025542		8.08308e-05	3.32687e-05
Metabolic signaling pathways
Mnat_12572	MTor	TPR	Target of rapamycin	lightgreen	-0.211072	-0.286287	-0.418975	0.235148	-0.486336				0.00172665
Mnat_02791	RPTOR	raptor	Regulatory associated protein of TOR	pink	-0.315248	-0.572499	-0.127099	0.890222	-0.889241			0.0160437	9.32619e-09
Mnat_12310	rictor	NA	Rapamycin-insensitive companion of Tor	lightgreen	0.512176	-0.314396	-0.0532003	-0.155226	0.0689629	0.00715216
Mnat_15237	S6k	RPS6KB1	S6 kinase	lightgreen	-0.200828	-1.27919	-0.717586	0.649732	-1.28016	0.0400015		0.00914876	5.82843e-06
Mnat_00258	Ilp9	Ilp9	Insulin 9	yellow	-8.72582	-8.47854	-1.70719	1.19831	1.42904		9.681e-25	1.76117e-13
Mnat_00354	NA	NA	Insulin receptor 1	red	0.154825	0.315129	0.418027	-0.101754	-0.518531
Mnat_07221	InR2	NA	Insulin receptor 2	lightgreen	1.03942	-0.12483	-0.267814	-1.32526	-0.9759	0.0114462		0.00081266
Mnat_00349	NA	NA	Insulin receptor 3	lightgreen	0.547843	-0.670483	-1.31984	0.682107	0.438061	0.0195281		3.18331e-08
Mnat_06881	Pdk1	PDPK1	Phosphoinositide-dependent kinase-1	lightgreen	0.123529	-0.526323	0.176755	0.0680235	0.688563				0.00922433
Mnat_01205	Pi3K21B	PIK3R3	Phosphatidylinositol 3-kinase	lightgreen	0.018295	-1.22893	0.270021	0.809956	0.187585	0.00301844	0.00160927
Mnat_09744	Pi3K59F	PIK3C3	Phosphatidylinositol 3-kinase	lightcyan	-0.311011	0.0331833	-0.152243	0.131256	0.822812				0.0018477
Mnat_07472	Pi3K92E	PIK3CD	Phosphatidylinositol 3-kinase	pink	-0.354313	-0.519615	0.0354888	0.61542	-1.23714				6.38048e-05
Mnat_00705	Pi3K68D	PIK3C2A	Phosphatidylinositol 3-kinase	lightgreen	-0.246042	-0.4357	0.0335148	0.697433	-0.152566				0.00220826
Mnat_14791	Akt1	AKT3	Protein kinase B	lightgreen	0.62035	-0.827579	-0.781251	-0.153372	-1.09412	0.0194299			0.0179124
Mnat_00489	Myc	Myc	MYC Proto-Oncogene	pink	-0.10881	-1.16825	0.659026	0.551884	-0.0306446		0.0248623
Mnat_13906	eIF6	EIF6	Eukaryotic Translation Initiation Factor 6	lightcyan	-0.309462	-0.00368309	-0.593121	-0.0142893	0.438483
Mnat_06530	crc	ATF4	Cryptocephal	lightcyan	-0.0370619	0.0245542	-0.093189	0.0661954	0.666323				0.0107711
Mnat_09164	AMPKalpha	PRKAA2	Protein Kinase AMP-Activated Catalytic Subunit Alpha 2	lightcyan	-1.08415	0.289495	-0.58117	-0.120313	0.0162707	0.000268552	0.0304285
Carbohydrate metabolism
Glycolysis
Mnat_07401	Hex-A	HK2	Hexokinase-A	blue	-1.82389	0.302061	-0.49768	-0.565689	0.0529406	1.23502e-05			0.0284991
Mnat_08692	Pgk	PGK1	Phosphoglycerate Kinase 1	lightyellow	-0.602322	0.339373	-1.04645	-0.547505	0.147453	0.00199384	3.78229e-05		0.00864388
Mnat_01955	Pfk	PFKM	Phosphofructokinase	lightcyan	-0.60984	-0.866177	0.0620705	-0.261886	0.845347		0.00573637		0.000439408
Mnat_01413	CG6650	ADPGK	ADP-dependant glucokinase	lightcyan	-0.130914	-0.101191	-0.997216	-0.0744612	0.640283			0.00845944	0.00377153
Mnat_09840	PyK	PKM	Pyruvate kinase	lightcyan	-0.482256	-0.652673	-0.730906	0.0478476	0.954545			0.0129796	0.000592513
Mnat_07001	Gapdh2	GAPDH	Glyceraldehyde 3 phosphate dehydrogenase 2	lightcyan	-0.409681	-0.16012	-0.358145	-0.65516	0.466089				1.14231e-06
Mnat_15238	Mondo	MLXIPL	MLX Interacting Protein Like	lightgreen	-0.0875422	-0.271033	-0.718738	0.665298	-0.0824972			0.000381383	0.00705921
Mnat_06696	Ldh	LDHA	Lactate Dehydrogenase A	lightgreen	1.18298	-0.536919	-0.723531	-2.62257	-2.36468	0.0175617		0.00352969
Mnat_08497	Mct1	SLC16A4	Monocarboxylate transporter 1	lightcyan	-0.76966	-0.0318042	-1.69758	-0.415225	0.977024		3.30494e-06	0.0028718	0.00319079
HBP and O-GlcNAcylation
Mnat_15532	sxc	OGT	O-GlcNAc transferase	yellow	-0.373856	-1.27937	-1.12288	0.831389	0.887354	0.00596329		7.82693e-11
Mnat_09140	GPI	Pgi	Glucose-6-P isomerase	yellow	-0.343759	-0.639054	-0.924759	0.537838	0.539392			7.40672e-08
Mnat_03892	Gfat1	GFPT2	Glutamine-fructose-6-P aminotransferase	lightgreen	0.282407	-0.474249	-1.43394	0.378721	-0.41286		0.0308366	1.32475e-06	0.00606742
Mnat_03461	Oscillin	GNPDA2	Glucosamine-6-phosphate deaminase	yellow	-0.118472	-0.76877	-1.16432	0.848748	0.831575			8.35073e-10
Mnat_03748	nst	PGM3	Nesthocker	lightcyan	-0.479173	-0.187371	-0.338905	-0.205688	0.929987				1.67179e-06
Mnat_06338	CG31637	CHST5	Carbohydrate Sulfotransferase 5	yellow	0.109327	-0.900212	-0.138997	1.26389	0.469141			0.000633934	0.0368634
PPP
Mnat_01614	CG8036	TKT	Transketolase	yellow	-0.890489	-1.80767	-1.46572	1.45635	0.777829			1.83756e-16	0.00146592
Mnat_03746	Zw	G6PD	Glucse 6-P dehydrogenase	yellow	-2.33698	-2.2468	-1.14322	0.178979	1.13814			0.000163014	0.000753332
Mnat_07423	Rpi	RPIA	Ribose 5-Phosphate Isomerase A	lightcyan	-0.513617	0.103541	-0.215285	-0.769637	0.425909				7.13843e-05
Mnat_12326	Rpe	RPE	Ribulose-5-phosphate-3-epimerase	lightcyan	-0.0734345	0.244628	-0.468062	-0.316074	0.324176				0.0226401
Mnat_02435	CG17333	PGLS	6-Phosphogluconolactonase	lightgreen	0.208427	-0.533263	-0.377187	0.673825	-0.229221				0.00325588
Mitochondria
Mitochondrial membrane transport protein
Mnat_08042	Tom7	TOMM7	Translocase Of Outer Mitochondrial Membrane 7	yellow	-1.0902	-0.100472	-0.677471	0.850686	0.8206	0.00996554		0.00302053
Mnat_15734	NA	TIMM8A	Translocase Of Inner Mitochondrial Membrane 8A	yellow	-1.45963	-0.253072	-1.03412	0.139325	1.03711	0.0378935		0.0169854	0.0168842
Mnat_15385	140up	TIMMDC1	Translocase Of Inner Mitochondrial Membrane Domain Containing 1	lightcyan	-0.820701	0.134242	0.010005	0.0142735	-0.0169928	0.0324433
Mnat_07002	CG1907	SLC25A11	Solute Carrier Family 25 Member 11	lightgreen	-0.87236	0.20199	-0.73328	1.45589	-0.309365	0.0170621	0.00155935	5.2101e-13	4.65479e-10
Mnat_13048	sesB	SLC25A5	Solute Carrier Family 25 Member 5	lightyellow	0.425871	0.423907	-0.687905	-1.40918	-0.209341		0.00234774	0.0255892	1.10264e-16
Mnat_13483	CG5646	SLC25A48	Solute Carrier Family 25 Member 48	yellow	0.0129382	-0.0824912	-1.49978	0.294284	0.69036		0.00768188	0.0090595
Mnat_02202	mfrn	SLC25A28	Solute Carrier Family 25 Member 28	lightgreen	0.269898	-1.60521	-0.309078	-0.00489707	-1.77169	0.000883289	0.0243694		0.000776987
Mnat_15962	GRPEL1	Roe1	GrpE Like 1, Mitochondrial	lightcyan	-0.380029	0.464097	-0.636872	-1.03086	-0.0315159		0.0305981		0.000206077
Mnat_06094	Tom40	TOMM40	Translocase Of Outer Mitochondrial Membrane 40	lightcyan	-0.572944	0.00733992	-0.239639	-0.577851	0.300876				0.00838966
Mnat_09835	Tim17b	TIMM17B	Translocase Of Inner Mitochondrial Membrane 17B	lightcyan	-0.316269	-0.0105537	-0.376792	-0.293351	0.630754				0.000825332
Mnat_17762	Tim23	TIMM23	Translocase Of Inner Mitochondrial Membrane 23	lightcyan	-0.0690394	0.17977	-0.175528	-0.76327	0.168713				0.000305954
Mnat_11680	CG11779	TIMM44	Translocase Of Inner Mitochondrial Membrane 44	lightcyan	-0.530299	0.228166	-0.0385555	-0.79082	0.14309				0.00124759
Mnat_13904	Tim10	TIMM10	Translocase Of Inner Mitochondrial Membrane 10	lightcyan	-0.215127	0.332057	-0.235228	-0.864718	0.172216				0.000900315
Mnat_07982	ttm50	TIMM50	Translocase Of Inner Mitochondrial Membrane 50	lightcyan	-0.158145	0.0759497	-0.386133	-1.06023	0.0752874				2.66646e-06
Mnat_09251	CG14270	TIMM29	Translocase Of Inner Mitochondrial Membrane 29	lightcyan	-0.66934	-0.00703325	0.0979568	-0.787005	0.485773				4.01161e-05
OXPHOS system and assembly
Mnat_09258	mt:ND1	MT-ND1	Mitochondrially Encoded NADH:Ubiquinone Oxidoreductase Core Subunit 1	lightcyan	-1.79002	-0.639642	0.0461441	0.401139	0.970072	0.0271572
Mnat_04760	mt:ND3	MT-ND3	Mitochondrially Encoded NADH:Ubiquinone Oxidoreductase Core Subunit 3	pink	-1.16469	0.538325	0.751727	-0.853502	0.244221	3.79189e-05		5.92362e-09	0.000371758
Mnat_00764	mt:CoIII	MT-CO3	Mitochondrially Encoded Cytochrome C Oxidase III	lightcyan	-0.606815	0.332347	0.126527	-0.687347	0.233129	0.0209587		0.0145679	0.000177772
Mnat_16847	ND-SGDH	NDUFB5	NADH:Ubiquinone Oxidoreductase Subunit B5	lightcyan	-0.539556	0.385518	-0.518882	-0.237722	0.356749	0.0381097	0.0343961
Mnat_01346	ND-MLRQ	NDUFA4	NDUFA4 Mitochondrial Complex Associated	lightcyan	-0.684131	0.342874	-0.268325	0.0607436	0.400359	0.0357353
Mnat_00877	mt:ATPase6	NA	Mitochondrial ATPase subunit 6	lightcyan	-1.26395	0.313731	-0.0806324	-1.02071	0.779218	2.41458e-06		0.00834909	1.07717e-08
Mnat_17131	mt:ND5	MT-ND5	Mitochondrially Encoded NADH:Ubiquinone Oxidoreductase Core Subunit 5	yellow	-0.996471	-0.34858	0.74288	-0.031224	0.483896		0.027083	0.027744
Mnat_03450	NA	ETFDH	Electron Transfer Flavoprotein Dehydrogenase	lightgreen	0.0865659	-0.531239	-1.54068	-0.214639	-0.493745		0.0305937	0.000921646
Mnat_06553	CG34172	COX7A1	Cytochrome C Oxidase Subunit 7A1	lightcyan	0.0324435	0.604974	-0.81611	-0.808199	-0.131569		0.00250243
Mnat_09606	SdhC	SDHC	Succinate Dehydrogenase Complex Subunit C	lightcyan	-0.747992	-0.0243521	-1.21477	-0.6627	0.44462		0.00499637		5.10632e-06
Mnat_03067	CG40472	NDUFB2	NADH:Ubiquinone Oxidoreductase Subunit B2	lightcyan	-0.386111	0.149523	-1.2886	-0.20853	0.599491		0.0105844		0.00166011
Mnat_04503	ND-B14.5B	HGNC:42956	NADH dehydrogenase (ubiquinone) B14.5 B subunit	lightcyan	-0.490866	0.252252	-0.887068	-0.228039	0.737376		0.0106677		0.0186158
Mnat_18013	ATPsynE	NA	ATP synthase, subunit E	lightcyan	-0.0227005	0.208773	-0.967715	0.151598	0.0857508		0.0432481	0.0321856
Mnat_00788	ATPsynCF6	ATP5PF	ATP Synthase Peripheral Stalk Subunit F6	lightcyan	-0.506804	0.112547	-0.972839	-0.167881	0.667911		0.0217448	0.0447213	0.000904208
Mnat_02163	ND-49	NDUFS2	NADH:Ubiquinone Oxidoreductase Core Subunit S2	lightcyan	-0.337978	0.0553938	-0.927961	-0.483827	0.410378		0.0157381		0.000141932
Mnat_06039	ND-18	NDUFS4	NADH:Ubiquinone Oxidoreductase Subunit S4	lightcyan	-0.0666345	0.319786	-0.717951	-0.438549	0.432549		0.0327225		0.000572733
Mnat_14130	ND-13A	NDUFS6	NADH:Ubiquinone Oxidoreductase Subunit S6	lightcyan	-0.372571	0.0714901	-0.827768	-0.355913	0.459009		0.0485143		0.000139625
Mnat_04622	SDHB	SdhB	Succinate Dehydrogenase Complex Iron Sulfur Subunit B	lightcyan	-0.734953	0.0278899	-0.950531	-0.552481	0.629302		0.0284198		2.78277e-08
Mnat_11824	CG42496	COX19	Cytochrome C Oxidase Assembly Factor COX19	lightgreen	0.365386	-0.0181944	-0.96377	-0.185061	-0.0894595		0.0120331
Mnat_10386	NA	COX15	Cytochrome C Oxidase Assembly Homolog COX15	lightgreen	1.29712	0.334935	-0.508955	-1.21648	-1.61853			0.0313486
Mnat_09941	ND-B18	NDUFB7	NADH:Ubiquinone Oxidoreductase Subunit B7	lightcyan	-0.30846	0.361015	-0.170193	-0.910291	-0.214495			0.0454519	0.00684779
Mnat_06075	CG14757	SDHAF2	Succinate Dehydrogenase Complex Assembly Factor 2	lightcyan	-1.38509	0.122135	-0.65006	-0.661356	0.391545				0.00063389
Mnat_08819	Sdhaf3	SDHAF3	Succinate Dehydrogenase Complex Assembly Factor 3	pink	-0.114889	0.506117	-0.225254	0.688568	-0.854131				0.00676784
Mnat_07370	NA	ACAD9	Acyl-CoA Dehydrogenase Family Member 9	lightcyan	-0.426448	0.19105	-0.412314	-0.512515	0.393967				0.000362662
Mnat_04274	Ttc19	TTC19	Tetratricopeptide Repeat Domain 19	lightcyan	-0.335439	0.134948	-0.331065	-0.464774	0.520591				0.000766656
Mnat_05967	ND-B16.6	NDUFA13	NADH:Ubiquinone Oxidoreductase Subunit A13	lightcyan	-0.355774	-0.084939	-0.759552	-0.159359	0.434438				0.00715746
Mnat_12794	ND-B14.5A	NDUFA7	NADH:Ubiquinone Oxidoreductase Subunit A7	lightcyan	-0.615257	0.146861	-0.560384	-0.213065	0.493576				0.010805
Mnat_08710	ND-30	NDUFS3	NADH:Ubiquinone Oxidoreductase Core Subunit S3	lightcyan	-0.481821	-0.249922	-0.430018	-0.296124	0.466381				0.00291496
Mnat_06711	ND-MNLL	NDUFB1	NADH:Ubiquinone Oxidoreductase Subunit B1	lightcyan	-0.157641	0.184794	-0.778282	-0.639794	0.141804				0.00401711
Mnat_02843	CG5569	NDUFAF3	NADH:Ubiquinone Oxidoreductase Complex Assembly Factor 3	lightcyan	-0.415125	0.301804	-0.328365	-0.748998	0.149128				0.0269349
Mnat_06992	CG11722	NDUFAF4	NADH:Ubiquinone Oxidoreductase Complex Assembly Factor 4	lightcyan	-0.018123	0.202016	-0.212214	-0.893495	-0.00291738				0.00638117
Mnat_01464	ND-B22	NDUFB9	NADH:Ubiquinone Oxidoreductase Subunit B9	lightcyan	-0.781916	0.222095	-0.672005	-0.450166	0.502793	0.0240029	0.0395966		0.000265377
Mnat_12218	ND-51	NDUFV1	NADH:Ubiquinone Oxidoreductase Core Subunit V1	lightcyan	0.023027	0.201003	-0.858495	-0.647983	0.277702		0.0191578		4.12383e-05
Mnat_08824	ND-19	NDUFA8	NADH:Ubiquinone Oxidoreductase Subunit A8	lightcyan	-0.734549	0.0689325	-0.949768	-0.255512	0.711595				5.46466e-06
Mnat_01072	ND-42	NDUFA10	NADH:Ubiquinone Oxidoreductase Subunit A10	lightcyan	-0.689581	0.0718294	-1.00571	-0.544076	0.421852		0.0236381		0.000172631
Mnat_12346	ND-B12	NDUFB3	NADH:Ubiquinone Oxidoreductase Subunit B3	lightcyan	-0.718753	0.148442	-0.630558	-0.513248	0.478357				0.000102414
Mnat_18015	ND-23	NDUFS8	NADH:Ubiquinone Oxidoreductase Core Subunit S8	lightcyan	-0.231382	0.237847	-0.625139	-0.756906	0.230838				0.000175785
Mnat_07716	ND-B14	NDUFA6	NADH:Ubiquinone Oxidoreductase Subunit A6	lightcyan	-0.406652	0.155488	-0.810368	-0.426377	0.595235		0.03947		0.00207565
Mnat_09273	ND-15	NDUFS5	NADH:Ubiquinone Oxidoreductase Subunit S5	lightcyan	-0.729803	0.0265363	-0.853569	-0.4515	0.593097				3.14707e-05
Mnat_11661	ND-PDSW	NDUFB10	NADH:Ubiquinone Oxidoreductase Subunit B10	lightcyan	-0.610769	0.385848	-0.873641	-0.675894	0.384812	0.0440907	0.0342057		4.36004e-06
Mnat_13800	ND-13B	NDUFA5	NADH:Ubiquinone Oxidoreductase Subunit A5	lightcyan	-0.520219	0.370504	-0.457845	-0.592051	0.508415				0.000310631
Mnat_13250	ND-24	NDUFV2	NADH:Ubiquinone Oxidoreductase Core Subunit V1	lightcyan	-0.0681216	0.105519	-0.735633	-0.820625	0.319421		0.0411363		5.25839e-05
Mnat_16263	ND-ACP	NDUFAB1	NADH:Ubiquinone Oxidoreductase Subunit AB1	lightcyan	-0.428565	0.0485857	-0.795869	-0.558083	0.567365				2.78255e-05
Mnat_04392	ND-39	NDUFA9	NADH:Ubiquinone Oxidoreductase Subunit A9	lightcyan	-0.36711	0.00641208	-0.751423	-0.494885	0.678038				1.36868e-08
Mnat_17954	ND-20	NDUFS7	NADH:Ubiquinone Oxidoreductase Core Subunit S7	lightcyan	0.300916	0.267193	-0.478764	-1.01341	0.202511				8.58834e-07
Mnat_04216	CIA30	NDUFAF1	NADH:Ubiquinone Oxidoreductase Complex Assembly Factor 1	lightcyan	-0.810952	0.0639784	-1.18197	-0.663726	0.622421		0.0295127		2.23907e-06
Mnat_03366	CG43346	NDUFAF2	NADH:Ubiquinone Oxidoreductase Complex Assembly Factor 2	lightcyan	-1.1165	0.0520123	-0.014871	-0.734062	0.600007				0.000113053
Mnat_15857	sicily	NDUFAF6	NADH:Ubiquinone Oxidoreductase Complex Assembly Factor 6	lightcyan	-0.338893	0.168086	-0.344098	-0.885852	0.547202				0.000268418
Mnat_06886	COX6B	COX6B1	Cytochrome C Oxidase Subunit 6B1	lightcyan	-0.269137	-0.201042	-0.76157	-0.253557	0.374517				0.00554873
Mnat_01568	COX7A	NA	Cytochrome c oxidase subunit 7A	lightcyan	-0.328489	0.145549	-0.781307	-0.168133	0.494744		0.0471568		0.00541114
Mnat_00669	COX5A	COX5A	Cytochrome C Oxidase Subunit 5A	lightcyan	-0.368582	0.477937	-0.660315	-0.552023	0.0972094		0.0165488		0.0282575
Mnat_10383	l(3)neo43	COX16	Cytochrome C Oxidase Subunit 16	lightcyan	-0.369367	0.171806	-0.23235	-0.777493	0.0872247				0.0224673
Mnat_05240	CG4942	COX18	Cytochrome C Oxidase Subunit 18	lightcyan	-0.81509	0.513865	0.0400093	-0.431175	0.377717	0.0109632			0.00446674
Mnat_10643	CG5037	COX10	Cytochrome C Oxidase Assembly Factor Heme A:Farnesyltransferase COX10	lightcyan	-0.262742	0.56679	-0.571485	-0.967753	-0.12942		0.00285396		0.00136706
Mnat_12704	CG9065	COX17	Cytochrome C Oxidase Copper Chaperone COX17	lightcyan	-0.983101	0.189781	0.288195	-0.650634	0.341186				0.0105669
Mnat_07542	l(3)87Df	COX20	Cytochrome C Oxidase Subunit 20	lightcyan	-1.33968	-0.272263	-0.47458	-0.156626	0.887119				0.000515676
Mnat_11462	UQCR-14	UQCRB	Ubiquinol-Cytochrome C Reductase Binding Protein	lightcyan	-0.571706	0.322205	-0.655534	-0.35099	0.440765		0.023611		0.00758133
Mnat_13445	RFeSP	UQCRFS1	Ubiquinol-Cytochrome C Reductase, Rieske Iron-Sulfur Polypeptide 1	lightcyan	-0.702417	0.355707	-0.645698	-0.547601	0.347138	0.0256503	0.0322158		3.04954e-05
Mnat_02486	UQCR-C2	UQCRC2	Ubiquinol-Cytochrome C Reductase Core Protein 2	lightcyan	-0.18513	0.347766	-0.783387	-0.825722	0.232156		0.00176324		6.67656e-08
Mnat_16687	ox	UQCR10	Ubiquinol-Cytochrome C Reductase Core Protein 10	lightcyan	-0.763715	0.155072	-1.27838	0.102118	0.698746	0.0223306	0.0132158	0.00887665	0.0358179
Mnat_17804	UQCR-11	UQCRH	Ubiquinol-Cytochrome C Reductase Hinge Protein	lightcyan	-0.961634	0.532199	-0.207462	-0.429973	0.275425	0.0133283			0.0105957
Mnat_04869	mt:CoII	MT-CO2	Mitochondrially Encoded Cytochrome C Oxidase II	lightcyan	-0.940263	0.133935	0.188323	-1.27839	0.176279			0.000367446	4.26303e-05
Mnat_06793	ATPsynG	ATP5MG	ATP Synthase Membrane Subunit G	lightcyan	-0.516632	0.475012	-0.402637	-0.620599	0.234533				0.000270821
Mnat_17922	ATPsyndelta	ATP5F1D	ATP Synthase F1 Subunit Delta	lightcyan	-0.507027	0.482196	-0.310021	-0.959616	0.0217739	0.0415571			9.91172e-05
Mnat_08523	Neb-cGP	ATP5MD	ATP Synthase Membrane Subunit DAPIT	lightcyan	-0.791711	-0.0300743	-0.238907	-0.361999	0.845853				8.40223e-06
Mnat_05347	ATPsynbeta	ATP5F1B	ATP Synthase F1 Subunit Beta	lightcyan	-0.0503442	0.0117612	-0.91235	-0.343335	0.17755		0.0147402		0.0205719
Mnat_00662	blw	ATP5F1A	ATP Synthase F1 Subunit Alpha	lightcyan	-0.435317	0.135004	-0.908643	-0.240362	0.440963				0.00524583
Mnat_15715	ATPsynB	ATP5PB	ATP Synthase Peripheral Stalk-Membrane Subunit B	lightcyan	-0.0862597	0.300526	-0.64019	-0.824812	-0.0809368		0.0487022		0.000413067
Mnat_05729	ATPsynF	ATP5MF	ATP Synthase Membrane Subunit F	lightcyan	-0.181211	0.185307	-0.883971	-0.689419	0.098256				3.39226e-05
Mitochondrial ribosome
Mnat_06127	mRpL3	MRPL3	Mitochondrial Ribosomal Protein L3	lightcyan	-0.609594	0.177625	-0.575631	0.167848	0.375237	0.0488947
Mnat_11317	mRpL28	MRPL28	Mitochondrial Ribosomal Protein L28	lightcyan	-0.305586	0.542215	-0.40791	-0.542136	0.596003		0.0438609		0.000238762
Mnat_11763	mRpL53	MRPL53	Mitochondrial Ribosomal Protein L53	yellow	-0.195081	-0.215334	-0.492892	0.797194	0.362926			0.000232094
Mnat_08404	mRpL37	MRPL37	Mitochondrial Ribosomal Protein L37	lightcyan	-0.0077151	-0.0858359	-0.296881	-0.341151	0.328731				0.0208135
Mnat_11141	mRpL38	MRPL38	Mitochondrial Ribosomal Protein L38	lightcyan	-0.401244	-0.149766	-0.713405	-0.305641	0.619724				6.22469e-05
Mnat_11628	mRpL30	MRPL30	Mitochondrial Ribosomal Protein L30	lightcyan	-0.171128	0.131764	-0.522634	-0.548407	0.5129				0.000224409
Mnat_12910	mRpL39	MRPL39	Mitochondrial Ribosomal Protein L39	lightcyan	-0.740495	0.322276	-0.527752	-0.470454	0.161343				0.0151007
Mnat_11317	mRpL28	MRPL28	Mitochondrial Ribosomal Protein L28	lightcyan	-0.305586	0.542215	-0.40791	-0.542136	0.596003		0.0438609		0.000238762
Mnat_13625	mRpL54	MRPL54	Mitochondrial Ribosomal Protein L54	lightcyan	-0.102948	0.264014	-0.0718256	-1.34144	0.1714				0.012603
Mnat_09821	mRpL24	MRPL24	Mitochondrial Ribosomal Protein L24	lightcyan	-0.467017	0.324324	-0.476972	-0.384588	0.378815				0.000885996
Mnat_11577	mRpL32	MRPL32	Mitochondrial Ribosomal Protein L32	lightcyan	-0.261572	0.209589	-0.531053	-0.416617	0.423434				0.00037931
Mnat_12386	mRpL11	MRPL11	Mitochondrial Ribosomal Protein L11	lightcyan	-0.95367	0.303533	-0.334819	-0.408151	0.460366				0.00611629
Mnat_14787	mRpL17	MRPL17	Mitochondrial Ribosomal Protein L17	lightcyan	-0.323514	0.00949532	-0.0596283	-0.294068	0.462608				0.000849804
Mnat_17881	mRpL34	MRPL34	Mitochondrial Ribosomal Protein L34	lightcyan	-1.05975	0.366467	0.117561	-0.924673	0.300728			0.0252809	0.000731769
Mnat_14832	mRpL16	MRPL16	Mitochondrial Ribosomal Protein L16	lightcyan	-0.398121	0.191916	-0.42536	-0.534434	0.264546				0.00412116
Mnat_00778	mRpL40	NA	Mitochondrial Ribosomal Protein L40	lightcyan	-0.572203	-0.70242	-0.374089	-0.679604	0.844927				0.000880126
Mnat_03258	mRpL22	MRPL22	Mitochondrial Ribosomal Protein L22	lightcyan	-0.221903	-0.0115643	-0.125057	-0.607195	0.415338				0.00347937
Mnat_15101	mRpL44	MRPL44	Mitochondrial Ribosomal Protein L44	lightcyan	-0.894567	0.173983	-0.354438	-0.617376	0.479424				4.06063e-05
Mnat_16875	mRpL10	MRPL10	Mitochondrial Ribosomal Protein L10	lightcyan	0.102855	0.276278	-0.475996	-0.856282	0.18276				2.99247e-06
Mnat_01086	mRpL20	MRPL20	Mitochondrial Ribosomal Protein L20	lightcyan	-0.476177	-0.0143957	-0.59715	-0.433115	0.741469				4.88026e-05
Mnat_03837	mRpL41	MRPL41	Mitochondrial Ribosomal Protein L41	lightcyan	-0.322781	-0.512796	-0.0816278	-0.597868	0.80921				3.86662e-05
Mnat_01492	mRpL2	MRPL2	Mitochondrial Ribosomal Protein L2	lightcyan	0.0972528	0.216781	-0.144644	-0.594174	-0.0167858				0.00793519
Mnat_01773	mRpL1	MRPL1	Mitochondrial Ribosomal Protein L1	lightcyan	-0.555041	0.166343	-0.172554	-0.140228	0.478699				0.0147619
Mnat_06154	mRpL19	MRPL19	Mitochondrial Ribosomal Protein L19	lightcyan	-0.555875	-0.0913663	-0.0472492	-0.251982	0.408834				0.0228374
Mnat_05380	mRpL51	MRPL51	Mitochondrial Ribosomal Protein L51	lightcyan	-0.310413	-0.103828	-0.304449	-0.235654	0.452904				0.025813
Mnat_14207	mRpL49	MRPL49	Mitochondrial Ribosomal Protein L49	darkorange2	0.36001	0.210005	-0.218947	-0.797165	-0.0695135				0.0169689
Mnat_13576	mRpL47	MRPL47	Mitochondrial Ribosomal Protein L47	lightcyan	-0.729561	0.704568	-0.404806	-0.656745	0.0582797	0.00301438	0.00173596		0.00257896
Mnat_05321	mRpL46	MRPL46	Mitochondrial Ribosomal Protein L46	lightcyan	0.125291	0.0154051	-0.118818	-0.810602	0.056742				0.00105865
Mnat_15168	mRpL35	MRPL35	Mitochondrial Ribosomal Protein L35	lightcyan	-0.415525	0.352486	-0.640335	-0.955695	-0.218806				0.00351744
Mnat_02495	mRpL36	MRPL36	Mitochondrial Ribosomal Protein L36	lightcyan	0.0414606	0.42748	-0.193613	-0.812265	0.0868006				0.00422157
Mnat_08713	mRpL42	MRPL42	Mitochondrial Ribosomal Protein L42	lightcyan	-0.297586	0.264475	0.114704	-1.12271	0.0673098			0.000927532	2.68523e-05
Mnat_07853	mRpL45	MRPL45	Mitochondrial Ribosomal Protein L45	lightcyan	-0.0281444	0.0186079	-0.39299	-0.755975	0.533934				7.26291e-09
TCA
Mnat_06684	ScsbetaA	SUCLA2	Succinate-CoA Ligase ADP-Forming Subunit Beta	lightgreen	0.907951	-0.365478	-0.742907	0.0926997	-0.968526	0.00229205		0.0163147	0.000570494
Mnat_03267	mAcon1	ACO2	Aconitase 2	blue	0.174797	-0.0092676	-0.727782	-1.18852	-1.21963		0.0316266
Mnat_02866	Idh	IDH1	Isocitrate Dehydrogenase (NADP(+)) 1	blue	-1.41292	-0.981401	-1.46417	-0.307999	0.354144			0.00262197	0.0136475
Mnat_13916	Nc73EF	OGDH	Oxoglutarate Dehydrogenase	blue	-0.105069	-0.17884	-0.717655	-0.510508	-0.00591292				0.00684779
Mnat_03897	NA	PDHA2	Pyruvate Dehydrogenase E1 Subunit Alpha 2	yellow	-0.301097	-1.27474	-0.802369	0.60649	0.721323	0.0452812		0.000361959
Mnat_09544	muc	DLAT	Dihydrolipoamide S-Acetyltransferase	yellow	-0.2937	-0.431905	-0.431383	0.143221	0.542051
Mitochondrial fission
Mnat_01613	Drp1	DNM1L	Dynamin related protein 1	lightcyan	-0.430668	0.0078189	-0.726014	0.0512142	0.232362		0.0138659	0.0151056
Mnat_12510	Fis1	FIS1	Fission, mitochondrial 1	lightcyan	-0.522491	0.20914	-0.728909	-0.599522	0.666562		0.016274		1.25143e-07
Autophagy
Mnat_09510	Atg4a	ATG4A	Autophagy Related 4A Cysteine Peptidase	lightcyan	-0.457981	0.346847	-0.624361	-0.151824	0.204761	0.0252055	0.0145908
Mnat_12800	Atg8a	GABARAP	GABA Type A Receptor-Associated Protein	lightcyan	-0.56311	0.336014	-0.822586	-0.329615	0.573952	0.025503	0.00544818		0.000511371
Mnat_15881	Atg17	RB1CC1	Autophagy-related 17	lightgreen	0.200344	-1.22868	-0.835535	1.24659	-0.922639	0.011968		0.00140959	1.23724e-09
Mnat_10861	Atg3	ATG3	Autophagy Related 3	lightcyan	0.123668	0.354555	-0.762013	-0.310075	0.504652		0.00111875		8.64037e-05
Mnat_04612	Atg7	ATG7	Autophagy Related 7	lightgreen	0.408769	0.0838423	-0.894144	-0.619223	-0.50415		0.0240989
Mnat_05003	Atg6	BECN1	Beclin 1	lightcyan	-0.0505665	0.346656	-0.538999	-0.216572	0.413031		0.0260066		0.00428586
Mnat_05724	Atg12	ATG12	Autophagy Related 12	lightcyan	-0.195241	0.139991	-0.60712	-0.817219	0.177993		0.0210004		0.000113818
Mnat_02779	Atg18a	WIPI2	WD Repeat Domain, Phosphoinositide Interacting 2	yellow	0.0700186	-0.0715637	-0.853532	0.014891	0.306136		0.011367	0.00980203
Mnat_01012	Atg2	ATG2A	Autophagy-related 2	lightgreen	0.0413179	-0.910584	-0.52691	0.85024	-0.965359			0.00131583	1.2352e-09
Mnat_10685	Atg10	ATG10	Autophagy-related 10	lightcyan	-1.92626	0.282112	0.10115	-1.71936	0.506802			0.00303514	3.21352e-07
Mnat_13574	CG5059	bnip3	BCL2 interacting protein 3	blue	-0.603612	0.29691	-0.544546	-0.888082	-1.67253	0.0372472	0.0156237
Mnat_01288	Pink1	PINK1	PTEN Induced Kinase 1	blue	-0.138331	0.136169	-1.03194	-0.396718	0.153481		8.53068e-05		0.0184805
Mnat_11579	drpr	MEGF11	Draper	lightgreen	0.912603	-0.238035	-0.85633	-0.165082	-0.39603	0.00923993
Mnat_18033	Rab7	RAB7A	RAB7A, Member RAS Oncogene Family	lightcyan	0.264206	0.282142	-0.929088	-0.693481	0.0728682		0.00243681		0.000141882
Proteasome
Mnat_13369	Rpn12	PSMD8	Proteasome 26S Subunit, Non-ATPase 8	lightcyan	-0.756509	0.396707	-0.528064	-0.511116	0.480429	0.0329898			0.000143009
Mnat_00746	NA	PSMG1	Proteasome Assembly Chaperone 1	lightcyan	-1.72855	0.269339	-0.0234482	-0.640342	0.551496	0.00654085			0.00023074
Mnat_04224	NA	PSME4	Proteasome Activator Subunit 4	lightgreen	0.449672	-0.701947	-0.703594	0.3098	-1.37482	0.0348217		0.0460348	3.28237e-10
Mnat_02825	Rpt5	PSMC3	Proteasome 26S Subunit, ATPase 3	lightcyan	-0.329461	0.204066	-0.827806	-0.566549	0.560937		0.0222761		1.14006e-07
Mnat_07503	Rpt6	PSMC5	Proteasome 26S Subunit, ATPase 5	lightcyan	-0.547359	0.400677	-0.722973	-0.660018	0.382048		0.0315399		1.15099e-06
Mnat_05894	Rpn6	PSMD11	Proteasome 26S Subunit, Non-ATPase 11	lightcyan	0.198448	0.110206	-1.0005	-0.610917	0.328412		0.0117301		1.4161e-06
Mnat_16063	Prosalpha5	PSMA5	Proteasome 20S Subunit Alpha 5	lightyellow	0.567216	0.443184	-0.821117	-0.932945	-1.05083		0.00399397
Mnat_10942	Rpt4	PSMC6	Proteasome 26S Subunit, ATPase 6	lightcyan	-0.17652	0.397947	-0.664637	-0.899114	0.203454		0.0287416		2.05054e-07
Mnat_02863	Rpn2	PSMD1	Proteasome 26S Subunit, Non-ATPase 1	lightcyan	0.110139	0.00951619	-1.19852	0.0591447	0.302564		0.000845132	0.000151968
Mnat_08772	Rpn10	PSMD4	Proteasome 26S Subunit, Non-ATPase 4	lightcyan	0.253652	0.392281	-0.707224	-1.19449	-0.0964417		0.00981518		9.48332e-07
Mnat_16000	Rpn3	PSMD3	Proteasome 26S Subunit, Non-ATPase 3	lightcyan	0.115188	0.445311	-0.537763	-0.608601	0.0819947		0.0265224		0.000122169
Mnat_02229	Rpn7	PSMD6	Proteasome 26S Subunit, Non-ATPase 6	lightcyan	-0.588929	0.489161	-0.423742	-0.516049	0.209859	0.0408269	0.0335126		0.0142398
Mnat_00196	Rpt3	PSMC4	Proteasome 26S Subunit, ATPase 4	lightcyan	-0.0361111	0.232838	-0.597741	-0.415607	0.464531		0.0285661		0.000227699
Mnat_12563	Rpn11	PSMD14	Proteasome 26S Subunit, Non-ATPase 14	lightcyan	0.296465	0.506716	-0.866108	-1.07919	-0.280871		0.000582258		0.000263825
Mnat_09390	Rpt1	PSMC2	Proteasome 26S Subunit, ATPase 2	lightcyan	0.180128	0.365676	-0.438586	-0.665127	0.226399		0.0371617		3.60993e-05
Mnat_07875	Rpt2	PSMC1	Proteasome 26S Subunit, ATPase 1	lightcyan	-0.0318886	0.342076	-0.478051	-0.759749	0.345385				1.62786e-06
Mnat_12557	Rpn9	PSMD13	Proteasome 26S Subunit, Non-ATPase 13	lightcyan	-0.0442269	0.21351	-0.509046	-0.441774	0.463345				1.62844e-05
Mnat_04317	Rpn8	PSMD7	Proteasome 26S Subunit, Non-ATPase 7	lightcyan	-0.0311197	0.12232	-0.811385	-0.192221	0.620343				0.000191963
Mnat_05386	Prosalpha2	PSMA2	Proteasome 20S Subunit Alpha 2	lightcyan	0.26749	0.411146	-0.92054	-0.681892	0.219513		0.00703581		0.000889579
Mnat_03817	Prosalpha6	PSMA1	Proteasome 20S Subunit Alpha 1	lightcyan	0.182769	0.197269	-0.445952	-0.894057	0.0246591				0.000263363
Mnat_00663	Prosalpha3	PSMA4	Proteasome 20S Subunit Alpha 4	lightcyan	0.0134371	0.255742	-0.646731	-0.369617	0.336666				0.00209508
Mnat_11654	Prosalpha1	PSMA6	Proteasome 20S Subunit Alpha 6	lightcyan	0.173755	0.594181	-0.719547	-1.04846	-0.304299		0.00354283		0.00266782
Mnat_11120	Prosalpha4	PSMA8	Proteasome 20S Subunit Alpha 8	lightcyan	-0.0326064	0.678238	-0.776307	-0.984964	-0.233703		0.00800566		0.00164246
Mnat_11053	CG9588	PSMD9	Proteasome 26S Subunit, Non-ATPase 9	lightcyan	-0.345006	0.5711	-0.182823	-0.947856	0.149036				9.66819e-05
Oxidative status
Antioxidant defense
Mnat_06159	Sod1	SOD1	Superoxide Dismutase 1	lightcyan	-0.617746	0.41762	-1.24315	-0.363457	-0.138147	0.00293322	1.14045e-06	0.00814508
Mnat_07013	Sod2	SOD2	Superoxide Dismutase 2	blue	-0.132327	0.00289649	-1.22079	-0.397232	-0.166459		0.00384573
Mnat_11461	Cat	CAT	Catalase	blue	-0.212009	-0.24103	-1.90509	-0.756002	-0.10217		3.74454e-05	3.13131e-05	0.0115737
Mnat_16107	Prx3	PRDX3	Peroxiredoxin 3	blue	-0.778155	-0.000957281	-0.726229	-0.249153	-0.441092	0.0128917	0.0487022
Mnat_16577	Trxr-1	TXNRD2	Thioredoxin Reductase 2	lightcyan	-0.36643	-0.137631	-1.24444	-0.194101	0.216419		0.0125359	0.0122194
Mnat_02476	Eip71CD	MSRA	Methionine Sulfoxide Reductase A	lightyellow	1.73113	0.83096	-2.3172	-9.6384	-8.3705	0.0286276	3.82954e-34	3.4794e-63
Mnat_11229	Gss2	GSS	Glutathione synthase	lightyellow	-0.45989	0.209104	-0.69082	-1.48832	-0.315756		0.0321589	0.0460433	1.05182e-05
Mnat_13140	NA	GPX3	Glutathione Peroxidase 3	lightcyan	-0.176525	-0.799795	-1.59684	-0.340011	0.941272			0.0260957	0.000175272
