# Supplementary material for: Lifespan prolonging mechanisms and insulin upregulation without fat accumulation in long-lived reproductives of a higher termite
Source: Commun Biol. 2022 Jan 13;5:44. doi: 10.1038/s42003-021-02974-6 (PMC8758687; doi:10.1038/s42003-021-02974-6)
Supplement: Supplementary file 6 — Supplementary Data 3 [file 42003_2021_2974_MOESM6_ESM.txt]

gene_id	AAAC	AAAE	AAAF	AABE	AAAG	AAAH	AAAI	AAAJ	AAAK	AAAL	AAAM	AAAN	AAAP	AACH	AACI	AACE	AACF	AACG	AAAQ	AAAR	AAAS	AAAT	AAAU	AAAV	AAAW	Dmel_Symbol	Hsap_Symbol
Mnat_00001	132.707779461963	84.8076416268239	81.7561432112818	290.579858967073	135.130140397467	506.012966647013	152.034335923096	593.524555651467	64.3006645447513	42.3099167455177	93.0847607848974	88.7319881696787	80.0418353143552	172.155176751894	209.035641166617	187.122315183825	253.638580541048	240.33401796574	59.784402776956	129.417493452277	78.2525599699548	47.013473432625	97.1619654989045	66.5095319992227	115.056941166959	CG1815	ZMYND8
Mnat_00002	169.316822072159	132.158574868467	118.222912125666	189.800717128782	103.726657065661	294.360181369949	97.3421160695733	193.310796751623	112.746370708605	142.95623385228	92.4338184017863	120.18130043235	63.2263236936924	93.5056036165108	142.56405652786	224.906628826712	279.002438595152	263.222972057716	138.591115528398	150.691601964981	167.956714081854	144.958209750594	89.1260134651605	113.20771404123	118.870983415587	CG5026	MTMR9
Mnat_00003	958.241690321895	1144.90316196212	1138.70426803627	892.455289390202	1068.19424363491	937.133409272912	1257.92105663103	1063.96450243374	1420.78043713265	1405.20208342689	1463.31847723391	2034.09658956061	1433.3542105453	997.975694673415	841.390321348473	1237.88608506222	1052.60010924535	1068.15119095885	1108.72892422718	982.154676336461	1234.86356830636	1149.87120437295	1144.75789426153	1260.8509151342	1015.17091184328	Membrin	GOSR2
Mnat_00004	85.116024068707	91.8749450957259	100.577701360642	137.171609724341	17.6049830799517	70.3338486459169	47.1657675801025	108.737323172788	78.3939608833269	114.749622688601	95.037587934231	67.3913834200091	67.934666947478	49.8113963190759	112.826768663153	7.1970121224548	4.22730967568413	7.62965136399176	35.327147095474	14.1827390084688	38.1719804731487	11.7533683581562	260.072629455714	173.349312125634	230.113882333917	chp	NA
Mnat_00005	393.547208059613	300.360397428335	249.385645479018	662.342915526103	204.122641656737	774.3235744444	224.288277747934	672.057066831814	210.518614057473	179.496616496136	197.235542082685	165.108889379022	117.035960879814	185.263438941124	276.381851919041	230.304387918553	376.230561135887	309.000880241666	157.613425502884	260.607829280613	171.773912129169	90.1091574125312	197.246095373716	176.179504976664	249.18409357706	NA	NA
Mnat_00006	307.515957925651	214.846025454621	231.152261021825	380.161318378888	160.348089133614	572.439379257046	156.550207287149	524.808608368663	133.886315216468	105.133732519165	139.952612368902	94.3479367880127	83.4049376384878	144.190884081535	206.411762825613	250.096171255304	270.547819243784	255.593320693724	76.089239897944	207.422557998856	127.876134585048	86.1913679598125	180.443650212251	150.707769317388	163.368142982919	NA	CORO2B
Mnat_00007	281.889628098513	269.970992512056	290.557803930742	261.465884658234	453.447266897134	349.715525211643	326.648028666455	372.274307806836	355.855732549034	480.794508471792	247.358105582245	239.239411141032	290.572040805054	303.237798644199	290.375869737727	440.816992500356	439.640206271149	469.223558885493	456.535439387664	460.939017775235	438.97777544121	393.737839998234	395.222731841408	316.981599315444	508.538966483795	NA	NA
Mnat_00008	21.050199500863	36.0432476914002	32.3495530692122	31.9133949154589	66.6134494917091	33.2132063050163	54.1904563686284	27.184330793197	41.3990579945659	73.0807652877124	41.6603125191149	66.2681936963423	55.1548781157742	30.5859451082045	28.8626617510391	53.977590918411	50.7277161082095	49.5927338659464	62.501875630454	31.9111627690547	68.7095648516677	56.8079470644219	57.7127464241613	49.5283748930382	72.4668027239408	NA	NA
Mnat_00010	472.256649671536	747.720707009831	724.041815058186	224.51353265086	799.837204254021	361.437833319295	716.518256429643	513.481803871498	773.369636579337	1180.19025346209	766.810127304959	836.77634413178	924.180518671631	533.069329028707	390.083246695862	408.43043794931	439.640206271149	309.000880241666	807.089437488906	512.351446680934	759.622411415659	940.2694686525	953.356127639626	964.388213988729	802.220219628187	CG14977	LAMTOR4
Mnat_00011	0	0	0	0	0	0	0	0	0	0	0	0	0	0	0	0	0	0	0	0	0	0	0	0	0	NA	NA
Mnat_00012	0.915226065254914	2.1201910406706	0.588173692167495	0.559884121323841	0	0	0	0	0	1.28211868925811	0	0	0	0	4.37313056833926	0	0	0	0	0	0	0	0	0	0.635673708104744	NA	NA
Mnat_00015	0	0	0	0	0	0	0	0	0	0	0	0	0	0	0	0	0	0	0	0	0	0	0	0	0	NA	NA
Mnat_00016	150.097074701806	35.33651734451	69.4044956757644	155.647785728028	289.768505288934	1319.41090145026	168.090767439727	1965.5781404081	91.6064262007415	93.5946643158422	99.5941846160092	80.8696601040109	20.8512344096219	53.3069329028707	37.6089228877176	84.5648924388439	147.955838648944	144.963375915843	32.609674241976	17.7284237605859	22.9031882838892	3.91778945271875	16.8024451614647	12.7358678296384	13.3491478701996	Mmp1	MMP16
Mnat_00017	1885.36569442512	1736.43646230922	1740.99412881578	2085.00846780998	688.497581532165	1676.29005939435	671.861306274014	1521.56740411922	935.442544472957	890.431429689759	938.658916446308	913.153245341123	653.114471346545	556.664200969321	558.011460520089	2328.23342161413	2193.97372168006	2239.30267533158	1940.27561739757	1732.06700140925	1828.43786466382	1933.4290949167	1445.74082497994	1275.00187938935	979.573184189411	Gpdh1	GPD1
Mnat_00018	124.470744874668	189.403732966573	191.156449954436	86.2221546838714	133.226898983418	89.2197894860243	130.960269557519	89.1041953777011	256.321827157844	220.524414552395	158.829941479126	206.666909154695	283.173215691963	146.812536519381	146.062560982531	215.910363673644	126.819290270524	125.889247505864	309.791905298772	269.472041160906	253.843670146439	364.354419102844	224.276115850855	256.132453018283	252.362462117583	NA	NA
Mnat_00019	446.630319844398	550.542940227465	535.23805987242	318.014180911941	738.457668650946	385.533688873915	613.656742026228	346.600217613261	812.12620151042	1057.10685929331	690.649868480952	611.015209674749	642.352543909321	604.7278289965	475.796605835311	412.028944010537	431.185586919781	534.075595479423	714.695360469974	613.403462116274	622.203281712324	564.1616811915	867.152278550373	855.425789224045	1106.07225210225	CG11164	RNASEH2B
Mnat_00020	9.15226065254914	1.4134606937804	2.94086846083747	5.03895709191456	46.6294146441964	31.2594882870742	65.7310165212067	18.8780074952757	5.28498612696586	3.84635606777434	32.5471191555585	2.24637944733364	67.2620464826514	103.118329221947	110.202890322149	419.225956132992	477.685993352306	278.482274785699	184.788154037864	310.247415810254	225.214684791577	127.328157213359	170.216074896577	147.170028253599	115.056941166959	CG14142	MINDY4B
Mnat_00021	1131.21941665507	1196.49447728511	1069.29977236051	1032.98620384249	231.243831806933	287.196548637494	208.231846231304	280.149631229891	521.451964527298	528.873959318972	388.612602717369	340.326486271046	494.376041647488	418.590505909427	654.220333023553	545.173668275951	600.277973947146	694.29827412325	502.73247789713	531.852712817578	551.585117836999	642.517470245875	420.791670130594	377.830745612605	301.309337641649	Mccc1	MCCC1
Mnat_00022	417.343085756241	597.187143122218	444.071137586459	284.981017753835	524.343009570453	281.986633922982	652.29253036312	258.251142535371	805.079553341132	617.98120822241	469.329458223154	430.181664164391	674.638326220994	457.915292477118	367.342967740498	509.188607663677	439.640206271149	530.260769797427	864.156367412364	755.230852200961	736.71922313177	926.557205567984	1074.62594923976	1015.33168530728	736.745827693398	Mesh1	HDDC3
Mnat_00023	129.046875200943	168.201822559867	227.62321886882	92.3808800184337	196.509676000542	108.756969665446	236.330601385407	172.167428356914	288.031743919639	160.264836157264	156.877114329792	168.478458550023	166.137254812149	163.416335292407	119.823777572496	53.977590918411	80.3188838379984	83.9261650039094	152.178479795888	138.28170533257	156.50511993991	385.902261092797	336.048903229294	398.349643782578	421.451668473445	NA	NA
Mnat_00024	4516.640632033	4701.1702675136	4541.8772509174	3891.19464320069	4829.95089850242	6138.58201237419	4323.1941858528	6111.18858637064	3533.01322587668	3794.43026085939	2198.88337014954	3115.72829345175	3114.23275214676	2412.79412696436	2462.94713608867	6495.30344051545	4882.54267541516	5706.97922026584	7967.63040645614	6391.09676569123	5712.4368778067	7904.14022086007	2407.86344574729	2772.88144579738	2895.49374041711	Uggt	UGGT1
Mnat_00025	0	0	0	0	0	0	0	0	0	0	0.650942383111171	0	0	0	0	0	0	0	0	0	0	0	0	0	0	NA	WNT4
Mnat_00027	43.9308511322359	55.8316974043257	48.2302427577346	32.4732790367827	177.953072213566	48.1917111092394	209.737136685988	46.8174585882836	106.580553560478	80.7734774232611	106.754550830232	64.0218142490086	104.928792512936	175.650713335689	76.9670980027709	53.977590918411	50.7277161082095	38.1482568199588	46.197038509466	40.7753746493477	53.4407726624082	41.1367892535469	67.9403217398355	58.7265016588881	97.2580773400258	NA	NA
Mnat_00028	4684.12700197465	7248.22643770588	6539.31510951821	4617.36434855771	790.796807537289	82.0561567535698	986.467011302995	314.130044721387	620.105038897327	441.68988844942	392.518257016036	183.079924957691	408.953242614521	581.132957055885	269.384843009698	23.3902893979781	16.9092387027365	7.62965136399176	27.17472853498	76.2322221705196	30.537584378519	109.698104676125	21.9162328193018	30.4245731485806	148.111973988405	CG4562	ABCC4
Mnat_00029	193.112699768787	151.947024581393	118.811085817834	310.735687334731	177.953072213566	610.211260937261	169.596057894411	415.316164896065	101.295567433512	119.878097445634	106.754550830232	98.84069568268	84.0775581033143	156.425262124817	153.934196005542	228.50513488794	338.18477405473	297.556403195679	125.003751260908	234.015193639734	120.241738490418	66.6024206962187	116.886575036276	89.1510748074687	273.33969448504	NA	NA
Mnat_00030	1.83045213050983	0	0	3.35930472794304	30.4518626247813	0	42.6498962160502	0	5.28498612696586	1.28211868925811	7.81130859733405	0	24.886957198581	31.4598292541532	3.49850445467141	0	4.22730967568413	0	0	12.4098966324102	0	15.671157810875	2.19162328193018	0	0.635673708104744	NA	NA
Mnat_00031	1.83045213050983	0	2.35269476866998	2.23953648529536	18.0807934334639	0.651239339314046	17.5617219713148	0.755120299811027	5.28498612696586	3.84635606777434	12.3679052791122	1.12318972366682	14.1250297613568	63.793542654255	7.87163502301066	0	0	0	0	5.31852712817578	0	1.95889472635937	3.65270546988363	7.78303034033457	20.3415586593518	CG42260	NA
Mnat_00032	105.250997504315	61.4855401794473	65.2872798305919	155.647785728028	69.4683116127823	162.158595489197	89.313900311258	151.779180262016	62.5390025024293	53.2079256042117	88.5281641031193	83.1160395513446	108.964515301895	276.147390119789	278.131104146377	194.31932730628	164.865077351681	194.55610978179	51.631984216462	70.9136950423438	57.257970709723	35.2601050744687	93.5092600290208	96.2265569350456	111.24289891833	CG5880	ZDHHC16
Mnat_00033	24.7111037618827	14.8413372846942	24.1151213788673	35.8325837647258	10.4678277772686	18.8859408401073	16.0564315166306	33.2252931916852	7.92747919044879	9.61589016943585	18.2263867271128	25.8333636443368	12.7797888317038	10.4866097513844	14.8686439323535	37.7843136428877	50.7277161082095	76.2965136399176	10.869891413992	19.5012661366445	3.81719804731487	3.91778945271875	10.9581164096509	12.0283196168807	12.7134741620949	NA	NA
Mnat_00034	161.079787484865	218.379677189072	242.915734865175	173.564077610391	295.478229531081	56.0065831810079	240.84647274946	53.6135412865829	729.328085521288	335.274037240997	737.517720064957	677.283403371091	936.960307503335	637.061542396602	517.778659291368	71.970121224548	359.321322433151	110.629944777881	440.230602266676	315.56594293843	334.004829140051	517.148207758875	317.785375879876	316.274051102686	457.685069835416	snk	NA
Mnat_00035	0	3.533651734451	4.70538953733996	6.15872533456225	28.5486212107325	0.651239339314046	6.5229253036312	1.51024059962205	35.2332408464391	4.4874154124034	33.1980615386697	19.0942253023359	6.72620464826514	20.9732195027688	25.3641572963677	1.7992530306137	8.45461935136825	0	0	15.9555813845274	5.7257970709723	1.95889472635937	0.730541093976725	10.6132231913653	8.89943191346642	CG34375	NA
Mnat_00036	0	7.06730346890199	0.588173692167495	0	0	0	0	0	1.76166204232195	0	0	0	0	0.873884145948699	0	0	0	0	0	0	0	0	0.730541093976725	0	2.54269483241898	CG6688	NA
Mnat_00037	1368.2629675561	1481.30680708186	1457.49440919105	1173.51711829477	1760.49830799517	1732.94788191468	1506.29398165391	1815.30920074571	1201.45351286357	1233.3981790663	1173.64911674944	3268.48209587044	1717.87266716692	2264.23382215308	2726.20959630269	5043.3062448102	2722.38743114058	3681.30678312603	7206.7380074767	4531.38511320577	5315.44828088596	6856.13154225781	1550.20820141861	1519.81356100351	1107.34359951846	Tapdelta	SSR4
Mnat_00038	762.383312357343	1025.46573333768	998.718929300406	708.253413474658	667.086115624115	878.521868734648	726.553526127537	724.160367518774	665.027420976537	944.921473983229	571.527412371608	753.660304580435	473.524807237866	413.347201033735	274.632599691705	410.229690979923	346.639393406098	488.297687295473	540.777097846102	636.450413005035	685.187049493019	622.928522982281	986.961017962556	939.62402654221	938.890066870707	CG6983	C20orf27
Mnat_00039	0	0	0	0	0	0	0.501763484894708	0	0	0	0	0	0	0	0	0	0	0	0	0	0	0	0	0	0	NA	NA
Mnat_00040	220.569481726434	170.322013600538	180.569323495421	260.346116415586	180.807934334639	326.270908996337	136.981431376255	370.764067207214	96.0105813065464	109.621147931569	146.462036200013	107.826213472015	132.506231570823	161.668567000509	214.283397848624	313.070027326784	333.957464379046	366.223265471605	195.658045451856	258.834986904555	190.859902365743	135.163736118797	192.132307715879	145.047383615326	171.631901188281	Adar	ADARB1
Mnat_00041	1560.46044125963	1845.9796660772	1995.67333752431	1420.98589991991	1858.03943046517	1079.10358524337	1599.12022635943	1063.96450243374	7125.9229611923	13557.1230202153	1052.57383349076	968.189541800797	1319.68135198962	1302.08737746356	546.641321042407	1196.50326535811	951.144677028928	1384.7817225645	1543.52458078686	1361.542944813	1767.36269590678	1876.62114785228	958.469915297464	1000.47317283937	977.666163065096	Spt-I	SPTLC1
Mnat_00042	0.915226065254914	0	0.588173692167495	0	0.475810353512208	3.25619669657023	0	0.755120299811027	1.76166204232195	0	0	1.12318972366682	0	0	2.62387834100355	0	0	0	0	0	0	1.95889472635937	1.46108218795345	3.53774106378844	0	NA	NA
Mnat_00043	426.49534640879	438.172815071923	360.550473298674	346.008386978133	357.333575487668	289.150266655436	397.898443521503	339.049014615151	482.695399596215	376.942894641885	354.763598795588	343.696055442046	365.232912400797	239.444255989944	179.29835330191	268.088701561441	418.503657892728	278.482274785699	722.847779030468	757.00369457702	895.132942095337	536.737155022469	213.317999441204	220.047494167641	221.214450420451	NA	NA
Mnat_00044	32.032912283922	26.8557531818276	38.8194636830547	52.0692232831172	6.66134494917091	16.2809834828511	3.01058090936825	6.79608269829924	12.3316342962537	19.2317803388717	17.5754443440016	15.7246561313355	6.05358418343863	18.3515670649227	55.1014451610747	35.985060612274	33.818477405473	19.0741284099794	32.609674241976	8.86421188029297	22.9031882838892	23.5067367163125	83.2816847133467	84.1982373181649	106.793182961597	NA	NA
Mnat_00045	338.633644144318	486.937209007347	453.481916661138	362.245026496525	1013.00024262749	487.127025806906	943.315351602051	403.989360398899	675.597393230469	598.10836853891	721.244160487177	523.406411228737	882.478049852387	1185.86078605239	727.688926571653	505.590101602449	477.685993352306	518.81629275144	535.342152139106	590.356511227512	557.310914907971	669.941996414906	724.696765224911	834.199342841314	733.567459152875	Prp3	PRPF3
Mnat_00046	9.15226065254914	8.48076416268239	9.99895276684741	12.8773347904483	6.66134494917091	11.7223081076528	14.5511410619465	10.5716841973544	18.4974514443805	13.4622462372102	10.4150781297787	13.4782766840018	17.4881320854894	13.1082621892305	15.7432700460213	12.5947712142959	33.818477405473	15.2593027279835	21.739782827984	8.86421188029297	1.90859902365743	9.79447363179687	23.3773150072552	30.4245731485806	17.1631901188281	NA	NA
Mnat_00047	1353.61935051202	1762.58548514416	1481.02135687775	1386.27308439783	751.304548195776	1572.09176510411	1029.11690751905	1281.43914877931	1628.65655812665	1442.38352541538	855.98923379119	804.203842145442	755.352782000176	644.052615564191	604.366644544485	2554.93930347145	2379.97534741016	2044.74656554979	4543.61461104866	4203.40927363493	4011.87514772793	3751.2834009782	1941.04768669616	1648.58733572541	1550.40817406747	su(r)	DPYD
Mnat_00048	237.958776966278	284.81232979675	250.561992863353	160.126858698618	258.840832310641	194.7205624549	272.457572297826	203.127360649166	330.311632935366	331.427681173222	251.263759880912	295.398897324373	342.363816596696	311.102755957737	287.751991396723	271.687207622669	295.911677297889	225.074715237757	312.50937815227	276.563410665141	234.757679909864	303.628682585703	360.156759330526	406.840222335671	352.798907998133	CG4646	CZIB
Mnat_00049	191.282247638277	260.783498002483	174.099412881578	168.525120518476	370.180455032498	91.1735075039664	121.426763344519	163.105984759182	370.829859908771	359.634292336901	103.499838914676	438.043992230059	114.345479020507	95.2533719084082	137.316299845853	21.5910363673644	46.5004064325254	53.4075595479423	29.892201388478	35.4568475211719	61.0751687570379	25.4656314426719	59.1738286121147	50.2359231057958	61.0246759780554	Gel	NA
Mnat_00050	378.903591015534	504.605467679602	394.664547444389	259.786232294262	1128.14634817744	192.766844436958	311.595124119614	324.701728918741	1172.38608916526	921.202278231954	234.339257920022	1031.08816632614	394.155592388337	234.200951114251	345.477314898801	48.5798318265699	76.0915741623143	110.629944777881	184.788154037864	54.9581136578164	135.510530679678	84.2324732334531	153.413629735112	250.472067316222	209.136649966461	NA	NA
Mnat_00051	0	0	1.17634738433499	0.559884121323841	0	0	0	0	0	0	0	0	0	1.7477682918974	2.62387834100355	0	0	0	0	0	0	0	0	0	0	NA	NA
Mnat_00052	245.280585488317	180.922968803891	128.221864892514	287.22055423913	85.6458636321974	293.708942030635	40.1410787915766	246.924338038206	71.3473127140391	48.0794508471792	80.065913122674	99.9638854063468	36.9941255654583	62.0457743623576	127.695412595506	62.9738560714795	160.637767675997	68.6668622759259	16.304837120988	42.5482170254063	36.2633814494913	27.4245261690312	39.4492190747432	36.0849588506421	61.6603496861602	orb2	CPEB3
Mnat_00053	371.581782493495	371.740162464245	427.602274205769	383.520623106831	668.03773633114	527.503864844377	686.41244733596	582.952871454112	451.866313855581	403.867387116306	468.027573456932	368.406229362716	542.804715114997	544.42982292604	361.220584944823	383.240895520718	418.503657892728	442.519779111522	483.710167922644	473.348914407645	545.859320766026	666.024206962187	485.079286400546	514.387550674839	432.258121511226	Hexim	HEXIM1
Mnat_00054	1443.311504907	1660.81631519197	1628.65295361179	1597.34939813692	1294.67997190672	2410.23679480128	1375.33371209639	1621.99840399409	1788.08697295678	1924.46015257643	1678.1294636606	2013.87917453461	1158.92506089608	1203.33846897136	1569.95387403379	1675.10457150135	1762.78813476028	1747.19016235411	2038.1046401235	2159.32201403937	1832.25506271114	2070.55172576186	2175.55137786269	2225.23912912293	1653.38731478044	CG2698	TMEM245
Mnat_00055	75.0485373509029	156.187406662734	127.633691200346	91.8209958971099	324.978471448838	187.556929722445	372.810269276768	126.105090068441	182.332021380322	262.193271953284	214.160044043575	188.695873576025	305.369691031238	301.490030352301	159.181952687549	230.304387918553	169.092387027365	206.000586827778	366.85883522223	246.425090272145	444.703572512182	403.532313630031	334.58782104134	222.170138805914	240.284661663593	NA	NA
Mnat_00056	848.414562491305	922.9898330386	933.431649469814	814.071512404864	2425.20537185172	1508.27030985133	2428.53526689039	1945.1898923132	1593.42331728021	1741.75823935715	1366.97900453346	1174.85645095549	1408.46725334672	1510.07180419935	711.071030411963	1009.38095017429	1090.6458963265	778.22443912716	1111.44639708068	1398.77263471023	1465.80405016891	1917.75793710583	2224.49763115913	1808.49323180865	2118.06479540501	RpA-70	RPA1
Mnat_00057	3105.36203940992	3680.65164660416	4103.68785025261	1755.23672035024	3602.36018644092	1996.04857499755	2786.79439510521	2693.51410942593	4735.34756976141	4317.53468607669	2450.79807241356	4111.99757834422	1890.73612662733	928.064962997519	648.097950227878	1248.68160324591	718.642644866301	1018.5584570929	2516.37986233915	1386.36273807782	2137.63090649633	2677.80909093326	2079.11995345776	1978.3048028705	2086.91678370787	PI31	PSMF1
Mnat_00058	1955.83810144975	1827.60467705805	1898.62467831667	1338.12304996398	3132.25955717086	5179.3064655646	3111.43536983208	5365.88485045716	2140.41938142117	1622.52120125614	1236.79052791122	1386.01611900485	1302.86584036896	808.342835002547	890.369383713873	903.225021368077	794.734219028616	919.372989361007	1201.12300124612	1843.75607110094	1330.29351948923	1179.25462526834	1147.68005863744	1872.8801191696	1186.80281303156	PRL-1	PTP4A1
Mnat_00059	10.982712783059	2.8269213875608	5.29356322950745	2.7994206066192	3.33067247458545	5.20991471451237	4.51587136405237	9.81656389754334	11.4508032750927	11.539068203323	1.95282714933351	12.355086960335	2.69048185930606	3.4955365837948	9.62088725034637	1.7992530306137	0	11.4444770459876	2.717472853498	12.4098966324102	9.54299511828718	3.91778945271875	4.38324656386035	3.53774106378844	4.44971595673321	NA	NA
Mnat_00060	0	0	0	0	0	0	0	0	0	0	0	0	0	0	0	0	0	0	0	0	0	0	0	0	0	NA	NA
Mnat_00061	17.3892952398434	4.94711242823139	15.2925159963549	14.5569871544199	7.61296565619532	8.46611141108259	1.00352696978942	10.5716841973544	4.40415510580488	13.4622462372102	18.2263867271128	14.6014664076686	4.03572278895909	3.4955365837948	2.62387834100355	7.1970121224548	0	0	2.717472853498	0	13.360193165602	0	3.65270546988363	2.83019285103075	2.54269483241898	NA	NA
Mnat_00062	172.977726333179	101.062439605298	78.2271010582768	272.66356708471	49.4842767652696	399.20971499951	36.6287343973137	373.784548406458	45.8032131003708	45.515213468663	67.6980078435618	62.8986245253418	52.4643962564681	67.2890792380499	90.0864897077887	257.293183377759	338.18477405473	381.482568199588	127.721224114406	115.234754443809	62.9837677806954	84.2324732334531	66.479239551882	46.6981820420074	91.5370139670832	Oatp30B	SLCO5A1
Mnat_00063	0	1.4134606937804	1.17634738433499	0	0	0	0	0	0	1.28211868925811	0	0	0	0	0	0	0	0	0	3.54568475211719	0	0	0	0	0	NA	NA
Mnat_00064	13.7283909788237	12.7211462440236	9.41077907467992	5.5988412132384	5.23391388863428	4.55867537519832	6.02116181873649	10.5716841973544	8.80831021160976	3.20529672314528	8.46225098044522	28.0797430916705	18.1607525503159	11.3604938973331	28.8626617510391	19.7917833367507	16.9092387027365	30.518605455967	10.869891413992	10.6370542563516	22.9031882838892	3.91778945271875	9.49703422169743	4.24528927654613	10.8064530377806	NA	NA
Mnat_00065	233.382646640003	453.720882703508	556.41231279045	288.900206603102	202.219400242688	84.6611141108259	150.529045468412	116.288526170898	177.047035253356	48.7205101918083	225.877006939576	538.007877636406	31.6131618468462	86.5145304489212	41.107427342389	0	12.6819290270524	3.81482568199588	2.717472853498	1.77284237605859	3.81719804731487	1.95889472635937	0.730541093976725	13.4434160423961	3.81404224862846	Oatp26F	NA
Mnat_00066	53.9983378500399	106.71628238042	87.0497064407892	101.339025959615	31.8792936853179	30.6082489477601	20.0705393957883	33.9804134914962	21.1399445078634	3.20529672314528	48.1697363502266	104.456644301014	4.7083432537856	34.955365837948	13.1193917050178	0	0	0	0	0	0	0	0	0.707548212757688	1.90702112431423	NA	NA
Mnat_00067	0	0	0	0	0	0	0	0	0	0	0	0	0	0	0	0	0	0	0	0	0	0	0	0	0	NA	NA
Mnat_00069	4.57613032627457	9.18749450957259	1.17634738433499	7.83837769853377	9.51620707024415	5.20991471451237	16.0564315166306	2.26536089943308	5.28498612696586	7.05165279091962	3.90565429866703	15.7246561313355	12.1071683668773	11.3604938973331	45.4805579107283	3.5985060612274	0	15.2593027279835	19.022309974486	7.09136950423438	11.4515941419446	0	3.65270546988363	3.53774106378844	4.44971595673321	exp	NA
Mnat_00070	2.74567819576474	0	0	2.7994206066192	4.28229318160987	1.30247867862809	1.50529045468412	4.53072179886616	1.76166204232195	0.641059344629056	4.5565966817782	1.12318972366682	0.672620464826514	2.6216524378461	2.62387834100355	0	4.22730967568413	0	0	0	1.90859902365743	0	0	2.12264463827306	0	NA	NA
Mnat_00073	3.66090426101966	2.1201910406706	5.88173692167495	1.67965236397152	1.42743106053662	15.6297441435371	2.50881742447354	13.5921653965985	1.76166204232195	2.56423737851623	2.60376953244468	5.61594861833409	6.72620464826514	1.7477682918974	5.24775668200711	8.9962651530685	0	0	0	5.31852712817578	1.90859902365743	5.87668417907812	5.8443287518138	8.49057855309226	1.90702112431423	NA	NA
Mnat_00074	0	0	0	0	0	1.30247867862809	0	0	0.880831021160976	0	0	0	0	0	0	0	0	0	0	0	0	0	0	0	0	NA	NA
Mnat_00075	499.713431629183	510.259310454724	545.237012639268	362.245026496525	394.44678306162	272.218043833271	306.075725785772	219.740007245009	389.327311353152	606.442140019087	362.574907392922	394.239593007053	267.702945000953	166.037987730253	104.955133640142	235.702147010395	173.319696703049	171.667155689815	377.728726636222	264.153514032731	381.719804731487	327.135419302016	250.575595234017	247.641874465191	347.07784462519	Hmgcl	HMGCL
Mnat_00076	2161.76396613211	2184.50350223761	1915.68171538953	627.070215882701	27.1211901501958	13.676026125595	35.6252074275242	15.8575262960316	86.3214400737757	32.6940265760819	69.6508349928953	7280.51578880832	125.780026922558	19.2254512108714	153.059569891874	5.3977590918411	97.2281225407349	0	16.304837120988	21.2741085127031	19.0859902365744	5.87668417907812	29.9521848530457	60.8491462971612	17.7988638269328	CG30371	NA
Mnat_00077	0	0.706730346890199	0	0	3.33067247458545	9.11735075039664	11.5405601525783	18.8780074952757	9.68914123277074	8.97483082480679	160.131826245348	11.2318972366682	5.38096371861212	29.7120609622558	1.7492522273357	0	0	3.81482568199588	2.717472853498	0	3.81719804731487	1.95889472635937	1.46108218795345	0.707548212757688	0	CG6865	NA
Mnat_00078	6.4065824567844	29.6826745693884	9.99895276684741	6.15872533456225	3.33067247458545	1.30247867862809	10.5370331827889	1.51024059962205	12.3316342962537	7.69271213554868	3.90565429866703	61.775434801675	1.34524092965303	1.7477682918974	9.62088725034637	21.5910363673644	8.45461935136825	11.4444770459876	32.609674241976	1.77284237605859	19.0859902365744	11.7533683581562	9.49703422169743	3.53774106378844	11.4421267458854	NA	NPC1
Mnat_00079	0	0	0	1.11976824264768	0	0	0	0	0	0	0	0	0	0	0	0	0	0	0	0	0	0	0	0	0	NA	NA
Mnat_00080	0	0	0.588173692167495	2.7994206066192	0	0	0	0	0	0.641059344629056	0	0	0	0	0.874626113667852	3.5985060612274	0	0	0	0	0	1.95889472635937	0	0	0.635673708104744	NA	NA
Mnat_00081	15.5588431093335	31.802865610059	23.5269476866998	24.0750172169251	9.04039671673195	4.55867537519832	14.0493775770518	0.755120299811027	25.5440996136683	5.12847475703245	24.7358105582245	7.86232806566773	8.74406604274469	8.73884145948699	0	0	0	3.81482568199588	10.869891413992	1.77284237605859	7.63439609462974	1.95889472635937	0	0.707548212757688	0	NA	NA
Mnat_00082	64.9810506330989	57.2451580981061	53.523805987242	45.9104979485549	93.7346396419049	28.654530929818	115.907365010677	36.2457743909293	36.994902888761	50.6436882256955	77.4621435902293	78.6232806566773	81.3870762440082	58.5502377785629	43.7313056833926	75.5686272857754	67.636954810946	141.148550233848	76.089239897944	78.0050645465782	55.3493716860656	95.9858415916093	43.1019245446268	72.1699177012842	63.5673708104744	NA	SNAPC1
Mnat_00083	604.049203068243	725.105335909344	1026.95126652445	618.11206994152	149.404451002833	343.203131818502	113.900311071099	237.107774140662	758.395509219601	864.147996559968	588.451914332499	561.594861833409	382.721044486287	308.481103519891	305.24451367008	829.455647112915	697.506096487881	774.409613445164	372.293780929226	391.798165108949	416.074587157321	765.927838006515	785.33167602498	946.699508669786	697.969731499009	NA	NA
Mnat_00084	50.3374335890203	57.2451580981061	44.7012006047296	75.5843563787185	29.9760522712691	28.003291590504	32.1128630332613	17.3677668956536	19.3782824655415	23.7191957512751	55.3301025644495	30.3261225390041	39.6846074247644	41.9464390055376	47.229810138064	30.5873015204329	33.818477405473	49.5927338659464	16.304837120988	40.7753746493477	11.4515941419446	27.4245261690312	47.4851711084871	36.0849588506421	78.8235398049883	NA	NA
Mnat_00085	0	0	0.588173692167495	0.559884121323841	0.951620707024415	0	2.00705393957883	0	0.880831021160976	0	0	0	0	0	0.874626113667852	0	0	0	0	0	0	0	0	0	0	NA	NA
Mnat_00086	93.3530586560012	54.4182367105453	56.4646744480795	67.7459786801847	13.798500251854	3.25619669657023	3.01058090936825	9.81656389754334	29.0674236983122	14.7443649264683	9.11319336355639	5.61594861833409	8.74406604274469	13.1082621892305	43.7313056833926	0	0	3.81482568199588	0	0	1.90859902365743	0	4.38324656386035	1.41509642551538	7.62808449725693	NA	NA
Mnat_00087	3.66090426101966	0.706730346890199	0	0.559884121323841	0	1.95371801794214	0	1.51024059962205	0	0.641059344629056	0	0	0	0	0	0	0	0	0	0	0	0	0	0	1.27134741620949	NA	NA
Mnat_00088	15629.3155163582	13049.7758553275	12331.0614562915	16209.2051964465	1770.49032541892	4380.88703556559	1818.89263274332	3675.92561948008	6053.07077741823	5550.29180579837	6538.0652959686	5631.67327446543	5296.8861605088	6213.31627769525	6559.69585250889	8728.17645150705	10766.9577439675	13409.1122722155	5043.62961609229	6563.06247616892	4204.64364911733	9776.84357925964	2743.91234897658	3711.79792412683	3859.1750819039	CG44243	LIPT1
Mnat_00089	2011.6668914303	1920.89308284756	2152.12753964086	2155.55386709679	1169.06603857949	1294.66380655632	1038.14865024715	1049.61721673733	1182.07523039803	1066.08169011812	962.092842238311	1196.19705570516	1020.36524514182	970.885286149005	927.103680487923	1644.51726998092	1382.33026394871	1499.22649302438	1296.23455111855	1053.06837137881	898.950140142652	1306.5827824817	1060.74566845421	1089.62424764684	1207.14437169091	CG1371	NOMO2
Mnat_00090	0	0	0	0	0	0	0	0	0	0	0	0	0	0	0	0	0	0	0	0	0	0	0	0	0	NA	NA
Mnat_00091	0	0	1.76452107650248	0	6.66134494917091	0	5.01763484894708	0	12.3316342962537	27.5655518190494	0	0	2.01786139447954	2.6216524378461	1.7492522273357	0	4.22730967568413	0	0	0	0	0	0.730541093976725	4.95283748930381	1.90702112431423	NA	NA
Mnat_00092	2528.76961829933	3197.95481967815	3363.17717181374	1637.66105487223	14116.8173783537	10041.4593728833	8494.8557992674	16342.3135285102	4456.12413605338	3629.67800928972	2133.78913183842	4652.25183542796	1469.00309518111	1096.72460316562	1506.98079384971	973.395889562011	1310.46599946208	1125.37357618878	4750.1425479145	2327.74203976493	4284.80480811094	3351.66887680089	3291.08762836515	3912.03406833726	5253.84319748571	NA	NA
Mnat_00094	214.16289926965	103.182630645969	148.807944118376	377.361897772268	7.61296565619532	95.0809435398507	1.00352696978942	13.5921653965985	23.7824375713464	13.4622462372102	14.3207324284458	5.61594861833409	18.8333730151424	47.1897438812298	62.0984540704175	0	0	0	0	8.86421188029297	9.54299511828718	19.5889472635937	77.4373559615329	115.330358679503	63.5673708104744	NA	NA
Mnat_00095	4.57613032627457	6.36057312201179	8.23443169034493	6.71860945588609	13.3226898983418	11.0710687683388	10.5370331827889	1.51024059962205	1.76166204232195	4.4874154124034	7.81130859733405	10.1087075130014	12.7797888317038	9.61272560543569	30.6119139783748	5.3977590918411	21.1365483784206	15.2593027279835	0	1.77284237605859	0	1.95889472635937	16.071904067488	19.8113499572153	3.17836854052372	NA	NA
Mnat_00097	0	0	0	0	0	0	0	0	0	0	0	0	0	0	0	0	0	0	0	0	0	0	0	0	0	NA	NA
Mnat_00098	0	0	0	0	0	0	0	0	0	0	0	0	0	0	0	0	0	0	0	0	0	0	0	0	0	NA	NA
Mnat_00099	0	2.8269213875608	4.11721584517246	3.91918884926688	0	0	0	1.51024059962205	0	1.92317803388717	0	2.24637944733364	0.672620464826514	1.7477682918974	0	0	0	0	0	0	0	0	0	3.53774106378844	2.54269483241898	NA	NA
Mnat_00100	0	0	0	0	0	0	0	0	0	0	0	0	0	0.873884145948699	0	0	0	0	0	0	0	0	0	0	0	NA	NA
Mnat_00101	0	0	0	0.559884121323841	0	0	0	0	0	0	0	0	0	0	0	0	0	3.81482568199588	0	0	0	0	0	0	0	NA	NA
Mnat_00102	0.915226065254914	0	0.588173692167495	0.559884121323841	0.951620707024415	0	0	0.755120299811027	0	0.641059344629056	0	0	0	0	0.874626113667852	0	0	0	0	0	0	0	1.46108218795345	0	0	NA	NA
Mnat_00103	8.23703458729422	12.7211462440236	17.6452107650248	23.5151330956013	11.8952588378052	24.7470948939337	20.0705393957883	15.1024059962205	14.9741273597366	12.8211868925811	20.1792138764463	20.2174150260027	38.3393664951113	102.244445075998	113.701394776821	52.1783378877973	29.5911677297889	95.370642049897	43.479565655968	28.3654780169375	97.3385502065292	27.4245261690312	86.2038490892536	96.9341051478032	96.6224036319211	NA	NA
Mnat_00104	91472.2690919024	91102.4888265749	95081.8063810285	86798.2754447137	56456.325875284	140919.726916148	65614.1056292263	142886.128491142	99576.185280206	90055.3756741452	99850.0049725718	77005.8874545971	37121.9234537753	69980.6424075718	68847.9437895923	57110.0904447094	46745.5903937151	49169.2882152449	61124.1168937305	65440.9306274509	52759.4028109625	47565.8817454583	36551.1625549375	38385.1980903173	30811.7403055451	pAbp	PABPC1
Mnat_00105	42.100399001726	42.4038208134119	41.7603321438921	19.5959442463344	56.1456217144405	27.3520522511899	48.6710580347866	49.0828194877167	76.6322988410049	55.7721629827279	35.1508886880032	32.5725019863377	51.7917757916416	34.0814816919993	29.737287864707	26.9887954592055	29.5911677297889	45.7779081839506	116.851332700414	37.2296898972305	41.9891785204636	48.9723681589844	51.8684176723475	48.1132784675228	73.7381501401503	NA	NA
Mnat_00106	5.49135639152948	0	1.17634738433499	1.11976824264768	0.951620707024415	0	1.00352696978942	0	10.5699722539317	7.69271213554868	4.5565966817782	2.24637944733364	2.69048185930606	4.3694207297435	7.87163502301066	5.3977590918411	12.6819290270524	0	0	0	11.4515941419446	5.87668417907812	2.9221643759069	5.6603857020615	5.08538966483795	NA	NA
Mnat_00107	13.7283909788237	3.533651734451	7.64625799817743	9.51803006250529	5.23391388863428	9.11735075039664	1.00352696978942	6.04096239848821	3.52332408464391	5.76953410166151	3.90565429866703	0	5.38096371861212	2.6216524378461	5.24775668200711	3.5985060612274	8.45461935136825	0	0	0	3.81719804731487	5.87668417907812	4.38324656386035	4.24528927654613	0.635673708104744	NA	NA
Mnat_00109	10.0674867178041	8.48076416268239	4.70538953733996	9.51803006250529	6.66134494917091	8.46611141108259	5.01763484894708	14.3472856964095	13.2124653174146	6.41059344629056	13.6697900453346	13.4782766840018	5.38096371861212	13.9821463351792	11.3701394776821	14.3940242449096	21.1365483784206	22.8889540919753	10.869891413992	1.77284237605859	3.81719804731487	9.79447363179687	12.4191985976043	11.320771404123	1.90702112431423	NA	NA
Mnat_00110	1209.928858267	1187.30698277553	974.603807921539	1502.16909751186	1331.79317948067	808.839259428045	792.786306133638	688.669713427656	434.249693432361	283.348230326043	178.358212972461	429.058474440725	641.679923444495	242.06590842779	306.119139783748	50.3790848571836	143.72852897326	217.445063873765	228.267719693832	264.153514032731	152.687921892595	166.506051740547	164.371746144763	186.79272816803	337.542739003619	CG2765	MID1IP1
Mnat_00111	315.752992512945	394.355533564731	410.545237132911	239.630403926604	649.956942897676	255.93706035042	612.653215056438	283.170112429135	451.866313855581	425.663404833694	471.933227755599	365.036660191716	506.483210014365	441.311493704093	251.017694622673	192.520074275666	207.138174108522	164.037504325823	404.903455171202	296.064676801785	347.365022305653	505.394839400719	335.318362135317	430.189313356674	458.320743543521	Rcd5	MCRS1
Mnat_00112	3161.19082939047	3813.51695181951	3966.64337997759	2887.32241366705	1792.853412034	1930.27340172683	1809.86089001521	1720.16404296952	3047.67533321698	2986.05442728214	1913.11966396373	2237.3939295443	1559.13423746786	1087.11187756018	1033.8080663554	2319.23715646106	1521.83148324629	1777.70876781008	2298.98203405931	2006.85756969833	2769.37718332694	2478.00182884461	2537.89976047514	2552.12640341698	2552.86561174865	CG5355	PREP
Mnat_00114	0	0	0	0	0	0	0	0	0	0	0	0	0	0.873884145948699	0	0	0	0	0	0	0	0	0	0	0	NA	NA
Mnat_00115	39.3547208059613	28.9759442224982	35.2904215300497	54.8686438897364	67.5650701987335	128.294149844867	97.843879554468	165.371345658615	22.0207755290244	14.7443649264683	45.565966817782	22.4637944733364	81.3870762440082	95.2533719084082	70.844715207096	86.3641454694576	118.364670919156	179.296807053806	40.76209280247	76.2322221705196	30.537584378519	41.1367892535469	35.0659725108828	36.7925070633998	27.9696431566087	CG12851	NA
Mnat_00116	347.785904796867	335.696914772845	299.968583005422	404.796219717137	751.304548195776	567.229464542534	626.200829148595	514.236924171309	384.042325226186	385.276666122063	488.857729716489	462.754166150729	501.102246295753	448.302566871683	597.369635635143	717.901959214866	731.324573893354	816.372695947118	649.476011986022	678.998630030442	587.84849928649	472.093629052609	408.372471532989	366.509974208482	575.284705834793	tapas	TDRD7
Mnat_00117	10.982712783059	8.48076416268239	1.76452107650248	1.67965236397152	0	1.30247867862809	1.00352696978942	0.755120299811027	0.880831021160976	0	1.30188476622234	19.0942253023359	1.34524092965303	6.1171890216409	17.492522273357	0	0	0	5.434945706996	3.54568475211719	0	0	2.19162328193018	4.24528927654613	3.17836854052372	NA	NA
Mnat_00118	534.49202210887	398.595915646072	499.947638342371	911.491349515212	265.502177259812	365.996508694494	229.305912596881	419.09176639512	335.596619062332	326.29920641619	358.669253094255	353.804762955048	322.1852026519	336.445396190249	498.536884790675	471.404294020789	405.821728865676	415.815999337551	228.267719693832	257.062144528496	280.564056477643	368.272208555562	243.27018429425	300.707990422017	240.920335371698	NA	NA
Mnat_00119	0	1.4134606937804	1.17634738433499	0	5.70972424214649	18.2347015007933	24.084647274946	15.8575262960316	1.76166204232195	0	3.90565429866703	0	5.38096371861212	8.73884145948699	6.12238279567496	0	8.45461935136825	0	0	3.54568475211719	0	0	0	7.78303034033457	0	NA	NA
Mnat_00120	0.915226065254914	2.1201910406706	1.17634738433499	2.7994206066192	0.475810353512208	0	1.50529045468412	0.755120299811027	0.880831021160976	3.20529672314528	0	8.98551778933455	6.05358418343863	3.4955365837948	0.874626113667852	0	0	0	0	0	0	0	2.19162328193018	2.12264463827306	0.635673708104744	NA	NA
Mnat_00121	0	0	0	0	0	0	0	0	0	0	0	0	0	0	0	0	0	0	0	0	0	0	0	0	0	NA	NA
Mnat_00122	0	0	0	0	0	0	0	0	0	0	0	0	0	0	0	0	0	0	0	0	0	0	0	0	0	NA	NACAD
Mnat_00124	0	0	0	0	0	0	0	0	0	0	0	0	0	0	0.874626113667852	0	0	0	0	0	0	0	0	0	0	NA	NA
Mnat_00125	0	0	0	1.11976824264768	0	0	0	0	0	0.641059344629056	0	0	0	0	3.49850445467141	0	4.22730967568413	0	0	8.86421188029297	0	0	0	0	0	NA	NA
Mnat_00127	1.83045213050983	0.706730346890199	1.17634738433499	7.27849357720993	2.85486212107325	5.20991471451237	2.00705393957883	4.53072179886616	2.64249306348293	0.641059344629056	3.25471191555585	3.36956917100045	0	0.873884145948699	0.874626113667852	5.3977590918411	8.45461935136825	0	2.717472853498	1.77284237605859	0	1.95889472635937	1.46108218795345	0.707548212757688	1.27134741620949	NA	NA
Mnat_00128	342.294548405338	260.076767655593	278.794330087393	407.035756202432	277.873246451129	535.318736916146	236.832364870302	523.298367769041	236.062713671142	232.704542100347	220.669467874687	491.957098966066	262.321981282341	358.292499838967	392.707125036865	768.28104407205	925.780818974823	1075.78084232284	535.342152139106	620.494831620508	433.251978370238	554.367207559703	398.144896217315	313.443858251656	279.060757857983	hpo	STK3
Mnat_00129	61.3201463720792	13.4278765909138	11.7634738433499	103.578562444911	8.08877600970753	164.763552846454	9.53350621299945	240.128255339906	10.5699722539317	5.76953410166151	27.3395800906692	19.0942253023359	6.72620464826514	22.7209877946662	39.3581751150533	46.7805787959562	143.72852897326	114.444770459876	16.304837120988	33.6840051451133	17.1773912129169	11.7533683581562	6.57486984579053	12.0283196168807	1.27134741620949	NA	NA
Mnat_00130	0	0	0	0	0	0	0	0	0	0	0	0	0	0	0	0	0	0	0	0	0	0	0	0	0	NA	NA
Mnat_00131	0.915226065254914	0	0	0	0	0	0	0	0	0	0	1.12318972366682	0.672620464826514	0.873884145948699	0	0	0	0	0	0	0	0	0	0	0.635673708104744	NA	NA
Mnat_00133	5.49135639152948	4.24038208134119	1.76452107650248	3.91918884926688	1.42743106053662	3.90743603588427	1.00352696978942	0.755120299811027	5.28498612696586	2.56423737851623	2.60376953244468	1.12318972366682	2.01786139447954	0	0.874626113667852	0	0	0	2.717472853498	0	1.90859902365743	0	0.730541093976725	0.707548212757688	1.27134741620949	NA	NA
Mnat_00134	0	0	0	0	0	0.651239339314046	0	0	0	0	0	0	0	0	0	0	0	0	0	0	0	7.8355789054375	0	0	0	NA	NA
Mnat_00135	22.8806516313728	19.7884497129256	20.5860792258623	12.8773347904483	13.798500251854	18.2347015007933	22.5793568202618	17.3677668956536	17.6166204232195	20.5138990281298	28.6414648568915	16.8478458550023	29.5953004523666	21.8471036487175	86.5879852531173	23.3902893979781	42.2730967568413	41.9630825019547	24.457255681482	26.5926356408789	19.0859902365744	15.671157810875	37.257595792813	33.962314212369	19.0702112431423	NA	NA
Mnat_00136	0	0.706730346890199	0	0	0	0	5.01763484894708	0	0	0	0	0	0	0	0	0	0	0	0	0	0	0	0	0	0	NA	NA
Mnat_00137	0.915226065254914	0	0	1.11976824264768	0.951620707024415	3.25619669657023	1.00352696978942	3.02048119924411	0	0.641059344629056	0.650942383111171	3.36956917100045	6.05358418343863	2.6216524378461	3.49850445467141	0	8.45461935136825	15.2593027279835	0	3.54568475211719	0	0	6.57486984579053	4.24528927654613	1.90702112431423	NA	NA
Mnat_00138	0	0	0	0	0	0	0	0	0	0	0	0	0	0	0	0	0	0	0	0	0	0	0	0	0	NA	NA
Mnat_00139	3.66090426101966	4.94711242823139	12.3516475355174	14.5569871544199	16.6533623729273	8.46611141108259	4.51587136405237	11.3268044971654	12.3316342962537	1.92317803388717	15.6226171946681	6.73913834200091	5.38096371861212	8.73884145948699	13.9940178186856	7.1970121224548	12.6819290270524	7.62965136399176	2.717472853498	3.54568475211719	3.81719804731487	7.8355789054375	1.46108218795345	0.707548212757688	4.44971595673321	NA	NA
Mnat_00140	0	0	0	0	0	0.651239339314046	0	0	0	0	0	0	0	0	0	0	0	0	0	0	0	0	0	0	0	NA	NA
Mnat_00142	23.7958776966278	22.6153711004864	27.0559898397048	19.5959442463344	43.2987421696109	39.7255996981568	71.2504148550485	4.53072179886616	43.1607200368878	32.0529672314528	30.594292006225	8.98551778933455	36.9941255654583	105.739981659793	34.9850445467141	12.5947712142959	16.9092387027365	7.62965136399176	19.022309974486	15.9555813845274	13.360193165602	27.4245261690312	51.1378765783708	31.1321213613383	26.0626220322945	side-VI	NA
Mnat_00144	0	0	0	0	0.951620707024415	0	0	0	0	0	0	0	0	0.873884145948699	0	0	0	0	0	0	0	0	0	0	0	NA	NA
Mnat_00145	9.15226065254914	7.77403381579219	2.94086846083747	4.47907297059072	1.90324141404883	5.86115405382641	2.50881742447354	2.26536089943308	0.880831021160976	3.84635606777434	3.90565429866703	3.36956917100045	9.4166865075712	11.3604938973331	10.4955133640142	16.1932772755233	12.6819290270524	11.4444770459876	0	0	5.7257970709723	3.91778945271875	6.57486984579053	0.707548212757688	4.44971595673321	NA	NA
Mnat_00148	0	0	0	0	0	0	0	0	0	0	0	0	0	0	0	0	0	0	0	0	0	0	0	0	0	NA	NA
Mnat_00149	0	1.4134606937804	0	0	0	0.651239339314046	0	0	0	0	0.650942383111171	0	0	0	0.874626113667852	0	0	0	0	0	0	0	1.46108218795345	0	0	NA	NA
Mnat_00150	0	0	0	0.559884121323841	0	0	0	0	0	0	0	0	0	0	0	0	0	0	0	0	0	0	0	0	0	NA	NA
Mnat_00151	1.83045213050983	2.1201910406706	4.70538953733996	5.5988412132384	1.42743106053662	1.95371801794214	0.501763484894708	1.51024059962205	4.40415510580488	0.641059344629056	3.90565429866703	2.24637944733364	3.36310232413257	6.99107316758959	1.7492522273357	1.7992530306137	0	0	0	1.77284237605859	1.90859902365743	1.95889472635937	2.9221643759069	2.83019285103075	3.81404224862846	NA	NA
Mnat_00153	0	0	0	1.11976824264768	0	0	0	0	0	0.641059344629056	0	0	2.69048185930606	0	0	0	0	0	0	0	0	0	0	0	0	NA	NA
Mnat_00154	18.3045213050983	6.36057312201179	6.46991061384244	11.1976824264768	7.61296565619532	7.1636327324545	3.01058090936825	6.04096239848821	10.5699722539317	18.5907209942426	9.76413574666756	14.6014664076686	9.4166865075712	11.3604938973331	10.4955133640142	5.3977590918411	16.9092387027365	11.4444770459876	10.869891413992	7.09136950423438	13.360193165602	11.7533683581562	8.03595203374398	24.0566392337614	4.44971595673321	NA	NA
Mnat_00155	1.83045213050983	0.706730346890199	1.17634738433499	6.15872533456225	0.951620707024415	3.90743603588427	4.51587136405237	3.77560149905513	1.76166204232195	1.92317803388717	3.90565429866703	5.61594861833409	4.7083432537856	14.8560304811279	6.99700890934281	7.1970121224548	4.22730967568413	11.4444770459876	2.717472853498	8.86421188029297	1.90859902365743	0	9.49703422169743	2.12264463827306	6.99241078915218	NA	NA
Mnat_00156	0	0	0	0	0	0	0	3.02048119924411	0	0	0	0	0	0	0	0	0	0	0	0	0	0	0	0	0	NA	NA
Mnat_00158	0	0	0	0	0	0	1.00352696978942	0	0	0	0	1.12318972366682	0	0	0	0	0	0	0	0	0	0	0	0	0	NA	NA
Mnat_00159	0	0	0	0	0	0.651239339314046	0	0	0	0	0	0	0	0	0	0	0	0	0	0	0	0	0	0	0	NA	NA
Mnat_00161	0.915226065254914	0	0	0	3.33067247458545	0	0	2.26536089943308	0	0	0.650942383111171	0	0.672620464826514	0	1.7492522273357	1.7992530306137	0	0	0	0	0	1.95889472635937	0.730541093976725	2.83019285103075	1.27134741620949	NA	NA
Mnat_00162	13.7283909788237	7.77403381579219	1.76452107650248	4.47907297059072	0	5.20991471451237	2.50881742447354	1.51024059962205	0	0.641059344629056	0.650942383111171	1.12318972366682	2.01786139447954	3.4955365837948	0.874626113667852	0	4.22730967568413	0	0	8.86421188029297	0	0	1.46108218795345	2.12264463827306	5.7210633729427	CG15020	NA
Mnat_00163	442.054189518123	472.095871722653	407.604368672074	446.787528816425	426.80188710045	780.184728498227	571.508609295072	746.058856213294	563.731853543025	570.54281671986	431.574800002706	391.99321355972	267.702945000953	292.751188892814	227.402789553641	475.002800082017	443.867515946833	438.704953429526	690.238104788492	645.314624885328	709.998836800566	642.517470245875	599.043697060915	753.538846586938	496.461166029805	CG6707	PIP4P1
Mnat_00164	410.936503299456	511.672771148504	391.135505291384	300.657773150902	927.830189348805	1535.62236210252	1037.14512327736	1109.2717204224	158.549583808976	193.599922077975	127.58470708979	155.000181866021	236.089783154107	311.102755957737	197.665501688934	462.408028867721	279.002438595152	515.001467069444	1225.5802569276	281.881937793317	633.654875854268	1715.99178029081	18.9940684433949	29.0094767230652	76.916518680674	ringer	TPPP3
Mnat_00165	790.755320380246	575.278502368622	688.163219835969	1188.07410544919	434.890663110158	1124.69033899536	365.785580488242	1042.06601373922	527.617781675425	564.13222327357	440.037050983152	1113.08101615382	369.268635189756	913.208932516391	955.091716125294	1302.65919416432	1449.96721875965	1472.52271325041	567.951826381082	923.650877926528	643.197870972556	577.873944276015	632.648587383844	491.746007866593	766.622491974321	Mtor	TPR
Mnat_00166	0	0	0	0	0	0	0	0	0	0	0	0	0	0	0.874626113667852	0	0	0	0	0	0	0	0	0	0	NA	NA
Mnat_00167	21.050199500863	40.2836297727413	31.1732056848772	12.8773347904483	22.3630866150738	14.978504804223	24.5864107598407	6.79608269829924	46.6840441215317	41.6688574008887	68.9998926097841	51.6667272886736	139.232436219088	97.8750243462543	137.316299845853	84.5648924388439	54.9550257838936	95.370642049897	27.17472853498	39.0025322732891	20.9945892602318	119.492578307922	143.916595513415	140.094546126022	68.0170867672076	NA	NA
Mnat_00168	57.6592421110596	47.3509332416433	46.4657216812321	55.988412132384	35.2099661599034	28.654530929818	62.7204356118385	167.636706558048	27.3057616559903	9.61589016943585	7.81130859733405	11.2318972366682	9.4166865075712	9.61272560543569	6.99700890934281	0	4.22730967568413	3.81482568199588	0	0	1.90859902365743	0	10.9581164096509	4.24528927654613	3.17836854052372	NA	NA
Mnat_00169	14.6436170440786	19.0817193660354	37.6431162987197	21.8354807316298	14.2743106053662	7.81487207176855	20.0705393957883	29.44969169263	66.9431576082342	76.2860620108577	62.4904687786724	131.413197669018	35.6488846358053	41.0725548595889	20.9910267280284	0	4.22730967568413	3.81482568199588	2.717472853498	3.54568475211719	1.90859902365743	5.87668417907812	45.293547826557	31.1321213613383	68.0170867672076	CG3085	TEKT2
Mnat_00170	56707.4070031945	64065.8126759434	66531.2671895262	32286.8376243819	258.840832310641	548.343523702426	438.03952231308	518.012525670364	18217.3471796513	18122.1066133188	11267.1617092713	7025.55172153595	6614.54965110394	5858.51931444008	4249.80828631209	714.303453153639	1564.10458000313	480.668035931481	57.066929923458	49.6395865296406	20.9945892602318	19.5889472635937	15974.0115608951	17508.9880729017	10713.0090026893	NA	NA
Mnat_00171	1.83045213050983	2.1201910406706	1.17634738433499	3.35930472794304	3.80648282809766	3.90743603588427	1.00352696978942	3.02048119924411	3.52332408464391	4.4874154124034	3.90565429866703	12.355086960335	2.69048185930606	6.1171890216409	5.24775668200711	0	8.45461935136825	7.62965136399176	5.434945706996	0	1.90859902365743	5.87668417907812	6.57486984579053	6.36793391481919	0.635673708104744	NA	NA
Mnat_00172	7.32180852203931	8.48076416268239	10.5871264590149	13.997103033096	4.75810353512208	21.4908981973635	4.01410787915766	13.5921653965985	9.68914123277074	0.641059344629056	3.25471191555585	5.61594861833409	5.38096371861212	7.86495731353829	12.2447655913499	1.7992530306137	8.45461935136825	3.81482568199588	10.869891413992	0	17.1773912129169	0	8.03595203374398	4.95283748930381	0.635673708104744	NA	NA
Mnat_00173	0	0	0	0	0	0	0	0	0	0	0	0	0	0	0	0	0	0	0	0	0	0	0	0	0	NA	NA
Mnat_00174	115.318484222119	98.9422485646279	81.7561432112818	204.917588404526	91.8313982278561	203.837913205296	106.373858797678	124.594849468819	63.4198335235903	77.5681807001158	118.471513726233	37.065260881005	57.1727395102537	178.272365773535	126.820786481838	154.735760632778	186.001625730102	225.074715237757	59.784402776956	108.143384939574	38.1719804731487	47.013473432625	61.3654518940449	50.2359231057958	147.476300280301	Synj	SYNJ1
Mnat_00175	17.3892952398434	9.18749450957259	14.7043423041874	21.2755966103059	19.0324141404883	42.981796394727	16.0564315166306	24.9189698937639	10.5699722539317	33.3350859207109	18.877329110224	33.6956917100046	43.7203302137234	128.460969454459	97.0834986171315	46.7805787959562	50.7277161082095	26.7037797739712	2.717472853498	42.5482170254063	36.2633814494913	23.5067367163125	24.8383971952087	9.19812676584994	81.3662346374072	NA	NA
Mnat_00176	9.15226065254914	2.8269213875608	2.35269476866998	10.0779141838291	19.5082244940005	13.0247867862809	30.1058090936825	9.81656389754334	3.52332408464391	0.641059344629056	18.2263867271128	0	10.7619274372242	18.3515670649227	6.12238279567496	0	21.1365483784206	15.2593027279835	13.58736426749	12.4098966324102	3.81719804731487	7.8355789054375	6.57486984579053	4.95283748930381	13.3491478701996	Nna1	AGBL2
Mnat_00177	205.925864682356	265.023880083825	262.91364039887	138.291377966989	329.73657498396	193.418083776272	373.312032761663	228.801450842741	517.928640442654	508.360060290842	414.650298041816	525.652790676071	365.905532865624	277.895158411686	258.889329645684	428.22222128606	257.865890216732	331.889834333642	695.673050495488	446.756278766766	645.106469996213	654.270838604031	599.043697060915	672.878350332561	640.123424061477	l(2)37Cg	POLR1D
Mnat_00178	6736.97906634142	7118.89478422498	6380.50821263298	3722.10963856089	11930.9446143186	5828.59208686071	12104.040546115	6371.70508980544	10446.6559109692	10092.8383218399	9620.27748	22763.6861295554	16620.4516858632	10791.5953183205	9954.11979965382	15721.8729815025	9815.81306693854	12115.8863660189	22579.4819397149	18168.0886698485	23405.1498271111	20235.3825232923	20975.2958902597	25583.5282768925	17829.3761649219	RpS2	RPS2
Mnat_00179	62.2353724373341	81.9807202392631	68.2281482914294	70.5453992868039	32.8309143923423	52.7503864844377	24.084647274946	54.3686615863939	63.4198335235903	55.7721629827279	122.3771680249	122.427679879683	49.1012939323356	53.3069329028707	89.2118635941209	21.5910363673644	29.5911677297889	41.9630825019547	19.022309974486	28.3654780169375	28.6289853548615	13.7122630845156	44.5630067325802	49.5283748930382	69.2884341834171	NA	NA
Mnat_00181	33.8633644144318	12.0144158971334	18.8215581493598	61.5872533456225	54.7181906539039	90.5222681646523	68.741597430575	87.5939547780791	15.8549583808976	7.05165279091962	35.1508886880032	24.71017392067	23.541716268928	62.9196585083063	30.6119139783748	12.5947712142959	42.2730967568413	11.4444770459876	8.152418560494	15.9555813845274	3.81719804731487	9.79447363179687	9.49703422169743	2.83019285103075	62.2960233942649	RhoGAP71E	NA
Mnat_00182	522.594083260556	598.600603815999	643.462019231239	492.138142643656	672.795839866262	621.2823297056	798.30570446748	656.199540535782	684.405703442079	810.940070955756	762.904473006292	1588.19026926488	912.073350304753	995.354042235568	868.503730872177	885.23249106194	710.188025514933	644.705540257304	1203.84047409961	868.692764268711	1263.49255366122	1163.58346745747	677.211594116424	807.312510756522	636.309381812849	NA	NA
Mnat_00183	258.093750401886	404.956488768084	432.895837435276	223.393764408212	679.457184815433	216.862699991577	636.236098846489	217.474646345576	598.965094389464	673.112311860509	372.989985522701	485.217960624066	433.167579348275	285.760115725225	163.555083255888	133.144724265414	215.59279345989	141.148550233848	309.791905298772	228.696666511559	318.736036950792	499.51815522164	412.75571809685	476.887495398682	535.872935932299	CG9578	TIPRL
Mnat_00184	28.3720080229023	13.4278765909138	12.9398212276849	81.1831975919569	25.6937590896592	58.6115405382641	24.084647274946	32.4701728918741	8.80831021160976	10.898008858694	22.1320410257798	8.98551778933455	8.07144557791817	11.3604938973331	13.9940178186856	19.7917833367507	38.0457870811571	26.7037797739712	5.434945706996	1.77284237605859	7.63439609462974	5.87668417907812	8.7664931277207	1.41509642551538	46.4041806916463	CG12769	NA
Mnat_00185	399.038564451142	519.446804964296	564.646744480795	361.685142375201	377.317610335181	360.135354640667	383.347302459557	323.191488319119	772.488805558176	686.574558097719	481.697363502267	808.696601040109	476.215289097172	327.706554730762	278.131104146377	770.080297102663	625.641832001251	537.890421161419	923.94077018932	618.72198924445	902.767338189967	620.969628255922	595.390991591031	548.349864887208	603.254348991402	CG4558	NA
Mnat_00186	680.012966484401	766.802426375866	753.450499666561	563.243426051784	1328.46250700608	1151.39115190723	1188.67769571556	1242.92801348895	1117.77456585328	973.128085146908	861.84771523919	1184.96515846849	1121.93093533063	888.740176429827	754.802336095356	1543.75910026655	1124.46437373198	1407.67067665648	2076.14926007247	1717.88426240078	1839.88945880577	1878.58004257864	1403.36944152929	1582.78535193895	1052.03998691335	CG12325	PWP2
Mnat_00187	4323.52793226421	5657.37642685604	4401.89191218153	2425.9778976962	2137.34010797684	2414.14423083717	2544.94439538596	2140.76604996426	2516.53422745691	2419.35796663006	1759.4972615495	1664.56717047422	1637.15821138774	1489.97246884253	1538.46733394175	1142.5256744397	1120.23706405629	1098.66979641481	2665.84086928154	2650.3993522076	2404.83476980837	2078.3873046673	3402.12987464961	4444.11032433104	2365.97754156586	Vha16-1	ATP6V0C
Mnat_00188	0.915226065254914	4.94711242823139	2.94086846083747	0.559884121323841	0	0	3.51234439426295	1.51024059962205	0.880831021160976	0	1.95282714933351	0	2.69048185930606	0.873884145948699	2.62387834100355	0	4.22730967568413	0	0	0	7.63439609462974	0	2.9221643759069	2.12264463827306	0	NA	NA
Mnat_00189	1611.7131009139	1349.14823221339	1744.52317096879	1323.56606280956	2006.96807111449	1708.85202636006	1839.464935624	1822.10528344401	3122.54597001566	4065.59836363748	1195.78115777522	1346.70447867652	1086.28205069482	914.956700808288	817.775416279441	2052.94770793023	1830.42508957123	1686.15295144218	3328.90424553505	2279.87529561135	2242.60385279749	3576.94177033222	1766.44836523572	1685.37984278881	1592.36263880238	Trap1	TRAP1
Mnat_00190	0	0	0	1.67965236397152	0	0	0	0	0.880831021160976	0	0.650942383111171	0	2.01786139447954	6.1171890216409	15.7432700460213	0	0	0	0	0	0	0	0	0.707548212757688	1.27134741620949	NA	NA
Mnat_00191	184.875665181493	73.4999560765807	62.3464113697544	351.047344070048	70.8957426733189	334.085781068105	44.1551866707343	210.678563647276	81.9172849679708	71.1575872538253	126.933764706678	56.1594861833409	44.39295067855	113.604938973331	188.044614438588	242.899159132849	317.048225676309	274.667449103703	57.066929923458	127.644651076219	43.897777544121	56.8079470644219	50.407335484394	37.5000552761575	32.4193591133419	mam	NA
Mnat_00193	71.3876330898833	38.1634387320708	52.9356322950745	147.24952390817	34.7341558063912	135.457782577321	32.614626518156	111.757804372032	51.0881992273366	41.0277980562596	78.7640283564517	39.3116403283386	59.1906009047333	69.0368475299472	75.2178457754352	104.356675775595	80.3188838379984	103.000293413889	84.241658458438	60.2766407859922	26.7203863312041	31.34231562175	35.0659725108828	33.2547659996113	17.7988638269328	NA	NA
Mnat_00194	126.301197005178	128.624923134016	192.920971030938	76.1442405000423	55.1940010074161	12.3735474469669	20.0705393957883	32.4701728918741	21.1399445078634	8.97483082480679	20.8301562595575	66.2681936963423	64.5715646233454	51.5591646109733	84.8387330257816	8.9962651530685	29.5911677297889	11.4444770459876	40.76209280247	5.31852712817578	68.7095648516677	7.8355789054375	89.1260134651605	45.283085616492	78.1878660968835	NA	NA
Mnat_00195	33.8633644144318	66.4326526076787	49.9947638342371	49.8296867978218	88.5007257532706	144.575133327718	74.7627592493115	125.34996976863	59.8965094389464	51.2847475703245	19.5282714933351	13.4782766840018	22.196475339275	24.4687560865636	27.9880356373713	10.7955181836822	21.1365483784206	11.4444770459876	8.152418560494	0	15.2687921892595	1.95889472635937	48.9462532964406	19.8113499572153	37.5047487781799	NA	NA
Mnat_00196	1270.33377857382	1544.91253830198	1687.47032282854	913.171001879184	1940.35462162278	950.158196059193	1140.50840116567	1218.764163895	2044.40880011463	1611.62319239745	1176.903828665	1393.87844707052	1046.59744327006	866.89307278111	693.578508138606	1048.96451684779	773.597670650195	1133.00322755278	2008.21243873502	1528.19012816251	1708.1961261734	1960.85362108573	996.458052184253	939.62402654221	862.609221898138	Rpt3	PSMC4
Mnat_00197	0.915226065254914	0	0.588173692167495	1.67965236397152	0.475810353512208	3.25619669657023	0	0	0	0	0	0	0	0	0	0	0	0	0	0	0	0	0.730541093976725	0	0	NA	NA
Mnat_00198	20.1349734356081	19.0817193660354	32.3495530692122	23.5151330956013	32.3551040388301	23.4446162153056	37.1304978822084	15.8575262960316	34.3524098252781	39.7456793670015	27.3395800906692	33.6956917100046	28.9226799875401	46.3158597352811	35.8596706603819	10.7955181836822	0	7.62965136399176	8.152418560494	14.1827390084688	30.537584378519	15.671157810875	12.4191985976043	16.9811571061845	7.62808449725693	NA	NA
Mnat_00199	13.7283909788237	18.3749890191452	26.4678161475373	13.4372189117722	396.350024475669	69.6826093066029	485.205289893182	53.6135412865829	58.1348473966244	64.7469938075347	184.867636803573	16.8478458550023	154.030086445272	157.299146270766	25.3641572963677	55.7768439490247	88.7735031893666	49.5927338659464	29.892201388478	31.9111627690547	32.4461834021764	48.9723681589844	51.1378765783708	50.9434713185535	92.1726876751879	gwl	MASTL
Mnat_00200	6.4065824567844	12.7211462440236	6.46991061384244	12.3174506691245	39.9680696950254	28.654530929818	41.144605761366	29.44969169263	275.700109623386	182.701913219281	500.57469261249	103.333454577347	445.947368179979	290.129536454968	352.474323808144	19.7917833367507	67.636954810946	11.4444770459876	5.434945706996	1.77284237605859	13.360193165602	11.7533683581562	27.0300204771388	35.3774106378844	18.4345375350376	NA	NA
Mnat_00202	157.418883223845	135.692226602918	142.926207196701	213.315850224383	119.904209085076	257.239539029048	101.356223948731	206.14784184841	100.414736412351	114.108563343972	108.707377979566	156.123371589688	102.910931118457	117.100475557126	163.555083255888	217.709616704258	245.183961189679	228.889540919753	146.743534088892	216.286769879149	150.779322868937	125.369262487	128.575232539904	150.00022110463	161.461121858605	Nprl3	NPRL3
Mnat_00203	0	0	0	0	0	0	0	0	0	0	0	0	0	0	0	0	0	0	0	1.77284237605859	1.90859902365743	0	0	0	0	NA	NA
Mnat_00204	130.877327331453	86.9278326674945	52.347458602907	121.494854327273	68.0408805522457	96.3834222184788	81.7874480378374	55.878902186016	58.1348473966244	63.4648751182766	96.9904150835645	210.036478325695	61.8810827640393	146.812536519381	173.175970506235	68.3716151633206	97.2281225407349	87.7409906859053	21.739782827984	72.6865374184024	32.4461834021764	35.2601050744687	48.9462532964406	53.0661159568266	67.3814130591029	NA	APBB2
Mnat_00206	17.3892952398434	5.65384277512159	4.70538953733996	20.1558283676583	6.66134494917091	7.81487207176855	6.5229253036312	4.53072179886616	3.52332408464391	1.92317803388717	3.90565429866703	5.61594861833409	5.38096371861212	8.73884145948699	18.3671483870249	3.5985060612274	4.22730967568413	11.4444770459876	0	1.77284237605859	3.81719804731487	3.91778945271875	4.38324656386035	2.83019285103075	9.53510562157116	NA	NA
Mnat_00207	20.1349734356081	18.3749890191452	26.4678161475373	26.3145537022205	16.6533623729273	13.676026125595	18.5652489411042	18.1228871954646	17.6166204232195	19.2317803388717	13.6697900453346	22.4637944733364	24.2143367337545	23.5948719406149	22.7402789553641	28.7880484898192	29.5911677297889	19.0741284099794	32.609674241976	23.0469508887617	13.360193165602	15.671157810875	11.6886575036276	19.1038017444576	15.2561689945139	NA	NA
Mnat_00208	0	0	0	0	0	0	0	0	0	0	0	0	0	1.7477682918974	2.62387834100355	0	0	0	0	0	0	0	0	0	3.81404224862846	NA	NA
Mnat_00209	217.823803530669	298.240206387664	145.867075657539	122.054738448597	10.9436381307808	18.2347015007933	10.5370331827889	15.8575262960316	21.1399445078634	26.9244924744204	29.9433496231139	40.4348300520055	33.6310232413257	26.216524378461	91.8357419351244	28.7880484898192	38.0457870811571	38.1482568199588	46.197038509466	31.9111627690547	40.0805794968061	43.0956839799062	24.8383971952087	21.9339945954883	86.4516243022452	NA	NA
Mnat_00211	0	0	0	1.11976824264768	0	0.651239339314046	0.501763484894708	0	0	0	0	0	0	4.3694207297435	5.24775668200711	0	0	0	0	0	0	0	0	0	0	NA	NA
Mnat_00212	0.915226065254914	0	0	0	0	0	0	0	0	0	1.95282714933351	0	1.34524092965303	1.7477682918974	0	0	0	0	0	0	0	0	0	0	0	NA	NA
Mnat_00213	3.66090426101966	2.1201910406706	2.35269476866998	4.47907297059072	12.8468795448296	6.51239339314046	18.5652489411042	6.79608269829924	5.28498612696586	3.20529672314528	3.90565429866703	3.36956917100045	8.07144557791817	10.4866097513844	6.99700890934281	3.5985060612274	16.9092387027365	19.0741284099794	0	1.77284237605859	17.1773912129169	7.8355789054375	3.65270546988363	13.4434160423961	12.0778004539901	NA	NA
Mnat_00214	43.0156250669809	67.1393829545689	59.405542908917	49.269802676498	24.7421383826348	50.1454291271815	40.1410787915766	44.5520976888506	60.7773404601074	59.6185190505023	58.5848144800054	74.13052176201	67.934666947478	43.694207297435	48.9790623653997	55.7768439490247	46.5004064325254	141.148550233848	65.219348483952	62.0494831620508	74.43536192264	56.8079470644219	73.7846504916493	75.0001105523149	24.791274616085	NA	NA
Mnat_00217	416.427859690986	181.629699150781	174.687586573746	677.459786801847	143.694726760687	808.839259428045	129.956742587729	837.428412490429	180.570359338	139.109877784505	425.065376171595	168.478458550023	161.428911558363	293.625073038763	440.811561288597	503.790848571836	1018.78163183987	1270.33695210463	46.197038509466	248.197932648203	112.607342395789	111.656999402484	127.844691445927	130.188871147415	179.259985685538	NA	AFF4
Mnat_00218	0	0	0	0	0	0	0	0	0	0	0	0	0	0	0	0	0	0	0	0	0	0	0	0	0	NA	NA
Mnat_00220	0	0	0	0	0	0	0	0	0	0	0	0	0	6.99107316758959	9.62088725034637	0	0	0	0	0	0	0	0	0	0	NA	NA
Mnat_00222	2.74567819576474	2.1201910406706	2.35269476866998	0.559884121323841	3.33067247458545	3.90743603588427	1.50529045468412	4.53072179886616	0.880831021160976	0	2.60376953244468	0	2.69048185930606	0	0.874626113667852	1.7992530306137	0	3.81482568199588	0	0	0	0	0.730541093976725	2.83019285103075	3.81404224862846	NA	NA
Mnat_00225	0	0.706730346890199	0	1.11976824264768	0	0.651239339314046	0.501763484894708	0.755120299811027	0	0	0	2.24637944733364	0.672620464826514	0	1.7492522273357	0	4.22730967568413	3.81482568199588	0	0	0	0	0	0.707548212757688	2.54269483241898	NA	NA
Mnat_00227	3.66090426101966	2.8269213875608	1.17634738433499	3.91918884926688	3.80648282809766	0	2.50881742447354	0	0	1.28211868925811	0.650942383111171	3.36956917100045	5.38096371861212	10.4866097513844	5.24775668200711	0	0	0	0	5.31852712817578	0	0	0	1.41509642551538	2.54269483241898	NA	NA
Mnat_00228	7.32180852203931	7.06730346890199	5.88173692167495	17.3564077610391	10.9436381307808	46.2379930912972	6.5229253036312	24.1638495939529	16.7357894020586	28.8476705083075	32.5471191555585	7.86232806566773	12.7797888317038	10.4866097513844	15.7432700460213	5.3977590918411	0	11.4444770459876	5.434945706996	15.9555813845274	17.1773912129169	5.87668417907812	10.9581164096509	7.78303034033457	17.7988638269328	NA	NA
Mnat_00229	10.982712783059	8.48076416268239	5.29356322950745	12.3174506691245	2.85486212107325	9.11735075039664	3.01058090936825	15.1024059962205	9.68914123277074	2.56423737851623	5.20753906488937	2.24637944733364	5.38096371861212	4.3694207297435	6.12238279567496	7.1970121224548	8.45461935136825	3.81482568199588	2.717472853498	7.09136950423438	0	1.95889472635937	4.38324656386035	6.36793391481919	0.635673708104744	NA	NA
Mnat_00230	1.83045213050983	0.706730346890199	2.35269476866998	6.15872533456225	0.475810353512208	6.51239339314046	0.501763484894708	2.26536089943308	3.52332408464391	2.56423737851623	1.30188476622234	5.61594861833409	3.36310232413257	0.873884145948699	6.12238279567496	3.5985060612274	12.6819290270524	19.0741284099794	0	5.31852712817578	0	0	2.19162328193018	1.41509642551538	1.27134741620949	NA	NA
Mnat_00231	0.915226065254914	0	0	2.23953648529536	1.90324141404883	0	0	2.26536089943308	0	0	0	0	0	1.7477682918974	0	0	0	0	0	0	1.90859902365743	0	0	0	0	NA	NA
Mnat_00234	109.82712783059	86.2211023206043	71.7571904444344	185.321644158191	80.8877600970753	165.414792185768	95.3350621299945	67.2057066831814	59.0156784177854	58.9774597058732	78.1130859733405	31.4493122626709	55.1548781157742	63.793542654255	89.2118635941209	100.758169714367	71.8642644866301	103.000293413889	51.631984216462	40.7753746493477	32.4461834021764	29.3834208953906	36.5270546988363	36.7925070633998	76.916518680674	Btk29A	TEC
Mnat_00236	2.74567819576474	2.8269213875608	5.29356322950745	8.39826181985761	15.7017416659029	11.7223081076528	13.5476140921571	8.30632329792129	4.40415510580488	3.84635606777434	6.50942383111171	2.24637944733364	7.39882511309166	5.2433048756922	3.49850445467141	3.5985060612274	0	11.4444770459876	8.152418560494	8.86421188029297	0	1.95889472635937	1.46108218795345	3.53774106378844	1.90702112431423	NA	NA
Mnat_00237	0	0	0	0	0	0.651239339314046	0	0.755120299811027	0	0	0	0	0	0	0	0	0	0	0	0	0	0	0	0	0	NA	NA
Mnat_00238	20.1349734356081	7.77403381579219	17.6452107650248	19.5959442463344	21.8872762615616	31.9107276263882	28.0987551541036	21.1433683947087	6.16581714812683	10.898008858694	16.9245019608904	2.24637944733364	10.7619274372242	15.7299146270766	13.9940178186856	23.3902893979781	21.1365483784206	19.0741284099794	0	26.5926356408789	24.8117873075467	15.671157810875	7.30541093976725	7.07548212757688	8.89943191346642	NA	NA
Mnat_00239	97.0139629170209	54.4182367105453	61.758237677587	109.737287779473	74.2264151479044	176.485860954106	81.2856845529427	194.065917051434	51.0881992273366	34.6172046099691	89.1791064862304	31.4493122626709	71.970389736437	117.100475557126	182.796857756581	109.754434867436	198.683554757154	160.222678643827	51.631984216462	90.4149611789883	40.0805794968061	39.1778945271875	43.8324656386035	37.5000552761575	36.8690750700752	Cep97	CEP97
Mnat_00240	0	0	0	0	0	0	0	0	0	0	0	0	0	0	0	0	0	0	0	0	0	0	0	0	0	NA	NA
Mnat_00241	643.403923874204	764.682235335195	832.265774417005	585.638790904737	751.780358549288	496.895615896617	884.107260384475	538.400773765262	1241.09090881582	1281.47762991348	1143.05482474322	696.377628673427	736.519408985033	742.801524056394	557.136834406421	307.672268234943	312.820916000625	343.334311379629	779.914708953926	592.129353603571	650.832267067185	438.7924187045	1199.54847630978	1469.57763789772	1069.20317703218	Sf3a2	SF3A2
Mnat_00242	1564.12134552065	1574.59521287136	1642.18094853165	1158.96013114035	2640.74746199275	1197.62914499853	2683.93288070179	1541.95565221412	3447.57261682406	2693.7313661313	2517.84513787401	6107.90571730016	4568.43819710169	2764.09555363574	2755.9468841674	4584.49672200371	3804.57870811571	4593.05012112304	6103.44402895651	5098.69467354452	5019.61543221905	5087.24960435529	6370.31833947704	6440.10383252048	5013.55853582212	NA	RPL27A
Mnat_00243	0	0	0	0.559884121323841	0.475810353512208	0	0	0	0	1.28211868925811	1.95282714933351	0	0	0	1.7492522273357	0	0	0	16.304837120988	0	0	0	0	0	3.17836854052372	NA	NA
Mnat_00244	183.045213050983	100.355709258408	123.516475355174	247.468781625138	166.05781337576	471.497281663369	164.578423045464	375.29478900608	78.3939608833269	159.623776812635	146.462036200013	89.8551778933455	103.583551583283	152.055841395074	185.420736097585	275.285713683896	266.3205095681	293.741577513683	122.28627840741	195.012661366445	83.9783570409271	129.287051939719	108.850623002532	96.2265569350456	167.817858939652	CG3530	MTMR6
Mnat_00245	65.8962766983538	72.0864953828003	58.8173692167495	63.266905709594	70.8957426733189	54.7041045023798	59.7098547024702	68.7159472828034	61.6581714812683	71.7986465984543	65.0942383111171	55.0362964596741	49.1012939323356	51.5591646109733	48.9790623653997	46.7805787959562	42.2730967568413	38.1482568199588	73.371767044446	70.9136950423438	101.155748253844	66.6024206962187	67.2097806458587	55.8963088078573	75.6451712644646	Fgop2	FGFR1OP2
Mnat_00246	847.49933642605	984.475373218047	997.542581916071	525.171305801762	1099.1219166132	763.903745015376	810.348028104953	683.383871328979	988.292405742615	1093.64724193717	621.649975871168	2455.29273593566	1331.7885203565	1126.43666412787	1219.22880245299	2668.29224440012	1382.33026394871	1651.81952030422	2576.1642651161	1402.31831946235	2286.50163034161	2560.2754073517	856.924703234699	929.718351563602	918.548508211355	Spase22-23	SPCS3
Mnat_00247	0	0	0	0	0	0	0	0	0	0	0	0	0	0	0	0	0	0	0	0	0	0	0	0	0	NA	NA
Mnat_00249	9.15226065254914	9.18749450957259	7.05808430600994	18.4761760036867	4.28229318160987	16.9322228221652	3.01058090936825	12.8370450967875	3.52332408464391	3.20529672314528	1.30188476622234	12.355086960335	8.07144557791817	8.73884145948699	12.2447655913499	7.1970121224548	21.1365483784206	19.0741284099794	0	7.09136950423438	1.90859902365743	0	5.11378765783708	5.6603857020615	3.17836854052372	NA	NA
Mnat_00251	0	0	0	0	0	0	0	0	0	0	0	0	0	0	0	0	0	0	0	0	0	0	0	0	0	NA	NA
Mnat_00252	70.4724070246284	55.1249670574355	84.6970116721192	80.0634293493092	29.0244315642447	43.6330357340411	29.6040456087878	45.3072179886616	51.9690302484976	44.2330947794049	82.0187402720075	101.087075130014	59.1906009047333	54.1808170488194	90.9611158214566	118.750700020504	63.4096451352619	125.889247505864	13.58736426749	19.5012661366445	32.4461834021764	27.4245261690312	61.3654518940449	52.3585677440689	49.58254923217	NA	NA
Mnat_00253	7.32180852203931	5.65384277512159	1.76452107650248	9.51803006250529	5.23391388863428	27.3520522511899	8.02821575831532	3.77560149905513	10.5699722539317	7.69271213554868	0.650942383111171	1.12318972366682	3.36310232413257	2.6216524378461	5.24775668200711	0	8.45461935136825	0	0	0	0	0	1.46108218795345	2.12264463827306	5.7210633729427	CG16786	NA
Mnat_00254	3.66090426101966	2.1201910406706	5.88173692167495	11.7575665478007	7.13715530268311	13.0247867862809	10.5370331827889	18.1228871954646	6.16581714812683	11.539068203323	20.1792138764463	10.1087075130014	12.7797888317038	6.99107316758959	32.3611662057105	8.9962651530685	8.45461935136825	15.2593027279835	2.717472853498	3.54568475211719	1.90859902365743	1.95889472635937	5.8443287518138	2.12264463827306	8.26375820536167	NA	NA
Mnat_00255	193.112699768787	184.456620538342	154.689681040051	250.268202231757	118.47677802454	211.652785277065	92.8262447055209	213.699044846521	92.4872572219025	97.4410203836166	147.763920966236	196.558201641693	135.869333894956	152.055841395074	411.07427342389	163.732025785847	300.138986973573	274.667449103703	81.52418560494	102.824857811398	41.9891785204636	60.7257365171406	111.772787378439	110.377521190199	139.848215783044	Tsp2A	NA
Mnat_00256	164.740691745884	137.105687296699	111.753001511824	269.304262356767	99.4443638840514	126.340431826925	57.2010372779967	126.105090068441	231.658558565337	208.344287004443	189.424233485351	208.913288602028	168.155116206629	194.87616454656	253.641572963677	386.839401581945	515.731780433463	511.186641387448	192.940572598358	203.876873246738	221.397486744262	231.149577710406	249.84505414004	175.471956763907	248.548419868955	Tmtc3	TMTC3
Mnat_00258	5.49135639152948	2.8269213875608	1.76452107650248	2.23953648529536	0	2.60495735725618	2.50881742447354	1.51024059962205	6.16581714812683	0.641059344629056	0.650942383111171	2.24637944733364	230.036198970668	247.309213303482	507.283145927354	2419.99532617543	1906.51666373354	2655.11867466913	3660.43593366181	2120.31948176608	2149.08250063827	3210.62845650301	1705.81345443565	2665.33411745821	1619.06093454278	Ilp3	NA
Mnat_00259	1265.75764824755	1655.86920276374	1493.37300441327	1154.48105816976	2429.01185467982	1687.36112816269	2595.62250736032	1912.71971942133	2331.5597130131	2298.8388098398	1471.12978583125	1737.57450251257	1467.65785425145	2363.85661479123	1739.63134008536	1363.83379720518	1344.28447686755	1239.81834664866	2837.04165905191	2162.86769879149	2752.19979211402	2644.50788058516	1903.79009090335	1938.68210295606	1476.03435021922	Clc	CLTA
Mnat_00261	0	0	0.588173692167495	0	0.475810353512208	0.651239339314046	0.501763484894708	3.77560149905513	0	2.56423737851623	0	0	0	4.3694207297435	5.24775668200711	0	0	0	0	0	0	1.95889472635937	0	0	0	NA	NA
Mnat_00262	97.0139629170209	120.144158971334	133.515428122021	73.3448198934231	61.855345956587	53.4016258237517	76.2680497039956	60.4096239848821	151.502935639688	92.3125456265841	154.924287180459	156.123371589688	158.738429699057	85.6406463029725	102.331255299139	140.341736387869	152.183148324629	118.259596141872	100.546495579426	83.3235916747539	141.23632775065	125.369262487	208.204211783367	241.981488763129	143.662258031672	NA	NA
Mnat_00263	12458.0572002499	9352.8694107449	11397.6298068217	11328.1354267453	232.195452513957	341.900653139874	152.536099407991	304.313480823844	484.457061638537	939.792999226197	666.565000305839	861.48651805245	2127.49853024627	3520.00533988136	2553.03362579646	1509.57329268489	710.188025514933	968.965723226954	206.527936865848	191.466976614328	484.784152008988	405.49120835639	1448.66298935585	1149.05829751849	1320.29429173355	NA	NA
Mnat_00264	0	2.1201910406706	0	0	0	2.60495735725618	0	1.51024059962205	0	0.641059344629056	0	1.12318972366682	0.672620464826514	2.6216524378461	4.37313056833926	0	8.45461935136825	11.4444770459876	0	0	0	0	0	0	0	NA	NA
Mnat_00265	338.633644144318	436.759354378143	511.122938493553	349.367691706076	1315.61562746125	309.989925513486	1452.10352528528	492.338435476789	623.628362981971	767.98909486561	868.357139070302	789.602375737773	1411.15773520603	1739.02945043791	680.459116433589	665.723621327069	574.914115893041	705.742751169238	578.821717795074	593.902195979629	683.278450469362	1445.66430805322	868.613360738326	953.774990797363	1093.35877794016	Ns2	GNL2
Mnat_00266	144.605718310276	199.297957823036	187.627407801431	123.174506691245	301.187953773227	125.037953148297	333.672717454981	128.370450967875	276.580940644547	337.838274619513	220.018525491576	234.746652246365	312.095895679503	232.453182822354	119.823777572496	104.356675775595	93.0008128650508	80.1113393219135	290.769595324286	184.375607110094	263.386665264726	293.834208953906	352.120807296782	408.255318761186	417.001952516712	CG2911	DNAJC24
Mnat_00267	838.347075773501	1096.1387680267	1171.64199479765	905.33262418065	788.417755769728	1007.46725791883	937.294189783314	1107.76147982278	1607.51661361878	1775.73438462249	1058.43231493876	1806.08907565624	790.329046171154	432.572652244606	442.560813515933	831.254900143529	566.459496541673	701.927925487242	736.435143297958	730.411058936141	946.665115734088	801.187943080984	1651.0228723874	1336.55857389927	1270.71174250138	CG1827	AGA
Mnat_00268	1.83045213050983	2.8269213875608	0.588173692167495	1.11976824264768	6.1855345956587	12.3735474469669	5.01763484894708	12.8370450967875	4.40415510580488	8.33377148017773	0.650942383111171	11.2318972366682	0.672620464826514	4.3694207297435	5.24775668200711	1.7992530306137	4.22730967568413	3.81482568199588	2.717472853498	12.4098966324102	1.90859902365743	1.95889472635937	2.9221643759069	4.95283748930381	3.17836854052372	NA	NA
Mnat_00269	216.908577465415	226.153711004864	212.918876564633	289.460090724426	192.703193172444	469.543563645427	181.638381531884	428.908330292663	177.927866274517	195.523100111862	143.207324284458	251.594498101367	198.423037123822	135.452042622048	112.826768663153	174.527543969529	164.865077351681	156.407852961831	135.8736426749	210.968242750973	141.23632775065	190.012788456859	287.83319102683	182.547438891483	246.641398744641	Usp12-46	USP46
Mnat_00270	1498.22506882229	1838.9123626083	1627.47660622746	881.257606963725	3666.59458416507	1273.17290835896	2925.28111693615	1645.40713328823	2622.23394999623	2269.99113933149	1217.26225641789	4550.04157057428	3028.13733264897	1276.74473723105	1121.27067772219	6291.98784805611	2105.20021849069	4032.27074586965	6285.51471014087	3611.27992003136	5710.52827878305	6362.49007121525	2769.48128726577	3038.21202558151	2258.54868489616	RpL21	RPL21
Mnat_00271	3262.78092263377	2941.41170375701	3351.41369797039	4573.13350297313	1561.60958022707	3030.21664582825	1362.78962497403	2892.86586857604	2091.97367525732	3137.3444326146	1763.40291584816	1762.28467643324	1497.25315470382	2626.02185857584	3091.80331181586	4557.5079265445	2959.11677297889	3444.78759084228	3741.96011926675	4616.48154725658	4525.28828509178	3996.14524177312	1772.29269398754	1889.15372806303	1669.27915748306	scf	CALU
Mnat_00272	3.66090426101966	9.18749450957259	4.11721584517246	6.15872533456225	8.56458636321974	16.2809834828511	7.02468878852591	26.4292104933859	3.52332408464391	1.92317803388717	3.90565429866703	6.73913834200091	5.38096371861212	5.2433048756922	18.3671483870249	5.3977590918411	8.45461935136825	11.4444770459876	0	8.86421188029297	3.81719804731487	7.8355789054375	3.65270546988363	3.53774106378844	8.89943191346642	NA	NA
Mnat_00273	539.068152435144	626.163087344716	662.283577380599	492.69802676498	859.313498443047	452.611340823262	793.288069618533	360.19238300986	453.627975897903	619.263326911669	553.301025644495	697.500818397094	744.590854562951	755.035902099676	472.29810138064	582.957981918839	443.867515946833	591.297980709361	671.215794814006	703.818423295262	805.428787983438	869.749258503562	615.846142222379	633.255650418131	780.607313552626	Art3	PRMT3
Mnat_00274	1.83045213050983	4.94711242823139	3.52904215300497	1.11976824264768	5.23391388863428	0	4.01410787915766	0	0	0.641059344629056	1.30188476622234	6.73913834200091	4.7083432537856	2.6216524378461	0.874626113667852	1.7992530306137	4.22730967568413	0	0	0	0	0	0	0	5.7210633729427	NA	PHOX2B
Mnat_00275	0	0	0	0	0	0	0	0	0	0	0	0	0	0	0	0	0	0	0	0	0	0	0	0	0	NA	NA
Mnat_00276	431.071476735064	368.206510729794	342.317088841482	427.751468691414	324.978471448838	261.146975064932	295.036929118088	333.008052216663	426.322214241913	432.073998279984	877.470332433858	352.681573231381	718.358656434717	747.170944786138	900.864897077887	492.995330388154	460.77675464957	515.001467069444	402.185982317704	608.084934988098	729.08482703714	450.545787062656	987.691559056533	929.010803350844	947.789498784173	NA	CCND2
Mnat_00277	712.045878768323	768.215887069646	795.799005502621	777.679044518815	1331.31736912716	1151.39115190723	1136.99605677141	973.350066456413	1073.73301479523	954.537364152665	1111.15864797077	895.182209762454	1330.44327942685	3819.74760194176	2837.28711273851	1025.57422744981	908.871580272087	1213.11456687469	1119.59881564118	1120.43638166903	1127.98202298154	1196.88467780558	1082.66190127351	1125.00165828472	1291.68897486884	tho2	THOC2
Mnat_00278	290.126662685808	279.158487021629	318.201967462615	294.49904781634	599.045235071869	446.098947430121	617.670849905385	433.439052091529	246.632685925073	279.501874258269	346.952290198254	452.645458637728	533.388028607426	655.413109461524	418.071282333233	431.820727347288	422.730967568413	526.445944115432	410.338400878198	483.985968663996	496.235746150933	536.737155022469	452.93547826557	498.82148999417	514.895703564843	CG17807	ALKBH8
Mnat_00280	82.3703458729422	98.2355182177377	98.2250065919716	98.5396053529959	127.992985094784	18.2347015007933	101.857987433626	27.184330793197	129.482160110664	147.443649264683	124.980937557345	150.507422971354	166.137254812149	159.046914562663	149.561065437203	131.3454712348	173.319696703049	114.444770459876	173.918262623872	159.555813845274	246.209274051809	172.382735919625	187.749061152018	178.302149614937	207.229628842147	NA	BBS7
Mnat_00281	427.410572474045	484.817017966677	314.084751617442	465.823588941435	442.027818412841	806.885541410103	463.127696557815	657.709781135404	645.649138510996	780.169222413562	855.338291408079	950.218506222128	580.471461145282	467.528018082554	718.068039321306	939.210081980351	672.142238433776	755.335485035184	1035.35715718274	913.013823670176	990.562893278209	861.913679598125	807.978449938258	696.934989566323	720.85398499078	CG6967	MOV10
Mnat_00282	339.548870209573	432.518972296802	484.655122346016	185.881528279515	790.796807537289	255.93706035042	719.027073854116	284.680353028757	566.374346606508	688.497736131607	397.074853697814	620.000727464084	609.394141132822	521.708835131373	268.51021689603	428.22222128606	287.457057946521	377.667742517592	850.569003144874	689.635684286793	742.445020202742	871.708153229922	379.881368867897	365.802425995725	368.690750700752	APC10	ANAPC10
Mnat_00284	223.315159922199	137.812417643589	100.577701360642	361.685142375201	127.992985094784	398.558475660196	146.01317410436	353.39630031156	84.5597780314537	83.3377148017773	135.396015687124	75.2537114856768	89.4585218219264	207.110542589842	225.653537326306	201.516339428734	270.547819243784	267.037797739712	105.981441286422	235.788036015793	139.327728726993	84.2324732334531	172.407698178507	181.132342465968	150.01899511272	CG17829	HINFP
Mnat_00285	32.9481383491769	35.33651734451	24.7032950710348	40.8715408566404	86.5974843392218	31.9107276263882	87.3068463716791	30.2048119924411	40.5182269734049	41.6688574008887	33.8490039217809	46.0507786703396	74.6608715957431	134.5781584761	83.9641069121137	127.746965173573	88.7735031893666	125.889247505864	21.739782827984	67.3680102902266	72.5267628989825	62.6846312435	35.7965136048595	25.4717356592768	69.9241078915219	CG30338	RWDD2A
Mnat_00286	65.8962766983538	52.2980456698747	61.1700639854195	95.1803006250529	30.9276729782935	68.3801306279748	27.5969916692089	74.0017893814806	30.8290857406342	28.2066111636785	46.8678515840043	31.4493122626709	36.3215051006318	13.9821463351792	69.9700890934281	55.7768439490247	105.682741892103	99.1854677318929	8.152418560494	58.5037984099336	15.2687921892595	23.5067367163125	34.3354314169061	30.4245731485806	20.9772323674566	NA	NA
Mnat_00287	3.66090426101966	11.3076855502432	12.3516475355174	6.71860945588609	26.6453797966836	18.8859408401073	18.0634854562095	9.06144359773232	7.92747919044879	13.4622462372102	11.0660205128899	4.49275889466727	12.7797888317038	6.99107316758959	6.99700890934281	0	0	11.4444770459876	2.717472853498	3.54568475211719	11.4515941419446	15.671157810875	5.11378765783708	2.12264463827306	7.62808449725693	NA	NA
Mnat_00288	1889.02659868614	2424.08508983338	1792.75341372652	817.990701254131	2467.0766829608	1064.12508043915	2486.73983113817	1164.3955023086	3133.99677329075	2871.30480459354	1849.97825280195	3899.71472057119	2613.80312631584	1875.35537720591	1586.57177019348	3096.51446568618	1619.05960578702	2014.22796009383	5195.80809588818	3182.25206502518	4088.21910867423	4495.66339699476	3296.20141602298	3229.95759123885	2331.0154876201	NA	RPL31
Mnat_00289	0	0	0	0	0	0	0	0	0	0	0	0	0	0	0	0	0	0	0	0	0	0	0	0	0	NA	NA
Mnat_00290	16.4740691745884	10.600955203353	24.7032950710348	12.3174506691245	20.4598452010249	20.8396588580495	11.5405601525783	14.3472856964095	11.4508032750927	10.898008858694	7.16036621422288	31.4493122626709	23.541716268928	38.4509024217428	48.1044362517318	39.5835666735014	4.22730967568413	26.7037797739712	8.152418560494	21.2741085127031	15.2687921892595	37.2189998008281	20.4551506313483	14.8585124679114	32.4193591133419	NA	NA
Mnat_00292	8.23703458729422	3.533651734451	1.76452107650248	20.1558283676583	51.8633285328306	160.856116810569	82.7909750076268	188.780074952757	1.76166204232195	0	27.9905224737804	0	36.9941255654583	34.955365837948	7.87163502301066	0	4.22730967568413	3.81482568199588	0	0	3.81719804731487	11.7533683581562	14.6108218795345	14.1509642551538	19.0702112431423	NA	NA
Mnat_00293	881.362700840482	860.090832165372	918.139133473459	1027.94724675057	98.0169328235148	132.201585880751	99.3491700091521	144.983097563717	198.18697976122	146.161530575425	112.613032278233	1557.86414672588	133.851472500476	218.471036487175	321.862409829769	307.672268234943	469.231374000938	309.000880241666	241.855083961322	257.062144528496	232.849080886207	105.780315223406	403.989224969129	287.264574379621	156.375732193767	CG7582	TMEM86A
Mnat_00294	1.83045213050983	2.1201910406706	0	3.35930472794304	5.70972424214649	35.1669243229585	5.51939833384179	42.2867367894175	1.76166204232195	0	1.95282714933351	3.36956917100045	0.672620464826514	4.3694207297435	0	3.5985060612274	0	7.62965136399176	0	0	0	0	7.30541093976725	9.90567497860763	6.99241078915218	NA	NA
Mnat_00295	675.436836158126	448.773770275276	347.610652070989	408.715408566404	175.098210092492	204.48915254461	199.701866988094	237.862894440473	170.000387084068	169.239666982071	159.480883862237	174.094407168357	121.071683668773	140.695347497741	240.522181258659	206.914098520575	219.820103135575	156.407852961831	108.69891413992	156.010129093156	120.241738490418	123.410367760641	143.186054419438	123.820937232595	362.334013619704	Pex16	PEX16
Mnat_00296	17.3892952398434	10.600955203353	4.11721584517246	11.1976824264768	2.37905176756104	14.978504804223	0.501763484894708	16.6126465958426	4.40415510580488	0.641059344629056	18.2263867271128	3.36956917100045	3.36310232413257	6.99107316758959	12.2447655913499	3.5985060612274	12.6819290270524	3.81482568199588	8.152418560494	10.6370542563516	3.81719804731487	0	2.19162328193018	0.707548212757688	6.35673708104744	CG13875	RASSF9
Mnat_00297	0	0	0	0	0	0	0	0	0	0	0	0	0	0	0	0	0	0	0	0	0	0	0	0	0	NA	NA
Mnat_00298	2.74567819576474	2.8269213875608	8.23443169034493	3.91918884926688	2.37905176756104	9.11735075039664	2.00705393957883	8.30632329792129	0.880831021160976	1.28211868925811	1.30188476622234	3.36956917100045	4.03572278895909	6.99107316758959	3.49850445467141	5.3977590918411	16.9092387027365	3.81482568199588	5.434945706996	14.1827390084688	3.81719804731487	0	6.57486984579053	7.78303034033457	3.17836854052372	NA	NA
Mnat_00300	77.7942155466677	45.9374725478629	29.4086846083747	43.1110773419357	12.8468795448296	18.8859408401073	28.6005186389983	11.3268044971654	4.40415510580488	14.1033055818392	10.4150781297787	4.49275889466727	13.4524092965303	6.99107316758959	15.7432700460213	1.7992530306137	12.6819290270524	3.81482568199588	2.717472853498	1.77284237605859	0	0	7.30541093976725	2.12264463827306	1.27134741620949	NA	NA
Mnat_00301	0	0	0	0	0	0	0	0	0	0	0	0	0	0	0	0	0	0	0	0	0	0	0	0	0	NA	NA
Mnat_00302	238.874003031533	185.163350885232	114.693869972661	89.0215752904906	2.37905176756104	0	11.0387966676836	0	2.64249306348293	2.56423737851623	72.25460452534	0	3.36310232413257	66.4151950921011	35.8596706603819	0	0	0	10.869891413992	23.0469508887617	311.101640856162	39.1778945271875	18.9940684433949	79.9529480416187	28.6053168647135	AstA	NA
Mnat_00303	0	0	1.17634738433499	0.559884121323841	0	2.60495735725618	0	1.51024059962205	0	1.28211868925811	0	3.36956917100045	0	0	0	0	0	0	0	0	0	0	2.9221643759069	2.83019285103075	7.62808449725693	NA	NA
Mnat_00305	3.66090426101966	0	2.35269476866998	1.67965236397152	0	1.95371801794214	0.501763484894708	0.755120299811027	3.52332408464391	1.92317803388717	0.650942383111171	3.36956917100045	0.672620464826514	5.2433048756922	5.24775668200711	3.5985060612274	4.22730967568413	7.62965136399176	5.434945706996	0	5.7257970709723	0	2.9221643759069	0	0	NA	NA
Mnat_00307	0	0	0	0	0	0	0.501763484894708	0	0	0	0	0	0	0.873884145948699	0.874626113667852	0	0	0	0	0	0	0	0	0	0	NA	NA
Mnat_00308	0.915226065254914	0	0	0	1.90324141404883	0.651239339314046	0.501763484894708	1.51024059962205	0	0	14.3207324284458	0	0.672620464826514	8.73884145948699	0.874626113667852	0	4.22730967568413	0	13.58736426749	1.77284237605859	5.7257970709723	1.95889472635937	3.65270546988363	24.7641874465191	5.7210633729427	NA	NA
Mnat_00309	0.915226065254914	0	2.94086846083747	3.35930472794304	0.951620707024415	2.60495735725618	1.50529045468412	3.77560149905513	1.76166204232195	5.76953410166151	1.30188476622234	0	2.01786139447954	8.73884145948699	9.62088725034637	0	4.22730967568413	3.81482568199588	0	0	0	0	1.46108218795345	0.707548212757688	1.27134741620949	NA	NA
Mnat_00311	151.927526832316	209.192182679499	153.513333655716	134.372189117722	464.866715381427	541.831130309286	318.619812908139	336.783653715718	240.466868776947	267.321746710317	191.377060634684	336.956917100046	240.125505943066	215.849384049329	292.125121965062	199.717086398121	139.501219297576	247.963669329732	176.63573547737	203.876873246738	215.67168967329	250.738524974	298.060766342504	537.029093483085	206.593955134042	CG31690	TMTC2
Mnat_00312	382.564495276554	332.869993385284	503.476680495376	232.911794470718	762.723996680069	435.027878661782	658.313692181856	434.19417239134	376.995677056898	392.969378257612	348.254174964476	425.688905269724	448.637850039285	481.510164417733	221.280406757966	302.274509143101	249.411270865363	301.371228877675	497.297532190134	446.756278766766	395.079997897089	730.667732932047	264.455876019575	344.575979612994	437.343511176064	CG14805	WDR18
Mnat_00313	246.195811553572	236.047935861326	255.85555609286	257.546695808967	289.768505288934	200.581716508726	238.839418809881	172.922548656725	227.254403459532	294.887298529366	157.528056712903	271.81191312737	217.256410138964	165.164103584304	157.432700460213	251.895424285918	236.729341838311	255.593320693724	271.7472853498	255.289302152438	269.112462335698	295.793103680266	244.731266482203	199.528595997668	230.113882333917	MCTS1	MCTS1
Mnat_00314	1.83045213050983	4.94711242823139	2.94086846083747	5.03895709191456	3.80648282809766	0.651239339314046	2.00705393957883	0	1.76166204232195	0	1.30188476622234	10.1087075130014	0	2.6216524378461	5.24775668200711	1.7992530306137	0	0	0	0	0	0	0	0	0	NA	NA
Mnat_00315	363.344747906201	257.249846268032	307.026667311432	154.52801748538	66.1376391381969	182.347015007933	77.7733401586797	177.453270455591	189.37866954961	303.862129354173	257.773183712024	190.942253023359	111.654997161201	122.343780432818	215.158023962292	80.9663863776165	139.501219297576	99.1854677318929	78.806712751442	86.8692764268711	76.3439609462974	60.7257365171406	74.515191585626	87.7359783819533	62.2960233942649	NA	NA
Mnat_00316	468.595745410516	551.249670574355	504.064854187543	409.275292687727	415.858248969669	440.889032715609	490.724688227024	468.174585882836	801.556229256488	772.476510278013	509.036943592936	770.508150435437	345.054298456002	234.200951114251	206.411762825613	433.619980377901	308.593606324941	423.445650701543	842.41658458438	609.857777364157	734.810624108112	595.50399681325	433.210868728198	463.444079356286	409.373868019455	CG15012	TMEM50B
Mnat_00318	0	4.24038208134119	1.76452107650248	0.559884121323841	3.33067247458545	7.1636327324545	11.5405601525783	1.51024059962205	7.04664816928781	15.3854242710974	10.4150781297787	4.49275889466727	6.72620464826514	9.61272560543569	0.874626113667852	3.5985060612274	0	7.62965136399176	10.869891413992	7.09136950423438	19.0859902365744	1.95889472635937	8.7664931277207	17.6887053189422	17.1631901188281	H2.0	HLX
Mnat_00319	0	0.706730346890199	0	0.559884121323841	0.475810353512208	1.95371801794214	0	0	0	0	0	0	0	0	0	0	0	0	0	0	0	0	0	0.707548212757688	0	NA	NA
Mnat_00320	0	2.8269213875608	0.588173692167495	0	0	0	0	0	0	0	0	10.1087075130014	0	0	0	0	0	0	0	0	0	0	0	0	0	CG14797	NA
Mnat_00321	6.4065824567844	9.89422485646279	4.11721584517246	6.15872533456225	1.42743106053662	0	3.01058090936825	0.755120299811027	1.76166204232195	0	3.25471191555585	0	0.672620464826514	0.873884145948699	0	0	0	0	0	0	0	0	0	0	0	CG4702	NA
Mnat_00322	650.725732396244	609.201559019352	677.576093376954	720.010980022459	552.891630781185	361.437833319295	349.729148971611	379.825510804946	634.198335235903	705.165279091962	604.725473910278	597.536932990747	587.197665793547	472.771322958246	647.22332411421	500.192342510608	515.731780433463	530.260769797427	750.022507565448	556.672506082399	488.601350056303	613.134049350484	501.88173156201	389.859065229486	578.463074375317	ZAP3	YLPM1
Mnat_00323	735.841756464951	899.667731591224	1095.76758850804	591.797516239299	1559.2305284595	1073.24243118955	1689.43765364048	1183.27350980388	1811.86941052813	1651.36887176445	1036.30027391298	1188.33472763949	1410.4851147412	946.416530062441	755.676962209024	845.648924388439	710.188025514933	759.15031071718	1010.89990150126	921.878035550469	1156.61100833641	1124.40557293028	1897.94576215153	1908.25752980748	2351.99271998755	rnh1	RNASEH1
Mnat_00324	620.523272242832	727.932257296905	843.441074568188	502.216056827485	1571.60159765082	821.212806875012	1714.02406440032	922.001886069263	1129.22536912837	1018.00223927094	1297.32816954056	1089.49403195681	1403.75891009294	1462.00817617217	772.294858368713	1169.5144698989	1018.78163183987	1052.89188823086	1733.74768053172	1545.91855192309	1942.95380608327	1643.51267541551	931.439894820325	1024.52981207313	1371.14818838193	NA	NA
Mnat_00325	100.674867178041	101.769169952189	46.4657216812321	69.4256310441562	40.9196904020499	9.11735075039664	99.8509334940468	5.28584209867719	15.8549583808976	18.5907209942426	50.1225634995602	4.49275889466727	78.0239739198757	83.0189938651264	119.823777572496	7.1970121224548	0	19.0741284099794	2.717472853498	3.54568475211719	15.2687921892595	3.91778945271875	1.46108218795345	5.6603857020615	15.8918427026186	Rh50	RHAG
Mnat_00327	3.66090426101966	6.36057312201179	6.46991061384244	8.39826181985761	37.5890179274644	0	74.7627592493115	1.51024059962205	15.8549583808976	12.1801275479521	36.4527734542256	6.73913834200091	47.7560530026825	56.8024694866655	10.4955133640142	12.5947712142959	4.22730967568413	0	5.434945706996	10.6370542563516	3.81719804731487	15.671157810875	3.65270546988363	6.36793391481919	17.1631901188281	NA	NA
Mnat_00328	0	0	0	0	0	0	0	0.755120299811027	0	0	0	0	0	0	0	0	0	0	0	0	0	0	0	0	0	NA	NA
Mnat_00329	14.6436170440786	17.668258672255	10.5871264590149	19.0360601250106	86.1216739857096	8.46611141108259	146.514937589255	1.51024059962205	24.6632685925073	35.8993232992272	69.6508349928953	7.86232806566773	63.8989441585189	94.3794877624595	17.492522273357	34.1858075816603	12.6819290270524	34.3334311379629	29.892201388478	19.5012661366445	30.537584378519	39.1778945271875	7.30541093976725	9.19812676584994	32.4193591133419	Con	NA
Mnat_00331	43.0156250669809	38.1634387320708	42.9366795282271	83.9826181985761	55.6698113609283	93.1272255219085	39.6393153066819	80.0427517799688	42.2798890157269	58.9774597058732	74.8583740577847	74.13052176201	53.8096371861212	30.5859451082045	70.844715207096	62.9738560714795	76.0915741623143	38.1482568199588	29.892201388478	31.9111627690547	13.360193165602	7.8355789054375	75.9762737735794	53.7736641695843	55.3036126051127	NA	NA
Mnat_00332	383.479721341809	324.389229222601	438.777574356951	313.535107941351	152.259313123906	324.968430317709	185.652489411042	311.864683821954	224.611910396049	251.29526309459	304.641035296028	272.935102851037	199.095657588648	263.913012076507	365.593715513162	196.118580336893	367.775941784519	316.630531605658	173.918262623872	182.602764734035	166.048115058197	170.423841193266	233.042608978575	216.509753103852	189.430765015214	NA	NA
Mnat_00333	12.8131649135688	11.3076855502432	15.8806896885224	15.1168712757437	6.1855345956587	14.327265464909	7.52645227342062	15.8575262960316	8.80831021160976	13.4622462372102	5.20753906488937	8.98551778933455	10.0893069723977	6.1171890216409	6.12238279567496	10.7955181836822	8.45461935136825	3.81482568199588	8.152418560494	10.6370542563516	5.7257970709723	5.87668417907812	18.2635273494181	8.49057855309226	13.3491478701996	NA	NA
Mnat_00334	55.8287899805497	39.5768994258512	36.4667689143847	55.988412132384	27.1211901501958	48.8429504485534	28.0987551541036	50.5930600873388	55.4923543331415	53.8489849488407	47.5187939671155	31.4493122626709	63.8989441585189	34.955365837948	48.9790623653997	122.349206081732	63.4096451352619	41.9630825019547	46.197038509466	88.6421188029297	99.2471492301866	17.6300525372344	46.7546300145104	50.2359231057958	36.2334013619704	NA	NA
Mnat_00335	984.783246214287	846.662955574459	865.203501178385	1245.18228582422	639.013304766895	1165.06717803283	518.321679896233	1019.41240474489	579.586811923922	496.17993274289	499.923750229379	399.855541625387	407.608001684868	629.196585083063	595.620383407807	906.823527429304	705.960715839249	774.409613445164	597.84402776956	588.583668851453	637.472073901583	620.969628255922	530.372834227103	457.783693654224	429.079752970702	sgg	GSK3B
Mnat_00336	989.359376540562	992.24940703384	1029.30396129312	1117.52870616239	363.043299729814	290.452745334064	286.005186389983	321.681247719497	639.483321362869	728.243415498608	571.527412371608	421.196146375057	258.958878958208	335.571512044301	320.987783716102	313.070027326784	342.412083730414	350.963962743621	315.226851005768	274.790568289082	276.746858430328	264.450788058516	331.665656665433	265.330579784133	446.24294308953	CG32687	LRRC58
Mnat_00337	5.49135639152948	0	4.70538953733996	3.35930472794304	7.13715530268311	13.0247867862809	9.03174272810474	14.3472856964095	3.52332408464391	7.05165279091962	1.95282714933351	6.73913834200091	2.69048185930606	1.7477682918974	2.62387834100355	3.5985060612274	4.22730967568413	0	0	3.54568475211719	3.81719804731487	0	4.38324656386035	4.95283748930381	1.27134741620949	NA	NA
Mnat_00338	766.959442683618	732.879369725136	827.560384879665	717.21155941584	1060.1054676252	962.53174350616	1280.50041345129	1265.58162248328	635.079166257064	552.593155070247	952.328706491643	549.239774873074	962.519885166742	1178.8697128848	805.530650688091	689.113910725047	904.644270596403	728.631705261213	817.959328902898	1072.56963751545	895.132942095337	918.721626662547	828.433600569606	916.274935521206	1066.02480849166	NA	ZNF839
Mnat_00339	164.740691745884	180.922968803891	157.630549500889	118.695433720654	155.589985598492	155.646202096057	207.730082746409	237.862894440473	273.057616559903	303.221070009544	220.669467874687	226.884324180697	192.369452940383	166.911871876202	150.43569155087	131.3454712348	147.955838648944	164.037504325823	282.617176763792	292.518992049668	253.843670146439	188.0538937305	230.850985696645	290.094767230652	246.005725036536	NA	B4GAT1
Mnat_00340	859.397275274364	883.412933612749	1022.83405067927	957.401847463767	720.376875217482	558.763353131451	708.490040671327	348.865578512694	1162.69694793249	1297.50411352921	1171.69628960011	1140.03756952182	1220.80614366012	2248.503907526	2268.78013885441	1299.06068810309	1069.50934794808	1087.22531936883	1097.85903281319	1120.43638166903	1292.12153901608	1091.10436258217	1282.83016102313	1304.71890432518	1242.10642563667	CG9213	CWF19L2
Mnat_00341	0	3.533651734451	0	0.559884121323841	0	2.60495735725618	1.00352696978942	3.02048119924411	1.76166204232195	0.641059344629056	0	1.12318972366682	2.01786139447954	0	2.62387834100355	0	12.6819290270524	0	0	3.54568475211719	0	0	1.46108218795345	0	0	NA	NA
Mnat_00342	48372.443226918	38733.7701220111	45018.8143985	54060.1712185447	438.221335584743	696.174853726715	388.866700793398	1008.84072054753	1237.56758473117	2218.06533241654	1958.68563078151	1833.04562902425	3551.436054284	3295.41711437255	3458.27165344269	3992.5424749318	2215.11027005848	2994.63816036677	456.535439387664	682.544314782559	1051.63806203525	697.366522583937	3022.97904687569	3122.41026289968	3067.7613153135	arg	ARG2
Mnat_00344	279.143949902749	338.523836160405	329.965441305965	122.614622569921	464.390905027915	122.432995791041	416.463692462607	146.493338163339	439.534679559327	471.819677646986	240.848681751133	387.500454665052	427.786615629663	285.760115725225	213.408771734956	408.43043794931	270.547819243784	347.149137061625	809.806910342404	430.800697382238	475.241156890701	697.366522583937	374.76758121006	378.538293825363	322.92224371721	Sbat	NAA38
Mnat_00345	386.225399537574	481.283366232226	542.29614417843	438.389266996567	780.804790113533	434.376639322468	581.543878992966	481.011630979624	655.338279743766	494.256754709003	556.555737560051	712.102284804763	669.257362502382	582.006841201834	565.8830955431	611.746030408658	773.597670650195	759.15031071718	635.888647718532	370.524056596246	555.402315884314	622.928522982281	527.450669851196	666.510416417742	745.645259606865	Sym	SYMPK
Mnat_00346	0	1.4134606937804	0.588173692167495	0	5.23391388863428	7.81487207176855	9.53350621299945	6.79608269829924	0.880831021160976	1.28211868925811	5.85848144800054	2.24637944733364	0.672620464826514	3.4955365837948	0.874626113667852	1.7992530306137	8.45461935136825	0	0	1.77284237605859	7.63439609462974	5.87668417907812	4.38324656386035	2.83019285103075	2.54269483241898	NA	NA
Mnat_00347	0	0	0	2.23953648529536	0.951620707024415	5.86115405382641	0.501763484894708	1.51024059962205	0.880831021160976	1.92317803388717	0.650942383111171	0	0.672620464826514	0	0	0	0	0	0	0	0	0	0	0	0	NA	NA
Mnat_00348	1.83045213050983	0.706730346890199	0	0.559884121323841	9.51620707024415	16.2809834828511	7.02468878852591	12.0819247969764	1.76166204232195	0	1.30188476622234	2.24637944733364	3.36310232413257	6.1171890216409	2.62387834100355	5.3977590918411	8.45461935136825	7.62965136399176	0	0	0	0	2.19162328193018	0.707548212757688	0	NA	NA
Mnat_00349	678.182514353891	550.542940227465	384.077420985374	938.365787338757	863.119981271145	4171.18796830646	770.206949313376	2476.79458338017	690.571520590205	726.320237464721	803.913843142296	579.565897412078	336.310232413257	436.94207297435	591.247252839468	1478.98599116446	2396.8845861129	1583.15265802829	1864.18637749963	1982.03777643351	1467.71264919257	934.392784473422	417.13896466071	320.519340379233	263.168915155364	NA	NA
Mnat_00354	1055.25565323892	1260.80693885212	1250.45726954809	993.794315349817	1475.96371659487	1627.4471089458	1339.70850466887	1882.51490742889	1956.32569799853	2048.18460608984	1971.70447844374	1196.19705570516	2325.92156737009	1772.23704798396	1619.80756251286	1311.65545931739	1627.51422513839	1060.52153959485	1000.03001008726	872.238449020829	1015.37468058576	1055.8442575077	1127.22490800609	1240.33201696423	1165.8255806641	NA	NA
Mnat_00355	142.775266179767	178.80277776322	150.572465194879	203.237936040554	225.058297211274	360.786593979981	211.744190625567	394.172796501356	295.959223110088	161.546954846522	323.518364406252	210.036478325695	438.548543066887	591.619566807269	1063.54535422011	854.645189541507	1077.96396729945	1182.59596141872	353.27147095474	239.33372076791	349.273621329311	438.7924187045	222.084492568924	254.717356592768	216.129060755613	CG13377	NA
Mnat_00356	0	0	0	0	0	0	0	0	0	0	1.30188476622234	2.24637944733364	0	0	0	0	0	3.81482568199588	0	0	0	0	0	0	0	NA	NA
Mnat_00357	124.470744874668	56.5384277512159	52.347458602907	193.160021856725	47.5810353512208	173.88090359685	65.7310165212067	119.309007370142	33.4715788041171	34.6172046099691	56.6319873306719	40.4348300520055	48.428673467509	394.995633968812	340.229558216794	176.326797000143	329.730154703362	240.33401796574	38.044619948972	78.0050645465782	32.4461834021764	37.2189998008281	39.4492190747432	20.5188981699729	50.8538966483795	NA	NA
Mnat_00360	0	0	0	0.559884121323841	0.951620707024415	0	1.50529045468412	0	0	0	0	0	0	0	0	0	0	0	0	0	0	3.91778945271875	0	0	0.635673708104744	NA	NA
Mnat_00361	0	0	4.11721584517246	1.67965236397152	0.475810353512208	0	0	2.26536089943308	0.880831021160976	0.641059344629056	0	0	2.69048185930606	0	0.874626113667852	0	0	7.62965136399176	0	1.77284237605859	1.90859902365743	3.91778945271875	0	0.707548212757688	0	NA	NA
Mnat_00362	0	0	0	0	0	0	0	0	0	0	0	0	0	0	0	0	0	0	0	0	0	0	0	0	0	NA	NA
Mnat_00363	0	0	0	0	0	0	0.501763484894708	0	0	0	0.650942383111171	0	0	0	0	0	0	0	0	0	0	0	0	4.24528927654613	0	NA	NA
Mnat_00364	232.467420574748	224.740250311083	232.32860840616	193.160021856725	216.969521201567	162.158595489197	84.2962654623109	178.963511055213	232.539389586498	162.82907353578	229.131718855132	207.790098878361	266.3577040713	249.056981595379	256.265451304681	107.955181836822	147.955838648944	221.259889555761	192.940572598358	143.600232460746	238.574877957179	80.3146837807343	83.2816847133467	76.4152069778303	114.421267458854	Hers	BAHD1
Mnat_00365	367.00565216722	384.461308708268	313.496577925275	421.032859235528	246.945573472836	598.488952829608	215.25653501983	444.010736288884	166.477062999425	250.654203749961	145.160151433791	418.949766927723	172.190838995588	189.632859670868	208.161015052949	487.597571296312	435.412896595465	530.260769797427	453.817966534166	411.299431245594	389.354200826117	317.340945670219	153.413629735112	116.037906892261	107.428856669702	NA	LPGAT1
Mnat_00366	0	0	0	0	0	0	0	0	0	0	0	0	0.672620464826514	0.873884145948699	0.874626113667852	0	0	0	0	0	0	0	0	0	0	NA	NA
Mnat_00368	0	0	0	0	0	0	0	0	0	0	0	0	0	0	0	0	0	0	0	0	0	0	0	0	0	NA	NA
Mnat_00369	0.915226065254914	4.94711242823139	0.588173692167495	3.35930472794304	0	0	0	0.755120299811027	0	0.641059344629056	0.650942383111171	0	0	0	0	0	0	0	0	0	0	0	0	0	0	NA	NA
Mnat_00370	19.2197473703532	29.6826745693884	6.46991061384244	20.1558283676583	1.90324141404883	0	1.00352696978942	0	2.64249306348293	0	0	1.12318972366682	0	0.873884145948699	0.874626113667852	0	0	0	0	0	0	0	0	0	0	NA	NA
Mnat_00372	317.583444643455	298.240206387664	335.84717822764	231.232142106746	383.027334577327	128.945389184181	403.91960534024	85.328593878646	308.290857406342	305.78530738806	292.924072400027	234.746652246365	332.947130089125	327.706554730762	246.644564054334	314.869280357397	295.911677297889	209.815412509773	372.293780929226	327.97583957084	362.633814494913	325.176524575656	354.312430578712	428.066668718401	404.924152062722	NA	BRIP1
Mnat_00373	63.150598502589	81.2739898923729	24.7032950710348	42.5511932206119	13.3226898983418	7.1636327324545	5.51939833384179	6.04096239848821	0.880831021160976	8.33377148017773	0	0	0	0	0	0	4.22730967568413	0	0	0	1.90859902365743	0	1.46108218795345	4.24528927654613	6.35673708104744	NA	NA
Mnat_00374	223.315159922199	154.773945968954	199.979055336948	258.10657993029	118.000967671027	175.834621614792	116.910891980467	248.434578637828	67.8239886293952	45.515213468663	93.7357031680086	33.6956917100046	70.625148806784	131.956506038254	55.9760712747425	17.992530306137	12.6819290270524	22.8889540919753	19.022309974486	30.1383203929961	11.4515941419446	7.8355789054375	216.970704911087	150.707769317388	94.7153825076069	NA	NA
Mnat_00375	1.83045213050983	4.94711242823139	5.29356322950745	2.7994206066192	0	3.25619669657023	2.50881742447354	9.06144359773232	3.52332408464391	1.92317803388717	3.90565429866703	2.24637944733364	2.01786139447954	0	1.7492522273357	0	0	0	0	5.31852712817578	0	1.95889472635937	4.38324656386035	1.41509642551538	6.99241078915218	NA	NA
Mnat_00376	4.57613032627457	7.06730346890199	6.46991061384244	5.03895709191456	0	1.30247867862809	0.501763484894708	0	6.16581714812683	4.4874154124034	2.60376953244468	5.61594861833409	13.4524092965303	26.216524378461	48.9790623653997	0	4.22730967568413	0	13.58736426749	0	1.90859902365743	0	0	0.707548212757688	5.08538966483795	NA	NA
Mnat_00377	42.100399001726	48.7643939354237	25.8796424553698	65.5064421948893	47.5810353512208	5.20991471451237	54.1904563686284	4.53072179886616	19.3782824655415	14.1033055818392	36.4527734542256	5.61594861833409	27.5774390578871	90.010067032716	36.7342967740498	196.118580336893	67.636954810946	114.444770459876	122.28627840741	180.829922357977	215.67168967329	221.355104078609	42.3713834506501	18.3962535316999	14.6204952864091	SP2353	NA
Mnat_00378	160.16456141961	140.63933903115	135.279949198524	139.411146209636	209.356555545371	80.1024387356276	187.659543350621	55.1237818862049	195.544486697737	215.395939795363	214.160044043575	155.000181866021	212.548066885179	225.462109654764	222.155032871634	305.873015204329	169.092387027365	240.33401796574	309.791905298772	262.380671656672	356.90801742394	317.340945670219	290.02481430876	281.60418867756	376.318835198009	Cep89	CEP89
Mnat_00379	12.8131649135688	4.94711242823139	2.35269476866998	25.7546695808967	2.37905176756104	35.8181636622725	5.51939833384179	25.6740901935749	7.92747919044879	5.12847475703245	0.650942383111171	0	4.03572278895909	8.73884145948699	4.37313056833926	5.3977590918411	8.45461935136825	19.0741284099794	5.434945706996	5.31852712817578	0	0	0	0	2.54269483241898	NA	NA
Mnat_00380	288.296210555298	126.504732093346	99.9895276684741	905.892508301974	39.016448988001	619.328611687657	52.1834024290496	759.651021609893	52.8498612696586	83.9787741464064	70.3017773760065	68.5145731436759	42.3750892840704	76.9018048434855	173.175970506235	158.334266694006	448.094825622517	385.297393881584	32.609674241976	42.5482170254063	51.5321736387507	15.671157810875	18.2635273494181	15.5660606806691	36.2334013619704	NA	PLEC
Mnat_00381	0	0	0	0	0	0	0	0	0	1.92317803388717	0.650942383111171	0	0	0	0	0	0	0	0	0	0	0	0	0	0	NA	NA
Mnat_00382	6974.02261724244	4999.41047390127	5481.19063730888	10336.0207637594	3553.82753038268	21188.0719045825	3855.55061793093	18897.6406230708	3352.44286653868	4016.23679410104	3905.65429866703	3222.4313172001	2248.57021391504	3038.49517546363	5118.31201718427	1792.05601849124	2392.65727643721	2067.63551964177	981.007700112778	1432.45663985534	1234.86356830636	775.722311638312	2296.82119946282	2517.45654099185	1932.44807263842	shot	DST
Mnat_00383	0	0	0	0	0	0	0	0	0	0	0	0	0	0.873884145948699	0	0	0	0	0	0	0	0	0	0	0	NA	NA
Mnat_00384	6.4065824567844	2.8269213875608	7.64625799817743	5.5988412132384	49.9600871187818	71.636327324545	98.8474065242574	54.3686615863939	13.2124653174146	42.3099167455177	30.594292006225	2.24637944733364	47.083432537856	109.235518243587	15.7432700460213	21.5910363673644	0	3.81482568199588	0	7.09136950423438	19.0859902365744	13.7122630845156	75.2457326796027	16.9811571061845	38.1404224862846	nompC	NA
Mnat_00385	107.081449634825	177.38931706944	199.390881644781	86.2221546838714	463.43928432089	147.180090684974	574.017426719546	206.14784184841	261.60681328481	262.193271953284	322.21647964003	168.478458550023	430.477097488969	359.166383984915	130.31929093651	140.341736387869	156.410458000313	129.70407318786	171.200789770374	170.192868101625	209.945892602318	268.368577511234	218.431787099041	189.62292101906	280.967778982297	NA	NA
Mnat_00386	661.708445179303	590.119839653316	586.99734478316	816.311048890159	621.408321686943	1137.71512578164	595.091493085123	1054.903058836	794.509581087201	883.37977689884	656.14992217606	432.428043611725	407.608001684868	516.465530255681	499.411510904343	734.095236490389	689.051477136512	785.854090491151	671.215794814006	657.724521517739	570.671108073573	495.600365768922	495.30686171622	393.396806293274	376.954508906113	Tbc1d15-17	TBC1D15
Mnat_00387	11.8979388483139	13.4278765909138	14.1161686120199	19.0360601250106	22.3630866150738	14.978504804223	17.0599584864201	18.1228871954646	8.80831021160976	15.3854242710974	13.6697900453346	26.9565533680036	7.39882511309166	8.73884145948699	8.74626113667852	26.9887954592055	4.22730967568413	7.62965136399176	10.869891413992	7.09136950423438	19.0859902365744	21.5478419899531	10.2275753156742	14.8585124679114	3.81404224862846	NA	NA
Mnat_00388	5.49135639152948	3.533651734451	4.70538953733996	21.2755966103059	15.7017416659029	46.8892324306113	28.0987551541036	46.8174585882836	16.7357894020586	23.7191957512751	13.6697900453346	7.86232806566773	17.4881320854894	47.1897438812298	22.7402789553641	7.1970121224548	4.22730967568413	3.81482568199588	2.717472853498	0	0	0	9.49703422169743	0.707548212757688	1.90702112431423	NA	DCHS2
Mnat_00389	4.57613032627457	3.533651734451	0	1.67965236397152	8.08877600970753	4.55867537519832	3.01058090936825	3.77560149905513	7.92747919044879	10.898008858694	3.90565429866703	0	22.8690958041015	6.1171890216409	6.12238279567496	0	0	0	0	0	0	0	1.46108218795345	1.41509642551538	0	NA	NA
Mnat_00390	0.915226065254914	3.533651734451	0.588173692167495	5.5988412132384	1.90324141404883	0	6.5229253036312	0	0	0	1.30188476622234	0	2.01786139447954	0.873884145948699	2.62387834100355	0	0	0	0	0	0	0	0	0.707548212757688	2.54269483241898	dac	DACH1
Mnat_00392	0	0	0	2.23953648529536	0	0	0	0.755120299811027	0	0.641059344629056	0	0	0	0	0	0	0	0	0	0	0	0	0.730541093976725	0	0	NA	NA
Mnat_00393	0	0	0	0	0	0.651239339314046	0	0	0	0	0	1.12318972366682	0	0.873884145948699	4.37313056833926	0	0	0	0	0	0	0	0	0	0	NA	NA
Mnat_00394	126.301197005178	63.6057312201179	93.5196170546317	91.261111775786	85.6458636321974	116.571841737214	68.741597430575	281.659871829513	60.7773404601074	67.3112311860509	52.0753906488937	35.9420711573382	58.5179804399068	39.3247865676915	127.695412595506	124.148459112345	101.455432216419	114.444770459876	40.76209280247	42.5482170254063	32.4461834021764	29.3834208953906	33.6048903229294	56.603857020615	45.7685069835416	Patsas	NA
Mnat_00395	1702.32048137414	1576.71540391203	2067.43052796874	2259.1324295417	9735.07983285977	34759.2484965479	13647.966789136	42723.9514430081	227.254403459532	317.324375591383	102.848896531565	114.565351814015	168.827736671455	120.596012140921	200.289380029938	174.527543969529	460.77675464957	553.149723889403	1529.93721651937	4212.27348551522	1452.44385700331	1945.18246327486	2499.91162358835	2004.48408674253	1170.27529662083	CG13384	SLC36A1
Mnat_00396	533.576796043615	602.84098589734	680.516961837792	448.467181180396	579.537010577869	374.462620105576	667.345434909961	345.089977013639	515.286147379171	640.418285284427	492.112441632045	452.645458637728	542.132094650171	695.611780175165	453.056326879947	618.943042531112	536.868328811884	530.260769797427	698.390523348986	703.818423295262	757.713812392002	1130.28225710936	664.79239551882	765.567166203818	663.643351261353	CG12081	KLHDC3
Mnat_00397	22977.6655942899	20560.1992517297	17879.3038945075	29987.9534222262	5225.34930227106	10792.3383311124	5928.83733751587	9944.93434851122	13501.3778923554	18718.2918038238	11722.170435066	7059.24741324595	9856.58029156774	8502.89274008084	8646.55375972038	22989.0559721512	11498.2823178608	8011.13393219135	16908.1160944646	26491.5836254436	25428.264792188	18155.0363238987	44199.1972677798	40074.1156741699	26902.3470007009	ry	XDH
Mnat_00398	62.2353724373341	19.7884497129256	39.4076373752222	46.4703820698788	18.5566037869761	36.4694030015866	13.5476140921571	36.2457743909293	29.9482547194732	39.1046200223724	24.0848681751133	26.9565533680036	32.2857823116727	18.3515670649227	49.8536884790675	17.992530306137	59.1823354595778	15.2593027279835	0	23.0469508887617	13.360193165602	3.91778945271875	16.8024451614647	11.320771404123	20.3415586593518	NA	NA
Mnat_00399	46.6765293280006	43.8172815071923	37.0549426065522	41.991309099288	57.0972424214649	25.3983342332478	46.1622406103131	30.9599322922521	40.5182269734049	46.1562728132921	47.5187939671155	17.9710355786691	39.0119869599378	56.8024694866655	19.2417745006927	104.356675775595	76.0915741623143	41.9630825019547	10.869891413992	23.0469508887617	185.134105294771	101.862525770687	138.802807855578	168.39647463633	43.8614858592273	GABA-B-R3	NA
Mnat_00402	75.0485373509029	66.4326526076787	48.8184164499021	77.8238928640138	97.5411224700026	65.1239339314046	40.1410787915766	89.1041953777011	22.0207755290244	21.7960177173879	63.1414111617836	55.0362964596741	62.5537032288658	51.5591646109733	54.2268190474068	8.9962651530685	0	3.81482568199588	10.869891413992	1.77284237605859	11.4515941419446	5.87668417907812	19.7246095373716	22.641542808246	91.5370139670832	bark	NA
Mnat_00403	420.088763952005	355.48536448577	331.1417886903	545.327134169421	232.195452513957	913.688793057606	209.737136685988	770.222705807247	161.192076872459	235.268779478864	270.141088991136	230.253893351698	168.155116206629	228.957646238559	403.20263840088	417.426703102378	498.822541730727	515.001467069444	146.743534088892	317.338785314488	146.962124821622	148.875999203312	222.084492568924	219.339945954883	220.578776712346	CG7806	ABCC10
Mnat_00404	317.583444643455	453.720882703508	371.725773449857	252.507738717052	505.310595429965	209.699067259123	439.043049282869	246.169217738395	767.20381943121	698.754685645672	755.093164408958	718.841423146764	794.364768960113	604.7278289965	643.724819659539	559.56769252086	448.094825622517	492.112512977469	644.041066279026	585.037984099336	780.617000675891	640.558575519515	832.816847133467	856.84088564956	608.975412364345	CG7810	CCDC97
Mnat_00405	239.789229096787	306.014240203456	451.717395584636	407.035756202432	53.2907595933673	5.20991471451237	64.7274895514173	16.6126465958426	245.751854903912	120.519156790263	305.94292006225	124.674059327017	12.7797888317038	44.5680914433837	25.3641572963677	0	8.45461935136825	0	0	0	1.90859902365743	0	0	2.12264463827306	2.54269483241898	CG13272	NA
Mnat_00406	313.922540382435	416.970904665217	465.833564196656	332.011283945037	354.002903013083	267.008129118759	377.827904125715	207.658082448032	410.467255861015	509.6421789801	374.942812672034	424.565715546057	323.530443581553	344.310353503787	240.522181258659	370.646124306422	291.684367622205	370.0380911536	483.710167922644	411.299431245594	517.230335411165	440.751313430859	555.941772516288	554.01025058927	624.867255066963	Tnpo-SR	TNPO3
Mnat_00407	0	0	0	0.559884121323841	0.475810353512208	0	0	0	0	0.641059344629056	1.30188476622234	0	0.672620464826514	0.873884145948699	0.874626113667852	0	0	0	0	1.77284237605859	0	0	0	0	0	NA	NA
Mnat_00408	0	0	0.588173692167495	0	0.475810353512208	0	0	0.755120299811027	2.64249306348293	0.641059344629056	0.650942383111171	0	0	0	0	0	0	0	0	0	0	0	0	0	0	NA	NA
Mnat_00409	7.32180852203931	12.7211462440236	6.46991061384244	12.3174506691245	16.6533623729273	11.0710687683388	11.0387966676836	17.3677668956536	9.68914123277074	4.4874154124034	8.46225098044522	7.86232806566773	27.5774390578871	13.1082621892305	21.8656528416963	17.992530306137	46.5004064325254	49.5927338659464	24.457255681482	21.2741085127031	200.402897484031	35.2601050744687	6.57486984579053	1.41509642551538	14.6204952864091	CG13502	TTC25
Mnat_00411	0	0.706730346890199	0	0	0.475810353512208	0	0	0	0	0	0	0	0	0	0	0	0	0	0	0	1.90859902365743	0	0	0	0	Cpr51A	NA
Mnat_00412	0	0.706730346890199	0.588173692167495	0.559884121323841	0	0.651239339314046	3.51234439426295	1.51024059962205	0.880831021160976	0.641059344629056	0.650942383111171	0	3.36310232413257	0.873884145948699	6.99700890934281	1.7992530306137	0	0	0	0	0	0	0	0.707548212757688	0.635673708104744	NA	NA
Mnat_00413	18.3045213050983	54.4182367105453	28.8205109162072	9.51803006250529	66.1376391381969	29.3057702691321	65.7310165212067	19.6331277950867	51.0881992273366	25.6423737851623	41.6603125191149	35.9420711573382	131.16099064117	62.9196585083063	67.3462107524246	14.3940242449096	12.6819290270524	11.4444770459876	27.17472853498	7.09136950423438	20.9945892602318	13.7122630845156	21.9162328193018	22.641542808246	66.1100656428934	NA	NA
Mnat_00414	113.488032091609	165.374901172307	66.4636272149269	58.2279486176794	169.864296203858	128.294149844867	159.059024711622	124.594849468819	130.362991131824	74.3628839769706	145.160151433791	74.13052176201	295.28038405884	228.957646238559	268.51021689603	75.5686272857754	147.955838648944	110.629944777881	57.066929923458	15.9555813845274	17.1773912129169	37.2189998008281	73.0541093976725	73.5850141267995	156.375732193767	CngB	CNGB1
Mnat_00415	0	0	0	1.11976824264768	1.90324141404883	1.30247867862809	2.00705393957883	1.51024059962205	1.76166204232195	0.641059344629056	0	1.12318972366682	2.01786139447954	0	1.7492522273357	0	0	3.81482568199588	0	0	0	0	0.730541093976725	1.41509642551538	0	NA	NA
Mnat_00416	59.4896942415694	76.3268774641415	74.1098852131043	87.3419229265191	62.8069666636114	106.152012308189	90.8191907659421	135.166533666174	121.554680920215	77.5681807001158	106.103608447121	96.5943162353464	78.0239739198757	62.9196585083063	107.579011981146	71.970121224548	109.910051567787	83.9261650039094	105.981441286422	76.2322221705196	99.2471492301866	117.533683581562	130.766855821834	120.990744381565	76.2808449725693	NA	NA
Mnat_00417	43.9308511322359	146.999912153161	21.7624266101973	7.83837769853377	0	1.30247867862809	0.501763484894708	0	0	0.641059344629056	1.95282714933351	0	4.7083432537856	2.6216524378461	3.49850445467141	3.5985060612274	0	0	5.434945706996	0	9.54299511828718	5.87668417907812	4.38324656386035	0	5.7210633729427	NA	NA
Mnat_00418	20.1349734356081	53.0047760167649	11.1753001511824	3.35930472794304	0	0	3.51234439426295	0	0.880831021160976	0.641059344629056	0	0	4.7083432537856	1.7477682918974	5.24775668200711	1.7992530306137	0	0	0	0	0	1.95889472635937	1.46108218795345	0	0	NA	NA
Mnat_00419	1709.64228989618	2243.86885137638	2267.40958330569	1247.42182230952	767.006289861679	672.078998172095	696.447717033854	602.585999249199	1682.38725041746	1305.83788500939	1139.14917044455	1111.95782643015	751.989679676043	526.078255861117	569.381599997771	881.633985000713	1039.91818021829	1087.22531936883	1239.16762119509	889.966872781415	784.434198723206	1361.43183481977	732.002176164679	1168.8696474757	684.620583628809	NA	NA
Mnat_00420	2404.29887342466	2015.59494933085	2739.12488442402	2563.70939154187	991.588776719441	1716.66689843182	733.076451431168	1496.64843422545	2257.56990723558	1737.27082394474	1796.60097738683	1131.05205173249	393.482971923511	311.976640103686	421.569786787904	1113.73762594988	710.188025514933	701.927925487242	1510.91490654489	1131.07343592538	1383.73429215164	1118.5288887512	424.444375600477	495.283748930382	328.643307090153	NA	NA
Mnat_00421	1858.82413853273	1817.71045220159	1463.96431980489	1891.84844595326	221.727624736689	593.279038115096	178.627800622516	447.031217488128	272.176785538742	219.242295863137	331.329673003586	195.435011918026	258.286258493382	178.272365773535	359.471332717487	971.596636531398	798.9615287043	522.631118433436	182.070681184366	177.284237605859	166.048115058197	164.547157014187	265.916958207528	232.075813784522	136.66984724252	NA	NA
Mnat_00422	0.915226065254914	0	0	0	0	0	0.501763484894708	0	0	0	0	0	0	1.7477682918974	0.874626113667852	0	0	0	0	0	0	0	0	0	0	NA	NA
Mnat_00423	22916.3454479178	18178.5179827097	25334.4054427305	14546.909240236	1282.3089027154	2399.81696537226	1192.69180359472	1886.29050892794	2428.45112534081	1969.33430670046	626.857514936058	851.377810539448	844.811303822102	565.403042428808	667.339724728571	329.263304602307	638.323761028303	442.519779111522	991.87759152677	1680.65457250355	1015.37468058576	950.063942284296	881.032559335931	1021.6996192221	665.550372385667	CG10175	NA
Mnat_00424	21.9654255661179	16.2547979784746	31.1732056848772	13.4372189117722	77.5570876224898	318.456036924568	131.963796527308	338.29389431534	26.4249306348293	6.41059344629056	14.3207324284458	25.8333636443368	32.9584027764992	32.3337134001019	43.7313056833926	3.5985060612274	8.45461935136825	3.81482568199588	2.717472853498	33.6840051451133	15.2687921892595	7.8355789054375	35.7965136048595	12.0283196168807	37.5047487781799	NA	NA
Mnat_00425	3.66090426101966	3.533651734451	8.23443169034493	1.11976824264768	14.2743106053662	27.3520522511899	31.1093360634719	37.7560149905513	1.76166204232195	3.20529672314528	0.650942383111171	1.12318972366682	7.39882511309166	1.7477682918974	6.12238279567496	1.7992530306137	0	0	2.717472853498	15.9555813845274	3.81719804731487	1.95889472635937	5.11378765783708	1.41509642551538	1.27134741620949	NA	NA
Mnat_00426	668.115027636087	733.586100072027	938.725212699322	623.151027033435	172.719158324931	265.705650440131	234.825310930723	393.417676201545	924.872572219025	1009.02740844613	643.131074513837	649.203660279421	680.019289939606	750.666481369933	881.623122577194	602.749765255589	841.234625461141	549.334898207407	355.988943808238	265.926356408789	328.279032069079	156.71157810875	504.803895937917	529.953611355508	572.742011002374	gas	NA
Mnat_00427	26.5415558923925	26.8557531818276	25.8796424553698	8.95814594118145	16.6533623729273	24.0958555546197	29.102282123893	58.8993833852601	74.870636798683	69.8754685645672	63.1414111617836	223.514755009697	78.0239739198757	93.5056036165108	81.3402285711102	8.9962651530685	25.3638580541048	11.4444770459876	40.76209280247	10.6370542563516	30.537584378519	19.5889472635937	70.1319450217656	46.6981820420074	55.3036126051127	NA	NA
Mnat_00428	1280.40126529162	1012.74458709366	1042.83195621297	2088.92765665925	177.001451506541	1594.8851419801	200.705393957883	290.721315427245	559.32769843722	490.410398641228	268.839204224914	116.811731261349	966.555607955701	1774.85870042181	1294.44664822842	1066.95704715392	1991.06285724722	1419.11515370247	187.505626891362	648.860309637446	328.279032069079	476.011418505328	810.170073220188	709.670857395961	789.506745466092	Unc-89	NA
Mnat_00429	0	0.706730346890199	0	1.11976824264768	50.435897472294	0.651239339314046	67.2363069758908	0	1.76166204232195	0.641059344629056	20.8301562595575	4.49275889466727	21.5238548744485	33.2075975460506	2.62387834100355	0	4.22730967568413	0	5.434945706996	1.77284237605859	11.4515941419446	1.95889472635937	10.9581164096509	13.4434160423961	19.0702112431423	NA	NA
Mnat_00430	22.8806516313728	7.77403381579219	5.29356322950745	8.95814594118145	0	0	0.501763484894708	0	0.880831021160976	11.539068203323	0	0	6.05358418343863	27.0904085244097	20.9910267280284	5.3977590918411	0	0	0	0	0	0	19.7246095373716	0	3.81404224862846	NA	NA
Mnat_00431	398.123338385888	522.980456698747	578.174739400647	334.810704551657	389.212869172986	229.887486777858	351.234439426295	159.330383260127	579.586811923922	525.668662595826	450.45212911293	595.290553543414	727.102722477462	674.638560672396	562.384591088429	671.12138041891	549.550257838936	515.001467069444	1277.21224114406	918.332350798352	1290.21293999243	1077.39209949766	1306.20747603038	1172.40738853949	1259.9052894636	Cog3	COG3
Mnat_00433	46.6765293280006	41.6970904665218	37.6431162987197	57.6680644963556	165.106192668736	78.7999600569995	127.447925163256	103.451481074111	40.5182269734049	27.5655518190494	54.0282177982272	38.1884506046718	40.3572278895909	71.6584999677933	49.8536884790675	17.992530306137	29.5911677297889	41.9630825019547	38.044619948972	21.2741085127031	41.9891785204636	19.5889472635937	18.2635273494181	22.641542808246	33.6907065295514	NA	TSC22D2
Mnat_00434	0	0.706730346890199	1.17634738433499	1.67965236397152	0.475810353512208	0	0	0.755120299811027	0.880831021160976	0.641059344629056	3.25471191555585	0	0	0	0	0	0	0	0	0	0	0	2.9221643759069	2.12264463827306	0	NA	NA
Mnat_00435	272.737367445964	221.206598576632	220.565134562811	351.607228191372	268.832849734397	632.353398473938	342.202696698191	706.03748032331	119.793018877893	117.954919411746	206.348735446241	147.137853800353	135.869333894956	344.310353503787	220.405780644299	201.516339428734	262.093199892416	278.482274785699	225.550246840334	324.430154818723	160.322317987225	127.328157213359	203.09042412553	146.462480040841	241.556009079803	bun	NA
Mnat_00437	650.725732396244	1216.28292699803	1407.49964535682	1161.19966762565	8.56458636321974	3.25619669657023	7.02468878852591	3.77560149905513	1730.83295658132	13.4622462372102	0.650942383111171	6.73913834200091	14.7976502261833	4.3694207297435	6.99700890934281	19.7917833367507	12.6819290270524	26.7037797739712	43.479565655968	53.1852712817578	41.9891785204636	47.013473432625	64.2876162699518	69.3397248502534	88.9943191346642	CG31663	NA
Mnat_00438	231.552194509493	246.64889106468	242.327561173008	226.193185014832	521.963957802892	255.93706035042	552.441596869073	274.863789131214	287.150912898478	284.630349015301	334.584384919142	312.246743179376	374.649598908368	362.66192056871	263.262460214023	163.732025785847	173.319696703049	156.407852961831	336.966633833752	184.375607110094	265.295264288383	178.259420098703	254.958841797877	302.83063506029	305.759053598382	NA	NA
Mnat_00439	41.1851729364711	43.8172815071923	48.8184164499021	81.7430817132807	63.2827770171236	112.013166362016	47.1657675801025	38.5111352903624	20.2591134867025	31.4119078868238	27.3395800906692	16.8478458550023	26.2321981282341	14.8560304811279	14.8686439323535	10.7955181836822	8.45461935136825	0	51.631984216462	28.3654780169375	17.1773912129169	17.6300525372344	26.2994793831621	31.1321213613383	27.333969448504	NA	NA
Mnat_00441	1.83045213050983	6.36057312201179	6.46991061384244	7.83837769853377	0	0	0	0	0	0.641059344629056	0	4.49275889466727	0	0	7.87163502301066	0	0	0	2.717472853498	1.77284237605859	1.90859902365743	0	0	0	2.54269483241898	NA	NA
Mnat_00442	27.4567819576474	12.0144158971334	6.46991061384244	29.6738584301635	0	0	0.501763484894708	0	0.880831021160976	0	0	0	0	0	14.8686439323535	5.3977590918411	0	0	0	12.4098966324102	3.81719804731487	0	0	1.41509642551538	1.90702112431423	wry	NA
Mnat_00443	815.466424142128	821.927393433302	1075.76968297435	762.002289121747	1500.7058549775	1533.66864408458	1819.39439622821	1551.01709581185	985.649912679133	987.872450073376	985.526768030313	1228.7695576915	985.388980970844	2660.97722441379	1683.65526881061	887.031744092554	701.733406163565	865.965429813065	1024.48726576875	962.653410199817	1213.86897904613	950.063942284296	669.17564208268	850.472951734741	691.612994417962	CG10466	RBMX2
Mnat_00444	717.537235159852	1000.73017119652	1086.94498312553	586.758559147385	1191.42912519457	872.660714680821	1112.91140949646	984.676870953579	1261.35002230252	1259.6816121961	988.781479945869	1143.40713869282	1062.74033442589	741.927639910446	753.927709981688	746.690007704685	498.822541730727	484.482861613477	595.126554916062	496.395865296406	876.046951858763	795.311258901906	1166.67412708083	1101.65256726372	1121.32842109677	nmdyn-D7	NME7
Mnat_00446	5.49135639152948	6.36057312201179	5.88173692167495	7.83837769853377	2.85486212107325	2.60495735725618	3.51234439426295	3.77560149905513	2.64249306348293	4.4874154124034	4.5565966817782	1.12318972366682	8.07144557791817	6.99107316758959	21.8656528416963	7.1970121224548	8.45461935136825	15.2593027279835	0	8.86421188029297	1.90859902365743	1.95889472635937	6.57486984579053	11.320771404123	6.99241078915218	NA	NA
Mnat_00447	194.027925834042	203.538339904377	251.738340247688	103.018678323587	181.283744688151	118.525559755156	215.25653501983	107.227082573166	121.554680920215	69.8754685645672	127.58470708979	57.2826759070077	112.327617626028	93.5056036165108	126.820786481838	3.5985060612274	29.5911677297889	0	95.11154987243	14.1827390084688	106.881545324816	54.8490523380625	536.947704072893	1127.124302923	1577.74214351597	NA	MFSD6
Mnat_00448	0	0	0	0	0	0	0	0	0	0	0	0	0	0	0	0	0	0	0	0	0	0	0	0	0	CG6785	NA
Mnat_00449	1.83045213050983	0	1.76452107650248	1.11976824264768	7.61296565619532	0.651239339314046	6.5229253036312	0.755120299811027	2.64249306348293	9.61589016943585	52.0753906488937	3.36956917100045	7.39882511309166	48.9375121731272	6.99700890934281	3.5985060612274	0	3.81482568199588	0	0	0	1.95889472635937	1.46108218795345	0	63.5673708104744	NA	TMPRSS15
Mnat_00450	491.476397041889	327.922880957052	293.49867239158	727.849357720993	153.686744184443	773.672335105086	225.793568202618	854.796179386082	155.907090745493	151.931064677086	159.480883862237	144.89147435302	91.4763832164059	103.118329221947	258.889329645684	142.140989418482	173.319696703049	125.889247505864	27.17472853498	93.9606459311055	34.3547824258338	33.3012103481094	103.736835344695	95.5190087222879	120.142330831797	krz	ARRB2
Mnat_00451	0	1.4134606937804	0	3.91918884926688	0.475810353512208	0.651239339314046	1.50529045468412	1.51024059962205	2.64249306348293	1.28211868925811	5.20753906488937	3.36956917100045	0.672620464826514	5.2433048756922	3.49850445467141	1.7992530306137	4.22730967568413	3.81482568199588	0	1.77284237605859	0	0	0.730541093976725	2.12264463827306	1.90702112431423	NA	NA
Mnat_00452	57.6592421110596	29.6826745693884	34.7022478378822	40.8715408566404	31.4034833318057	65.7751732707186	26.5934646994195	46.8174585882836	84.5597780314537	85.9019521802936	53.377275415116	62.8986245253418	42.3750892840704	27.0904085244097	36.7342967740498	62.9738560714795	46.5004064325254	53.4075595479423	46.197038509466	69.1408526662852	47.7149755914359	47.013473432625	64.2876162699518	57.3114052333727	48.3112018159606	NA	NA
Mnat_00453	1.83045213050983	8.48076416268239	2.94086846083747	2.7994206066192	0.951620707024415	7.1636327324545	1.00352696978942	11.3268044971654	0	0	2.60376953244468	0	1.34524092965303	0	0	0	4.22730967568413	0	2.717472853498	3.54568475211719	0	0	0	2.83019285103075	0.635673708104744	NA	NA
Mnat_00454	1631.84807434951	1938.56134151982	2123.30702872466	1426.02485701182	1910.37856935151	1331.13320955791	1926.27001851078	1342.60389306401	1800.41860725304	1737.27082394474	1763.40291584816	1614.02363290922	1483.80074540729	1382.48471889084	955.966342238962	1167.71521686829	1187.87401886724	1224.55904392068	1595.15656500333	1272.90082601007	1465.80405016891	1827.6487796933	1504.91465359205	1435.61532368535	1667.37213635874	Cul4	CUL4B
Mnat_00455	1412.19381868833	2127.96507448639	1983.32168998879	1353.79980536105	1041.54886383822	1041.98294290247	1125.95726010372	944.655495063594	1836.53267912064	1778.298622001	1254.36597225523	1261.34205967784	1196.59180692637	922.821658121826	934.975315510933	1002.18393805183	955.371986704612	1026.18810845689	1880.49121462062	1657.60762161479	1752.09390371753	1610.21146506741	1975.38311811307	2112.0314150817	1650.84461994802	CG7791	MIPEP
Mnat_00456	3596.83843645181	3211.38269626907	3886.06358415064	3069.84463721862	896.426706016999	1151.39115190723	821.888588257531	1025.45336714337	1555.54758337028	1532.77289300807	1360.46958070235	1138.91437979815	1004.22235398599	758.531438683471	842.264947462141	1279.26890476634	1141.37361243471	1316.11486028858	1149.49101702965	1170.07596819867	1097.44443860302	1024.50194188595	1343.4650718232	1259.43581870868	1261.81231058792	HDAC6	HDAC6
Mnat_00457	1989.70146586418	2118.07084962993	2231.53098808348	1777.07220108187	2655.49758295163	1764.20737020175	2179.66057838261	1829.65648644212	2314.82392361105	2282.17126687944	1544.68627512281	1496.0887119242	1463.6221314625	1752.13771262714	1274.33024761406	2018.76190034857	1661.33270254386	1724.30120826214	2195.71806562638	1914.66976614328	1860.884048066	2219.42772496517	1595.50174924517	1824.76684070208	2161.92628126423	CCT3	CCT3
Mnat_00458	75.0485373509029	44.5240118540825	39.4076373752222	95.1803006250529	30.4518626247813	108.756969665446	39.1375518217872	83.0632329792129	33.4715788041171	23.078136406646	42.9621972853373	21.3406047496695	22.8690958041015	27.9642926703584	64.722332411421	62.9738560714795	50.7277161082095	87.7409906859053	24.457255681482	47.8667441535821	22.9031882838892	25.4656314426719	13.8802807855578	25.4717356592768	33.6907065295514	p38b	MAPK14
Mnat_00460	0	0	0.588173692167495	0.559884121323841	0.475810353512208	1.95371801794214	0.501763484894708	0	0	1.92317803388717	1.30188476622234	0	2.01786139447954	2.6216524378461	0.874626113667852	3.5985060612274	8.45461935136825	0	19.022309974486	3.54568475211719	15.2687921892595	11.7533683581562	2.19162328193018	0.707548212757688	0	NA	NA
Mnat_00461	26.5415558923925	16.9615283253648	31.7613793770447	33.5930472794304	29.9760522712691	21.4908981973635	37.1304978822084	37.7560149905513	14.0932963385756	12.8211868925811	17.5754443440016	25.8333636443368	24.2143367337545	12.2343780432818	47.229810138064	28.7880484898192	29.5911677297889	41.9630825019547	16.304837120988	33.6840051451133	17.1773912129169	31.34231562175	20.4551506313483	16.2736088934268	10.1707793296759	NA	NA
Mnat_00462	161.99501355012	179.509508110111	195.861839491776	118.695433720654	206.025883070786	107.454490986818	184.147198956358	131.390932167119	216.6844312056	233.345601444977	155.57522956357	214.529237220362	209.857585025872	173.029060897842	148.686439323535	127.746965173573	80.3188838379984	129.70407318786	122.28627840741	140.054547708629	202.311496507688	144.958209750594	329.474033383503	413.915704463247	276.518063025564	NA	UBE2F
Mnat_00463	33.8633644144318	23.3221014473766	31.1732056848772	55.988412132384	44.2503628766353	16.9322228221652	46.1622406103131	33.2252931916852	28.1865926771512	7.69271213554868	27.9905224737804	87.6087984460118	36.3215051006318	101.370560930049	95.3342463897958	113.352940928663	84.5461935136825	114.444770459876	138.591115528398	134.736020580453	32.4461834021764	133.204841392437	68.6708628338122	26.1792838720345	39.4117699024941	Atx-1	ATXN1L
Mnat_00464	8906.06484099557	8422.1055438905	8420.29457706986	7496.2885004049	12607.0711266595	14680.8884261565	13142.6909598471	14436.3898917872	9012.66300851911	12338.4692060754	8268.27015027809	34207.8662239966	12799.9674456486	7216.53527724436	8438.39274466743	24100.9943450705	13041.2503494855	17105.6783580695	19682.655877886	19355.8930618077	19444.8068530219	21330.4046753272	15475.7825348029	16275.0239898523	14271.5104206596	l(1)G0320	SSR1
Mnat_00465	399.038564451142	486.230478660457	436.424879588281	282.181597147216	578.585389870845	68.3801306279748	552.441596869073	81.5529923795909	689.690689569044	1355.84051389045	453.706841028486	616.631158293083	723.739620153329	692.990127737319	502.910015359015	530.779644031041	338.18477405473	476.853210249485	815.2418560494	631.13188587686	748.170817273715	679.736470046703	523.067423287335	540.566834546874	598.168959326564	CG10802	AARSD1
Mnat_00466	2940.62134766404	2726.56567830239	3058.50319927097	1459.05802016993	3294.03507736501	1913.34117890467	3243.39916635939	2787.1490266025	4551.25388633876	4143.16654433759	3440.23049474254	8622.72750859016	7170.13415505064	5327.19775370327	5478.65797601542	9032.25021368077	6112.68979103925	8018.76358355534	7709.47048537383	7717.18286298306	7638.21329267705	8072.60516732698	8352.2763274359	8950.48489138475	8119.4602736219	CG7220	UBE2W
Mnat_00467	1284.9773956179	1631.84037096947	1777.46089773017	1153.92117404844	1280.88147165486	1519.99261795898	1402.9307037656	1263.31626158385	1468.34531227535	1835.35290367299	996.592788543203	2017.24874370561	1060.04985256659	811.838371586342	830.894807984459	1608.53220936865	1137.14630275903	1461.07823620442	2559.85942799512	1802.98069645159	2507.89911708587	2532.85088118267	1679.51397505249	1587.03064121549	1427.72314840326	CG15743	IMPAD1
Mnat_00468	304.770279729886	355.48536448577	279.970677471728	183.082107672896	350.196420184985	54.7041045023798	376.322613671031	95.9002780760004	273.057616559903	280.142933602898	212.207216894242	433.551233335392	361.197189611838	236.822603552098	189.793866665924	248.29691822469	245.183961189679	186.926458417798	263.594866789306	327.97583957084	354.999418400283	452.504681789015	305.366177282271	384.198679527425	443.700248257111	CG1662	MPV17L2
Mnat_00469	215.078125334905	147.706642500052	161.159591653894	231.232142106746	92.7830189348805	181.044536329305	102.35975091852	132.901172766741	161.192076872459	179.496616496136	151.669575264903	117.934920985016	100.220449259151	117.974359703074	164.429709369556	208.713351551189	245.183961189679	259.40814637572	157.613425502884	234.015193639734	206.128694555003	193.930577909578	140.994431137508	140.80209433878	173.538922312595	CG2938	CASD1
Mnat_00470	162.910239615375	133.572035562248	84.1088379799518	231.79202622807	39.9680696950254	203.837913205296	44.656950155629	111.757804372032	31.7099167617951	42.3099167455177	54.6791601813384	31.4493122626709	35.6488846358053	61.1718902164089	123.322282027167	79.1671333470028	122.59198059484	103.000293413889	32.609674241976	44.3210594014649	30.537584378519	39.1778945271875	32.8743492289526	29.0094767230652	29.876664280923	NA	NA
Mnat_00471	118.064162417884	139.225878337369	148.807944118376	107.497751294177	130.372036862345	60.5652585562062	116.409128495572	52.8584209867719	100.414736412351	137.827759095247	92.4338184017863	152.753802418687	123.089545063252	138.947579205843	72.5939674344317	118.750700020504	101.455432216419	133.518898869856	176.63573547737	154.237286717098	150.779322868937	223.313998804969	136.611184573648	146.462480040841	137.305520950625	NA	NA
Mnat_00472	186.706117312002	151.947024581393	119.399259510001	274.903103570006	126.565554034247	298.918856745147	164.076659560569	312.619804121765	71.3473127140391	105.133732519165	95.6885303173421	95.4711265116796	103.583551583283	143.316999935587	211.65951950762	170.929037908301	279.002438595152	244.148843647736	78.806712751442	88.6421188029297	53.4407726624082	56.8079470644219	55.5211231422311	77.122755190588	103.614814421073	MYPT-75D	PPP1R16B
Mnat_00473	148.266622571296	202.124879210597	146.455249349706	97.9797212316721	229.816400746396	104.198294290247	266.938173963985	107.982202872977	352.332408464391	313.478019523609	272.093916140469	393.116403283386	474.870048167519	305.859451082045	307.868392011084	341.858075816603	333.957464379046	312.815705923662	565.234353527584	600.993565483864	624.111880735981	503.435944674359	382.072992149827	345.991076038509	403.017130938408	CG42495	TMEM42
Mnat_00474	22.8806516313728	21.9086407535962	4.70538953733996	21.2755966103059	13.3226898983418	19.5371801794214	24.5864107598407	16.6126465958426	11.4508032750927	9.61589016943585	8.46225098044522	10.1087075130014	10.7619274372242	23.5948719406149	28.8626617510391	16.1932772755233	12.6819290270524	7.62965136399176	2.717472853498	1.77284237605859	1.90859902365743	0	3.65270546988363	5.6603857020615	3.17836854052372	CG10089	DUSP22
Mnat_00475	319.413896773965	330.043071997723	246.44477701818	360.565374132553	242.187469937714	311.292404192114	184.648962441252	265.802345533481	145.337118491561	125.006572202666	152.320517648014	210.036478325695	132.506231570823	225.462109654764	299.996756988073	509.188607663677	372.003251460203	400.556696609567	328.814215273258	352.79563283566	303.467244761532	366.313313829203	154.874711923066	173.349312125634	144.297931739777	EMC8-9	EMC8
Mnat_00476	770.620346944637	997.903249808961	1153.40861034046	691.456889834943	4101.48524727523	1866.45194647405	4028.15725673471	2146.80701236275	1630.41822016897	1964.20583194343	1513.44104073347	5564.28189104542	2235.11780461851	2024.78956616314	1116.02292104018	1201.90102444995	1154.05554146177	1880.70906122397	1641.35360351279	1902.25986951087	1465.80405016891	2693.48024874414	2947.00277310211	3439.39186221512	3668.47296947248	Rm62	NA
Mnat_00477	948.174203604091	952.672507607988	958.134944540849	1074.41762882045	1554.47242492438	1753.78754077272	1409.45362906923	1529.87372741714	754.872185134957	1012.87376451391	1040.85687059476	1187.21153791583	987.406842365323	1131.67996900357	1260.33622979537	1371.03080932764	1128.69168340766	1522.11544711636	1312.53938823953	1437.77516698352	1200.50878588053	1093.06325730853	1142.5662709796	1042.92606560483	1170.91097032894	NA	NA
Mnat_00478	0	0	0	0	0	0	0	0	0	0	0	0	0	5.2433048756922	7.87163502301066	0	0	0	0	0	0	0	0	0	1.27134741620949	NA	NA
Mnat_00479	106.16622356957	71.3797650359101	60.581890293252	137.731493845665	18.5566037869761	63.1702159134624	23.5828837900513	114.023165271465	38.756564931083	25.6423737851623	72.9055469084511	38.1884506046718	45.738191608203	57.6763536326142	111.077516435817	57.5760969796384	126.819290270524	95.370642049897	29.892201388478	33.6840051451133	22.9031882838892	21.5478419899531	46.7546300145104	28.3019285103075	68.6527604753124	CG43347	NA
Mnat_00480	229.721742378983	267.850801471385	267.030856244043	312.415339698703	498.173440127281	444.145229412179	540.3992732316	477.99114978038	244.871023882751	255.782678506994	359.320195477366	245.978549483033	363.887671471144	522.582719277322	324.486288170773	365.248365214581	397.367109514308	305.18605455967	309.791905298772	374.069741348363	374.085408636857	366.313313829203	276.875074617179	309.906117187867	366.783729576437	CG44249	RNPC3
Mnat_00481	448.460771974908	370.326701770464	358.785952222172	542.527713562802	458.681180785768	443.493990072865	416.463692462607	458.358021985293	383.161494205025	392.328318912983	501.225634995602	322.355450692377	540.114233255691	844.172084986444	956.84096835263	367.047618245195	435.412896595465	492.112512977469	535.342152139106	462.711860151293	406.531592039034	364.354419102844	477.043334366802	442.217632973555	357.248623954866	CG1677	ZC3H18
Mnat_00482	231.552194509493	156.894137009624	141.749859812366	277.702524176625	103.250846712149	304.128771459659	126.946161678361	341.314375514584	126.839667047181	114.749622688601	120.424340875567	80.8696601040109	64.5715646233454	87.3884145948699	141.689430414192	178.126050030756	219.820103135575	175.481981371811	154.895952649386	156.010129093156	99.2471492301866	78.355789054375	84.7427669013001	93.3963640840148	169.089206355862	Hip14	ZDHHC17
Mnat_00483	329.481383491769	357.605555526441	314.67292530961	348.807807584753	331.164006044497	165.414792185768	343.707987152875	169.14694715767	337.358281104654	254.500559817735	410.093701360038	292.029328153373	326.220925440859	422.95992663917	391.832498923198	309.471521265556	507.277161082095	350.963962743621	326.09674241976	304.928888682078	271.021061359356	166.506051740547	318.515916973852	365.802425995725	383.311245987161	waw	GUF1
Mnat_00484	1073.56017454401	1354.80207498851	1179.87642648799	836.466877257818	774.619255517874	605.001346222748	968.403525846786	517.257405370553	1498.29356699482	1541.10666448825	722.5460452534	746.921166238434	649.751369022413	473.645207104195	410.199647310222	743.091501643458	811.643457731352	640.890714575308	1342.43158962801	1152.34754443809	1108.89603274497	946.146152831578	776.565182897259	887.973007010898	841.631989530681	NA	MAT2B
Mnat_00485	515.272274738516	687.648627524164	654.049145690254	423.272395720823	914.031689096951	700.733529101913	887.117841293843	970.329585257169	1120.41705891676	1368.66170078304	662.659346007172	751.413925133102	523.298721635028	406.356127866145	268.51021689603	536.177403122882	481.91330302799	461.593907521502	790.784600367918	563.763875586633	803.52018895978	748.297785469281	977.463983740858	1006.13355854143	710.683205661104	Vamp7	VAMP7
Mnat_00486	9.15226065254914	7.06730346890199	7.64625799817743	4.47907297059072	9.51620707024415	17.5834621614792	9.03174272810474	18.8780074952757	7.92747919044879	2.56423737851623	9.76413574666756	11.2318972366682	22.196475339275	2.6216524378461	22.7402789553641	16.1932772755233	4.22730967568413	7.62965136399176	0	15.9555813845274	7.63439609462974	7.8355789054375	7.30541093976725	12.7358678296384	5.7210633729427	NA	NA
Mnat_00487	428.3257985393	506.018928373383	459.951827274981	319.693833275913	556.222303255771	563.32202850665	819.379770833058	560.299262459782	473.006258363444	486.564042573454	456.961552944042	515.54408316307	481.596252815784	560.159737553116	328.859418739112	314.869280357397	304.366296649257	305.18605455967	478.275222215648	597.447880731746	551.585117836999	503.435944674359	266.647499301505	362.972233144694	333.093023046886	Nhe1	SLC9A8
Mnat_00488	141.860040114512	125.798001746455	96.4604855154691	195.39955834202	106.581519186735	160.204877471255	82.7909750076268	165.371345658615	103.938060496995	97.4410203836166	115.867744193788	103.333454577347	80.7144557791817	125.839317016613	110.202890322149	169.129784877688	177.547006378733	183.111632735802	130.438696967904	113.46191206775	124.058936537733	76.3968943280156	127.844691445927	105.424683700895	70.5597815996266	CG32066	FAM49B
Mnat_00489	39.3547208059613	13.4278765909138	17.0570370728573	38.0721202500212	98.492743177027	39.0743603588427	89.8156637961527	70.9813081822365	33.4715788041171	14.7443649264683	31.8961767724474	76.3769012093436	61.2084622992128	141.569231643689	202.038632257274	73.7693742551617	131.046599946208	144.963375915843	40.76209280247	90.4149611789883	53.4407726624082	154.752683382391	108.120081908555	105.424683700895	55.9392863132175	Myc	NA
Mnat_00490	55.8287899805497	55.1249670574355	89.9905749016267	64.3866739522417	285.962022460837	132.201585880751	371.806742306978	148.758699062772	132.124653174146	137.827759095247	227.82983408891	138.152336011019	231.381439900321	361.788036422761	166.178961596892	109.754434867436	156.410458000313	122.074421823868	122.28627840741	163.101498597391	175.591110176484	146.917104476953	151.222006453182	130.188871147415	177.352964561224	NA	NA
Mnat_00491	0	2.1201910406706	0	0	1.90324141404883	0.651239339314046	2.00705393957883	0	5.28498612696586	4.4874154124034	0.650942383111171	1.12318972366682	2.69048185930606	1.7477682918974	1.7492522273357	0	8.45461935136825	0	2.717472853498	0	0	1.95889472635937	0	0	1.27134741620949	NA	NA
Mnat_00492	27.4567819576474	48.0576635885335	31.7613793770447	15.6767553970675	125.613933327223	43.6330357340411	168.090767439727	43.7969773890395	110.103877645122	104.492673174536	119.122456109344	89.8551778933455	161.428911558363	131.082621892305	77.8417241164388	43.1820727347288	33.818477405473	30.518605455967	46.197038509466	56.730956033875	72.5267628989825	74.4379996016562	104.467376438672	99.764297998834	80.7305609293025	CG31381	TRIT1
Mnat_00493	1659.30485630716	2347.05148202235	2295.05374683756	1311.80849626176	1479.77019942297	1336.34312427242	1688.43412667069	1425.66712604322	2927.00148331792	2334.09707379439	1607.17674390148	1717.35708748657	1426.62800589704	1219.94226774438	969.960360057647	798.868345592482	879.280412542298	785.854090491151	1872.33879606012	1453.73074836805	1836.07226075845	1813.93651660878	2041.13181657097	1979.71989929601	1761.45184515825	mtTFB1	TFB1M
Mnat_00494	384.394947407064	455.134343397288	453.481916661138	335.37058867298	309.276729782935	368.60146605175	311.595124119614	334.518292816285	435.130524453522	371.814419884853	272.093916140469	272.935102851037	260.304119887861	181.767902357329	171.426718278899	160.133519724619	173.319696703049	137.333724551852	399.468509464206	267.699198784848	385.537002778802	434.874629251781	388.647861995618	404.717577697397	359.791318787285	Ccdc56	COA3
Mnat_00495	101.590093243295	104.596091339749	70.5808430600994	84.5425023198999	65.6618287846847	149.133808702916	95.8368256148892	172.922548656725	165.596231978264	111.544325965456	128.886591856012	84.2392292750114	98.8752083294976	53.3069329028707	55.9760712747425	187.122315183825	135.273909621892	114.444770459876	220.115301133338	241.106563143969	208.03729357866	92.0680521388906	152.683088641136	91.2737194457417	145.569279155986	CG11658	FBXO32
Mnat_00496	144.605718310276	196.471036435475	160.571417961726	111.416940143444	226.009917918299	85.963592789454	221.779460323461	106.471962273355	181.451190359161	199.369456179637	176.405385823127	130.290007945351	212.548066885179	168.659640168099	114.576020890489	197.917833367507	164.865077351681	194.55610978179	203.81046401235	147.145917212863	167.956714081854	272.286366963953	196.515554279739	262.500386933102	226.935513793394	Papst2	SLC35B3
Mnat_00497	1225.48770137633	1502.50871748856	1341.62419183406	923.808800184337	2238.68771327494	1213.25888914207	2023.61213458036	1344.86925396344	2398.50287062134	1850.09726859946	1455.50716863658	1424.20456960953	1302.19321990413	1053.90428001413	1008.44390905903	989.589166837535	963.826606055981	1030.00293413889	1864.18637749963	1510.46170440192	1767.36269590678	1623.92372815192	1130.14707238199	1148.35074930573	1089.54473569153	NA	HSPA14
Mnat_00498	376.15791281977	279.158487021629	195.861839491776	619.791722305491	367.801403264937	1393.00094679274	363.276763063768	1108.51660012259	338.239112125815	274.373399501236	327.424018704919	269.565533680036	278.464872438177	318.967713271275	726.814300457985	858.243695602735	1200.55594789429	850.706127085081	293.487068177784	358.114159963836	208.03729357866	164.547157014187	250.575595234017	178.302149614937	236.470619414965	axo	NA
Mnat_00499	267.246011054435	238.874857248887	258.20825086153	394.718305533308	255.985970189568	738.505410782128	238.337655324986	657.709781135404	131.243822152985	217.960177173879	135.396015687124	144.89147435302	131.16099064117	270.030201098148	296.498252533402	406.631184918696	384.685180487255	534.075595479423	255.442448228812	326.202997194781	198.494298460373	201.766156815016	210.395835065297	162.736088934268	150.654668820824	HDAC1	HDAC2
Mnat_00501	83.2855719381972	61.4855401794473	61.758237677587	108.617519536825	82.7910015111241	194.069323115586	63.2221990967332	204.637601248788	66.9431576082342	84.6198334910355	85.2734521875634	176.34078661569	145.286020402527	194.002280400611	272.88334746437	95.360410622526	198.683554757154	213.630238191769	78.806712751442	78.0050645465782	66.8009658280102	41.1367892535469	101.545212062765	93.3963640840148	132.855804993892	Src64B	FYN
Mnat_00502	38.4394947407064	55.1249670574355	54.700153371577	27.4343219448682	251.703677007958	18.2347015007933	313.602178059192	18.1228871954646	81.0364539468098	50.0026288810664	169.895961992016	47.1739683940064	164.119393417669	267.408548660302	53.3521929337389	50.3790848571836	97.2281225407349	61.0372109119341	35.327147095474	46.0939017775235	83.9783570409271	109.698104676125	65.0181573639286	85.6133337436802	245.370051328431	NA	NA
Mnat_00503	558.287899805497	469.268950335092	465.245390504488	745.765649603356	216.493710848054	450.006383466006	174.613692743358	252.965300436694	260.725982263649	246.807847682187	300.08443861425	310.000363732042	273.083908719565	379.265719341736	383.086237786519	667.522874357682	676.36954810946	640.890714575308	317.944323859266	395.343849861067	330.187631092736	285.998630048469	333.857279947363	259.670194082071	359.15564507918	Lap1	ERBIN
Mnat_00504	47.5917553932555	24.0288317942668	13.5279949198524	27.994206066192	50.435897472294	5.86115405382641	56.699273793102	2.26536089943308	5.28498612696586	10.2569495140649	49.471621116449	5.61594861833409	28.2500595227136	72.532384113742	80.4656024574423	1.7992530306137	0	3.81482568199588	0	35.4568475211719	41.9891785204636	19.5889472635937	124.191985976043	135.141708636718	124.59204678853	NA	NA
Mnat_00505	25.6263298271376	17.668258672255	34.7022478378822	22.3953648529536	11.8952588378052	31.2594882870742	21.0740663655777	31.7150525920631	26.4249306348293	17.9496616496136	27.3395800906692	33.6956917100046	36.9941255654583	37.5770182757941	36.7342967740498	34.1858075816603	25.3638580541048	49.5927338659464	10.869891413992	10.6370542563516	26.7203863312041	11.7533683581562	23.3773150072552	24.7641874465191	47.0398543997511	NA	NA
Mnat_00506	12.8131649135688	20.4951800598158	8.23443169034493	12.3174506691245	15.2259313123906	27.3520522511899	12.5440871223677	31.7150525920631	23.7824375713464	8.33377148017773	20.8301562595575	17.9710355786691	12.7797888317038	11.3604938973331	22.7402789553641	14.3940242449096	29.5911677297889	7.62965136399176	21.739782827984	10.6370542563516	11.4515941419446	11.7533683581562	24.1078561012319	21.2264463827306	12.0778004539901	NA	NA
Mnat_00507	37.5242686754515	30.3894049162786	38.8194636830547	55.4285280110602	22.838896968586	3.25619669657023	17.5617219713148	6.04096239848821	7.92747919044879	3.84635606777434	13.0188476622234	11.2318972366682	10.7619274372242	34.0814816919993	5.24775668200711	19.7917833367507	25.3638580541048	11.4444770459876	51.631984216462	47.8667441535821	26.7203863312041	50.9312628853437	75.2457326796027	19.1038017444576	72.4668027239408	NA	WNT16
Mnat_00508	0	0	0	0	0	0	0	0	0	0	0	0	0	0	0	0	0	0	0	0	0	0	0	0	0	NA	NA
Mnat_00509	10.982712783059	3.533651734451	6.46991061384244	7.27849357720993	1.42743106053662	0.651239339314046	1.50529045468412	0	0	4.4874154124034	0	0	0	0	0	0	0	0	0	0	0	1.95889472635937	1.46108218795345	0	4.44971595673321	NA	NA
Mnat_00510	0	0	0	0	0	0	0	0	0	0	0	0	0	0	0	0	0	0	0	0	0	0	0	0	0	NA	NA
Mnat_00511	3447.65658781526	4726.61256000165	3768.42884571714	999.393156563055	81340.7315536189	118871.367844332	81133.1484535347	137706.758354738	60267.3392988552	40498.9240969406	58465.0410815129	159157.107033312	178732.74563649	207294.932144637	197675.997202298	765578.566020068	672074.601478965	551055.384589987	881031.873832587	445823.763676959	671445.136522686	530819.334054137	17294.829858805	4727.12960943411	16036.7763080665	NA	NA
Mnat_00512	364.259973971456	396.475724605402	558.176833866953	344.888618735486	575.730527749771	328.875866353593	503.770538834287	305.823721423466	578.705980902761	562.209045239682	620.999033488057	525.652790676071	564.328569989446	568.024694866654	465.301092471297	365.248365214581	380.457870811571	377.667742517592	445.665547973672	382.933953228656	421.800384228293	507.353734127078	401.797601687199	470.519561483862	451.328332754368	NA	TIGD4
Mnat_00513	1035.12067980331	1243.84541052675	1069.29977236051	1008.35130250424	1236.15529842472	864.845842609053	764.687550979535	690.179954027278	933.680882430635	734.01294960027	776.574263051627	1368.04508342618	1368.11002545713	1566.87427368602	1046.05283194675	1541.95984723594	1044.14548989398	1350.44829142654	1975.60276449305	1118.66353929297	1454.35245602697	1036.25531024411	732.002176164679	752.123750161422	668.728740926191	NA	NA
Mnat_00514	18.3045213050983	11.3076855502432	41.7603321438921	12.8773347904483	0	1.30247867862809	0	12.8370450967875	2.64249306348293	1.28211868925811	0	1.12318972366682	16.1428911558363	11.3604938973331	43.7313056833926	8.9962651530685	0	26.7037797739712	0	0	0	0	52.5989587663242	58.7265016588881	54.667938897008	CNMaR	NA
Mnat_00515	998.511637193111	865.037944593604	942.254254852327	1190.87352605581	619.029269919382	1717.96937711045	597.600310509597	1290.50059237704	653.576617701444	872.481768040146	665.263115539617	689.638490331427	378.685321697328	442.185377850042	608.739775112825	658.526609204614	815.870767407036	709.557576851234	472.840276508652	517.66997380911	477.149755914359	358.477734923765	699.858368029703	548.349864887208	601.347327867088	NA	NA
Mnat_00516	69.5571809593735	51.5913153229845	89.4024012094592	52.0692232831172	137.033381811516	57.9603011989501	148.020228043939	66.4505863833703	81.9172849679708	71.7986465984543	106.754550830232	74.13052176201	168.827736671455	166.037987730253	99.7073769581351	73.7693742551617	71.8642644866301	114.444770459876	173.918262623872	92.1878035550469	156.50511993991	139.081525571516	87.664931277207	133.726612211203	113.785593750749	NA	CEP19
Mnat_00517	295.618019077337	206.365261291938	212.918876564633	369.523520073735	291.671746702983	422.654331214816	272.959335782721	481.766751279435	243.109361840429	203.85687159204	327.424018704919	262.826395338036	305.369691031238	400.238938844504	302.620635329077	464.207281898334	460.77675464957	419.630825019547	293.487068177784	418.390800749828	360.725215471255	391.778945271875	326.551869007596	314.151406464413	352.798907998133	IntS6	INTS6
Mnat_00519	14.6436170440786	41.6970904665218	11.7634738433499	24.0750172169251	22.3630866150738	3.25619669657023	28.0987551541036	2.26536089943308	22.0207755290244	57.054281671986	11.7169628960011	7.86232806566773	26.2321981282341	48.9375121731272	58.5999496157461	26.9887954592055	59.1823354595778	26.7037797739712	27.17472853498	54.9581136578164	59.1665697333805	23.5067367163125	94.2398011229976	101.886942637107	92.8083613832926	CG7568	DAW1
Mnat_00520	822.788232664167	1236.77810705785	1191.05172663918	815.751164768836	1270.88945423111	499.500573253873	1210.75528905093	334.518292816285	1493.00858086785	2016.13163885838	1249.80937557345	1263.58843912517	1109.82376696375	1179.74359703074	683.95762088826	883.433238031326	815.870767407036	946.076769134978	1456.56544947493	1166.53028344656	1278.76134585048	1298.74720357627	1450.85461263778	1419.34171479192	1731.57518087732	Cand1	CAND1
Mnat_00521	81.4551198076873	171.028743947428	86.4615327486217	124.854159055216	125.613933327223	103.547054950933	215.25653501983	169.14694715767	91.6064262007415	66.6701718414219	119.122456109344	99.9638854063468	101.565690188804	125.839317016613	63.8477062977532	88.1633985000713	88.7735031893666	110.629944777881	111.416386993418	179.057079981918	234.757679909864	184.136104277781	192.862848809855	277.358899401014	234.563598290651	Gycalpha99B	GUCY1A2
Mnat_00522	11.8979388483139	15.5480676315844	9.41077907467992	4.47907297059072	19.9840348475127	7.81487207176855	15.0529045468412	4.53072179886616	21.1399445078634	27.5655518190494	17.5754443440016	17.9710355786691	14.1250297613568	14.8560304811279	7.87163502301066	10.7955181836822	4.22730967568413	3.81482568199588	2.717472853498	12.4098966324102	3.81719804731487	25.4656314426719	18.9940684433949	22.641542808246	20.9772323674566	NA	NA
Mnat_00524	0	0	0	0	0	0	0	0	0	0	0	0	0	0	0	0	0	0	0	0	0	0	0	0	0	NA	NA
Mnat_00525	43.9308511322359	52.2980456698747	48.8184164499021	29.1139743088397	13.798500251854	13.0247867862809	30.1058090936825	12.0819247969764	13.2124653174146	10.898008858694	8.46225098044522	13.4782766840018	31.6131618468462	34.955365837948	32.3611662057105	3.5985060612274	0	7.62965136399176	2.717472853498	17.7284237605859	41.9891785204636	1.95889472635937	10.9581164096509	7.78303034033457	19.0702112431423	Gycbeta100B	NA
Mnat_00526	0	0	0	0	0	0	0	0	0	0	0	0	0	0	0	0	0	0	0	0	0	0	0	0	0	stops	NA
Mnat_00527	0	3.533651734451	4.70538953733996	7.83837769853377	123.234881559662	0.651239339314046	72.7557053097326	0.755120299811027	5.28498612696586	2.56423737851623	17.5754443440016	0	14.7976502261833	28.8381768163071	10.4955133640142	1.7992530306137	12.6819290270524	3.81482568199588	2.717472853498	1.77284237605859	3.81719804731487	0	0	1.41509642551538	8.26375820536167	CG31559	GRXCR1
Mnat_00528	6.4065824567844	6.36057312201179	3.52904215300497	2.23953648529536	3.33067247458545	0	1.50529045468412	0	0.880831021160976	0.641059344629056	3.25471191555585	0	1.34524092965303	3.4955365837948	4.37313056833926	0	0	0	0	0	0	0	0	0	0	NA	SYT9
Mnat_00529	0	0	0	0	0	0	0.501763484894708	0	0	0	0	0	0	0	0	0	0	0	0	0	0	0	0	0	0	NA	NA
Mnat_00530	918.886969515933	500.365085598261	512.887459570056	1289.97301553013	728.941461580702	4522.85721153605	638.243152786068	4315.51251342002	243.109361840429	338.479333964142	391.867314632925	353.804762955048	363.215051006318	526.952140007066	793.285885096741	588.35574101068	727.09726421767	774.409613445164	182.070681184366	182.602764734035	204.220095531346	135.163736118797	273.222369147295	296.462701145471	375.047487781799	kug	FAT1
Mnat_00531	0	0	0	0	0	0	0	0	0	0	0	0	0	0	0	0	0	0	0	0	0	0	0	0	0	NA	NA
Mnat_00532	0	0	0	0	0	0	0	0	0	0	0	0	0	0	0	0	0	0	0	0	0	0	0	0	0	NA	NA
Mnat_00533	2200.20346087281	3289.12303442699	2422.09926434574	2216.02135219976	6.1855345956587	6.51239339314046	31.1093360634719	72.4915487818586	22.0207755290244	50.0026288810664	15.6226171946681	10.1087075130014	47.7560530026825	130.208737746356	215.158023962292	32.3865545510466	42.2730967568413	34.3334311379629	21.739782827984	24.8197932648203	57.257970709723	23.5067367163125	106.658999720602	92.6888158712571	207.865302550251	CG6723	NA
Mnat_00534	435.647607061339	392.235342524061	443.482963894291	424.952048084795	323.551040388301	355.576679265469	241.849999719249	329.232450717608	268.653461454098	547.464680313214	221.971352640909	396.485972454387	359.851948682185	364.409688860608	597.369635635143	269.887954592055	173.319696703049	232.704366601749	252.724975375314	351.022790459602	337.822027187366	409.408997809109	363.809464800409	353.774106378844	351.527560581923	HemK2	N6AMT1
Mnat_00535	154.67320502808	76.3268774641415	86.4615327486217	216.675154952326	65.6618287846847	149.133808702916	47.1657675801025	142.717736664284	15.8549583808976	21.1549583727589	16.2735595777793	15.7246561313355	16.8155116206629	31.4598292541532	21.8656528416963	34.1858075816603	59.1823354595778	45.7779081839506	5.434945706996	42.5482170254063	19.0859902365744	33.3012103481094	11.6886575036276	6.36793391481919	20.3415586593518	CG7149	SELENOI
Mnat_00536	1.83045213050983	0	0	0	0	0	0	0	0	1.28211868925811	0	0	0	0	0	0	0	0	0	0	0	0	0.730541093976725	1.41509642551538	1.90702112431423	NA	NA
Mnat_00537	0	0	0.588173692167495	0	0	0	0	0	0	0	0	0	0	0	0	0	0	0	0	0	0	0	0	4.24528927654613	0	NA	NA
Mnat_00538	0	2.1201910406706	0	1.11976824264768	0	4.55867537519832	1.00352696978942	12.0819247969764	0	4.4874154124034	1.30188476622234	0	0	4.3694207297435	1.7492522273357	66.5723621327069	50.7277161082095	26.7037797739712	2.717472853498	0	0	21.5478419899531	3.65270546988363	6.36793391481919	0.635673708104744	NA	NA
Mnat_00539	0	0	0	0	0	0	0	0	0	0	0	0	0	0	0.874626113667852	0	0	0	0	0	0	0	0	0	0	NA	NA
Mnat_00541	88.7769283297266	53.7115063636551	66.4636272149269	56.5482962537079	65.6618287846847	51.4479078058096	78.7768671284691	48.3276991879057	63.4198335235903	42.3099167455177	87.2262793368969	62.8986245253418	91.4763832164059	86.5145304489212	76.0924718891031	48.5798318265699	33.818477405473	68.6668622759259	57.066929923458	53.1852712817578	40.0805794968061	54.8490523380625	47.4851711084871	55.1887605950997	83.9089294698262	NA	NA
Mnat_00542	3.66090426101966	2.8269213875608	0.588173692167495	0.559884121323841	8.08877600970753	0	22.5793568202618	1.51024059962205	0	1.28211868925811	3.90565429866703	0	6.05358418343863	8.73884145948699	0	0	0	0	0	0	0	0	2.9221643759069	0.707548212757688	5.7210633729427	esg	SNAI2
Mnat_00543	119.894614548394	117.317237583773	139.397165043696	265.944957628824	56.6214320679527	315.199840227998	59.7098547024702	218.229766645387	91.6064262007415	102.569495140649	121.075283258678	85.3624189986782	76.6787329902226	94.3794877624595	213.408771734956	75.5686272857754	84.5461935136825	95.370642049897	62.501875630454	70.9136950423438	83.9783570409271	37.2189998008281	100.814670968788	64.3868873609496	41.9544647349131	NA	NA
Mnat_00544	1357.28025477304	1155.50411716548	1118.11818881041	1316.28756923235	1470.25399235272	2026.65682394531	935.78889932863	1666.55050168294	1496.5319049525	1298.14517287384	1076.65870166588	1136.66800035082	602.667936484557	277.021274265738	382.211611672851	446.214751592197	215.59279345989	255.593320693724	480.992695069146	303.15604630602	372.1768096132	227.231788257687	435.402492010128	415.330800888763	329.278980798257	NA	NA
Mnat_00546	2.74567819576474	0.706730346890199	1.76452107650248	2.7994206066192	1.90324141404883	5.20991471451237	0.501763484894708	3.02048119924411	2.64249306348293	1.92317803388717	3.25471191555585	0	0.672620464826514	7.86495731353829	6.99700890934281	0	0	3.81482568199588	0	0	0	0	0	0.707548212757688	0	NA	NA
Mnat_00547	256.263298271376	138.519147990479	106.459438282317	429.99100517671	97.5411224700026	543.784848327228	128.95321561794	610.137202247309	41.3990579945659	49.3615695364373	115.867744193788	232.500272799031	80.0418353143552	130.208737746356	98.8327508444672	100.758169714367	211.365483784206	87.7409906859053	21.739782827984	83.3235916747539	41.9891785204636	43.0956839799062	55.5211231422311	41.0377963399459	87.7229717184547	sky	TBC1D24
Mnat_00548	0	0	0	0	0	0	0	0	0	0	0	0	0	1.7477682918974	0.874626113667852	0	0	0	0	0	0	0	0.730541093976725	0	0.635673708104744	NA	NA
Mnat_00549	0	0	0	0	0	0	0	0	0	0	0	0	0	0	0	0	0	0	0	0	0	0	0	0	0	NA	NA
Mnat_00550	77.7942155466677	102.475900299079	111.753001511824	54.3087597684125	167.485244436297	42.330557055413	178.627800622516	29.44969169263	123.316342962537	121.801275479521	102.197954148454	178.587166063024	163.446772952843	145.064768227484	175.799848847238	147.538748510323	147.955838648944	114.444770459876	179.353208330868	186.148449486152	166.048115058197	276.204156416672	222.084492568924	208.726722763518	169.724880063967	NA	NA
Mnat_00551	0	0	0	0	0	0	0	0	0	0	0	0	0	0	1.7492522273357	0	0	0	0	0	0	0	0	0	0	NA	NA
Mnat_00552	0	0	0	0	0	0	0	0	0	0	0	0	0	0	0.874626113667852	0	0	0	0	0	0	0	0	0	0	NA	NA
Mnat_00553	0	0	0	1.11976824264768	0.951620707024415	0.651239339314046	1.50529045468412	0.755120299811027	0	3.20529672314528	0	3.36956917100045	4.7083432537856	0	3.49850445467141	0	0	0	0	0	3.81719804731487	0	0	2.83019285103075	1.90702112431423	NA	NA
Mnat_00555	35.6938165449416	28.269213875608	32.3495530692122	47.0302661912026	46.1536042906841	44.2842750733551	66.7345434909961	22.6536089943308	22.9016065501854	32.0529672314528	44.9150244346708	21.3406047496695	36.3215051006318	49.8113963190759	42.8566795697247	28.7880484898192	21.1365483784206	26.7037797739712	48.914511362964	30.1383203929961	36.2633814494913	19.5889472635937	32.8743492289526	25.4717356592768	40.0474436105989	Bmcp	SLC25A30
Mnat_00556	0	0	0	0	0	0	0	0	0	0	0	0	0	0	0	0	0	0	0	0	0	0	0	0	0	NA	NA
Mnat_00557	53.9983378500399	81.2739898923729	105.871264590149	72.7849357720993	120.855829792101	265.054411100817	138.486721830939	80.0427517799688	178.808697295678	151.290005332457	105.45266606401	87.6087984460118	122.416924598426	159.920798708612	71.7193413207638	53.977590918411	101.455432216419	80.1113393219135	103.263968432924	62.0494831620508	95.4299511828717	76.3968943280156	49.6767943904173	25.4717356592768	33.0550328214467	Pka-C3	PRKX
Mnat_00558	30.2024601534122	26.8557531818276	54.1119796794095	20.1558283676583	50.9117078258062	13.676026125595	57.2010372779967	22.6536089943308	44.9223820792098	53.2079256042117	34.4999463048921	58.4058656306746	132.506231570823	81.271225573229	81.3402285711102	68.3716151633206	46.5004064325254	38.1482568199588	76.089239897944	70.9136950423438	78.2525599699548	50.9312628853437	55.5211231422311	67.2170802119803	40.6831173187036	NA	NA
Mnat_00559	636.99734141742	708.14380758398	646.991061384244	611.393460485634	487.705612350013	257.239539029048	330.160373060718	233.332172641607	527.617781675425	639.777225939798	376.895639821368	535.761498189072	402.899658431082	423.833810785119	376.963854990844	635.136319806636	524.186399784832	537.890421161419	600.561500623058	551.353978954223	648.923668043528	571.997260096937	496.037402810196	445.047825824586	819.383409747015	Cul3	CUL3
Mnat_00560	4.57613032627457	3.533651734451	1.17634738433499	0	0	0	0	0	0	0	0	0	0	0	0	0	0	0	0	0	0	0	0	0	1.90702112431423	CG18635	NA
Mnat_00561	0	0	0	0	0	0.651239339314046	0	1.51024059962205	3.52332408464391	0	0	0	0	15.7299146270766	16.6178961596892	1.7992530306137	0	0	0	0	0	0	0	0	0	NA	NA
Mnat_00562	0.915226065254914	1.4134606937804	2.94086846083747	0.559884121323841	1.90324141404883	0.651239339314046	2.00705393957883	0.755120299811027	0	2.56423737851623	1.30188476622234	0	1.34524092965303	5.2433048756922	1.7492522273357	0	4.22730967568413	0	5.434945706996	3.54568475211719	17.1773912129169	7.8355789054375	2.19162328193018	0.707548212757688	0	NA	NA
Mnat_00563	1.83045213050983	0.706730346890199	2.35269476866998	2.23953648529536	43.7745525231231	1.30247867862809	64.7274895514173	1.51024059962205	1.76166204232195	7.69271213554868	53.377275415116	0	28.9226799875401	31.4598292541532	6.99700890934281	0	0	0	0	7.09136950423438	0	5.87668417907812	0.730541093976725	2.83019285103075	0	NA	NA
Mnat_00565	35.6938165449416	24.0288317942668	29.9968583005422	44.7907297059072	21.4114659080493	37.1206423409006	14.0493775770518	49.8379397875278	23.7824375713464	30.1297891975657	31.8961767724474	30.3261225390041	31.6131618468462	22.7209877946662	52.4775668200711	35.985060612274	71.8642644866301	30.518605455967	21.739782827984	23.0469508887617	26.7203863312041	15.671157810875	29.9521848530457	33.2547659996113	15.8918427026186	NA	NA
Mnat_00566	0	0	0	0	0	0	0	0	0	0	0	0	0	0	0	0	0	0	0	0	0	0	0	0	0	NA	NA
Mnat_00567	68.6419548941185	38.1634387320708	26.4678161475373	87.901807047843	156.065795952004	218.165178670205	146.514937589255	166.881586258237	36.1140718676	39.7456793670015	70.9527197591176	21.3406047496695	59.1906009047333	135.452042622048	90.0864897077887	34.1858075816603	67.636954810946	68.6668622759259	38.044619948972	72.6865374184024	30.537584378519	27.4245261690312	32.1438081349759	21.9339945954883	80.7305609293025	Lrch	LRCH3
Mnat_00568	1736.18384578857	1880.60945307482	1638.65190637864	1522.88481000085	1519.73826911799	848.564859126201	1455.61586967955	769.467585507436	1853.26846852269	1623.8033199454	1156.72461478855	1206.30576321816	1252.41930550697	1228.68110920387	1217.47955022565	1189.30625323566	1073.73665762377	1186.41078710072	2285.39466979182	1584.92108419638	1696.74453203146	2003.94930506564	1545.82495485475	1536.7947181097	1424.54477986273	mEFG1	GFM1
Mnat_00569	122.640292744158	108.1297430742	91.7550959781292	129.333232025807	66.6134494917091	87.2660714680821	72.7557053097326	49.0828194877167	90.7255951795806	133.340343682844	83.3206250382299	25.8333636443368	49.1012939323356	70.7846158218446	101.456629185471	82.7656394082302	139.501219297576	87.7409906859053	111.416386993418	104.597700187457	166.048115058197	74.4379996016562	114.694951754346	145.754931828084	82.6375820536167	CG7420	SERGEF
Mnat_00570	993.020280801581	1083.41762178268	1180.46460018016	824.149426588693	853.603774200901	723.526905977905	817.874480378374	616.933284945609	1527.36099069313	1600.08412419412	706.923428058732	1116.45058532482	678.001428545126	519.087182693527	313.990774806759	1061.55928806208	549.550257838936	896.484035269032	1323.40927965353	1290.62924977066	1376.09989605701	1623.92372815192	1099.46434643497	1028.77510134968	1060.30374511871	Ccm3	PDCD10
Mnat_00571	31.1176862186671	42.4038208134119	37.0549426065522	73.3448198934231	29.0244315642447	80.1024387356276	46.1622406103131	77.7773908805357	17.6166204232195	36.5403826438562	35.1508886880032	15.7246561313355	21.5238548744485	32.3337134001019	13.1193917050178	46.7805787959562	63.4096451352619	45.7779081839506	19.022309974486	33.6840051451133	20.9945892602318	17.6300525372344	14.6108218795345	15.5660606806691	58.4819811456365	NA	NA
Mnat_00572	211.417221073885	262.196958696264	244.09208224951	170.204772882448	638.06168405987	194.069323115586	702.970642337486	149.513819362583	213.161107120956	255.141619162364	323.518364406252	313.369932903042	466.125982124774	505.978920504297	208.161015052949	161.932772755233	135.273909621892	221.259889555761	320.661796712764	303.15604630602	288.198452572273	487.764786863484	313.402129316015	408.962866973944	411.916562851874	CG7326	UBE3D
Mnat_00573	194.943151899297	168.908552906758	162.924112730396	188.12106476481	425.850266393426	166.066031525082	443.558920646922	120.064127669953	116.269694793249	144.238352541538	199.839311615129	151.63061269502	242.815987802372	371.400762028197	139.940178186856	212.311857612417	173.319696703049	240.33401796574	179.353208330868	234.015193639734	141.23632775065	360.436629650125	182.635273494181	251.179615528979	258.083525490526	CG2091	DCPS
Mnat_00574	3658.15858282389	4277.83878972638	4204.26555161325	3564.22231634757	4102.91267833577	4352.88374397508	3959.41565930414	4136.5490023648	3145.44757656585	3210.42519790231	2515.24136834156	8836.13355608686	2634.65436072546	2377.83876112641	2096.47879446184	5279.00839182059	3584.75860498014	5050.82920296255	10725.8653527566	6309.54601639254	8539.07203184336	9488.88605448481	3979.25733889122	3478.30701391679	3444.0801505115	GCS2alpha	GANAB
Mnat_00575	101.590093243295	93.2884057895063	121.751954278671	73.904704014747	132.275278276394	132.201585880751	143.002593194992	97.4105186756224	273.057616559903	215.395939795363	149.716748115569	194.31182219436	238.780265013413	230.705414530457	153.059569891874	88.1633985000713	88.7735031893666	129.70407318786	209.245409719346	163.101498597391	160.322317987225	176.300525372344	97.1619654989045	95.5190087222879	113.149920042644	NA	RBCK1
Mnat_00576	190.367021573022	166.788361866087	164.100460114731	223.953648529536	109.436381307808	332.132063050163	96.3385890997839	287.700834228001	119.793018877893	100.646317106762	143.207324284458	83.1160395513446	90.1311422867529	127.58708530851	121.573029799831	158.334266694006	160.637767675997	137.333724551852	86.959131311936	132.963178204395	104.972946301159	76.3968943280156	107.389540814579	77.8303034033457	99.8007721724448	Maf1	MAF1
Mnat_00577	192.197473703532	191.523924007244	194.685492107441	186.441412400839	298.333091652154	257.239539029048	353.743256850769	221.250247844631	167.357894020585	182.060853874652	271.442973757358	147.137853800353	269.048185930606	268.282432806251	103.205881412806	111.553687898049	126.819290270524	144.963375915843	127.721224114406	145.373074836805	146.962124821622	131.245946666078	173.868780366461	215.802204891095	230.113882333917	CYLD	CYLD
Mnat_00578	21.050199500863	16.9615283253648	4.11721584517246	7.27849357720993	2.37905176756104	3.90743603588427	3.01058090936825	0.755120299811027	0	7.05165279091962	8.46225098044522	3.36956917100045	4.03572278895909	14.8560304811279	16.6178961596892	3.5985060612274	4.22730967568413	11.4444770459876	65.219348483952	49.6395865296406	53.4407726624082	17.6300525372344	19.7246095373716	24.0566392337614	40.6831173187036	CG4133	NA
Mnat_00579	0	0	0	0	0	0	0	0	0	0	0	0	0	0	0.874626113667852	0	0	0	0	0	0	0	0	0.707548212757688	0	NA	NA
Mnat_00580	163.82546568063	98.2355182177377	67.0518009070944	163.486163426561	138.936623225565	182.998254347247	127.94968864815	107.982202872977	60.7773404601074	68.593349875309	106.103608447121	39.3116403283386	102.23831065363	138.073695059894	167.05358771056	125.947712142959	169.092387027365	175.481981371811	76.089239897944	67.3680102902266	43.897777544121	52.8901576117031	64.2876162699518	58.0189534461304	89.6299928427689	Wdr59	WDR59
Mnat_00581	413.682181495221	527.927569126979	648.167408768579	353.286880555343	801.264635314558	332.783302389477	761.676970070166	259.006262835182	892.281824436069	874.404946074033	894.394834394749	873.841605012785	1218.78828226564	1513.56734078315	1182.49450567894	699.909428908729	689.051477136512	526.445944115432	1008.18242864776	718.001162303731	1047.82086398793	924.598310841625	1054.90133970239	1037.97322811553	1090.18040939964	Cwc25	CWC25
Mnat_00582	279.143949902749	380.927656973817	435.248532203946	242.989708654547	159.39646842659	89.2197894860243	189.164833805305	83.0632329792129	317.099167617951	312.19590083435	361.923965009811	1334.34939171618	343.709057526349	263.039127930558	296.498252533402	136.743230326641	207.138174108522	133.518898869856	130.438696967904	210.968242750973	148.87072384528	176.300525372344	371.845416834153	459.198790079739	417.001952516712	NA	NA
Mnat_00584	86.0312501339619	101.769169952189	116.458391049164	59.9076009816509	86.5974843392218	30.6082489477601	96.8403525846786	51.3481803871498	177.047035253356	163.470132880409	100.24512699912	119.058110708683	141.922918078395	123.217664578767	85.7133591394495	77.3678803163891	93.0008128650508	72.4816879579217	84.241658458438	49.6395865296406	106.881545324816	76.3968943280156	119.808739412183	135.849256849476	121.413678248006	NA	NA
Mnat_00585	1940.27925834042	1930.08057735713	1958.03022122559	1740.1198490745	1631.55370219336	2774.27958547783	1411.96244649371	2494.16235027582	2422.28530819268	2853.35514294393	2407.83587512822	2659.71326564303	1423.2649035729	1523.18006638858	1611.93592748985	3258.44723844141	2325.02032162627	2849.67478445092	3233.79269566262	2492.61638073838	2895.34471888833	2417.27609232747	1971.73041264318	2025.71053312526	2398.3969006792	shu	FKBP6
Mnat_00586	28.3720080229023	42.4038208134119	26.4678161475373	39.1918884926688	19.0324141404883	36.4694030015866	23.0811203051566	61.1647442846932	25.5440996136683	33.3350859207109	23.4339257920022	47.1739683940064	20.8512344096219	14.8560304811279	28.8626617510391	19.7917833367507	33.818477405473	22.8889540919753	16.304837120988	17.7284237605859	20.9945892602318	3.91778945271875	18.2635273494181	29.0094767230652	24.1556009079803	NA	NA
Mnat_00587	733.096078269186	698.249582727517	658.754535227594	708.253413474658	377.317610335181	274.171761851213	295.538692602983	206.902962148221	514.40531635801	538.489849488407	431.574800002706	480.725201729398	458.727157011683	354.796963255172	407.575768969219	349.055087939058	346.639393406098	602.742457755349	407.6209280247	391.798165108949	295.832848666902	354.559945471047	602.696402530798	554.717798802027	608.33973865624	CG8475	NA
Mnat_00588	36.6090426101966	36.0432476914002	58.229195524582	47.5901503125264	66.1376391381969	53.4016258237517	60.2116181873649	57.389142785638	47.5648751426927	75.0039433215996	39.0565429866703	53.9131067360073	61.8810827640393	66.4151950921011	59.4745757294139	39.5835666735014	59.1823354595778	152.593027279835	86.959131311936	76.2322221705196	38.1719804731487	74.4379996016562	56.9822053301846	72.8774659140418	70.5597815996266	Fsn	FBXO45
Mnat_00589	223.315159922199	243.821969677119	249.973819171185	130.453000268455	262.171504785226	149.133808702916	267.941700933774	173.677668956536	467.721272236478	391.046200223724	283.810879036471	515.54408316307	252.232674309943	201.86723771415	139.065552073188	325.66479854108	308.593606324941	289.926751831687	654.910957693018	508.805761928817	715.724633871538	566.120575917859	447.821690607733	545.519672036177	451.328332754368	CG17059	COPS9
Mnat_00590	0	0	0.588173692167495	0	0	0	0.501763484894708	0	0	0	0	1.12318972366682	0	0	0	0	0	0	0	0	0	0	0	0	0	NA	NA
Mnat_00592	0	0	0	1.11976824264768	0	0	0.501763484894708	0	0	0	0	0	0	0	3.49850445467141	0	0	0	0	0	0	0	0	0	0	NA	NA
Mnat_00593	17.3892952398434	2.8269213875608	3.52904215300497	10.0779141838291	16.1775520194151	0	14.0493775770518	0.755120299811027	0	0.641059344629056	13.0188476622234	0	16.1428911558363	29.7120609622558	5.24775668200711	0	4.22730967568413	0	5.434945706996	8.86421188029297	13.360193165602	1.95889472635937	0	0.707548212757688	3.17836854052372	DopEcR	GPR52
Mnat_00594	0	0	0	0.559884121323841	0	0.651239339314046	0	0.755120299811027	0	1.28211868925811	0.650942383111171	0	0	0.873884145948699	0	0	0	3.81482568199588	0	0	0	0	0	0	0	NA	NA
Mnat_00595	0	2.1201910406706	0.588173692167495	1.67965236397152	0.951620707024415	3.25619669657023	1.00352696978942	0	0	0.641059344629056	1.95282714933351	0	0	0.873884145948699	1.7492522273357	3.5985060612274	0	0	0	0	0	3.91778945271875	0.730541093976725	0.707548212757688	0	NA	NA
Mnat_00596	259.924202532395	242.408508983338	245.268429633845	234.031562713365	318.317126499667	280.03291590504	368.79616139761	341.314375514584	282.746757792673	350.659461512094	279.254282354692	360.543901297049	293.26252266436	374.896298611992	342.853436557798	453.411763714652	388.91249016294	335.704660015638	293.487068177784	356.341317587777	313.010239879819	454.463576515375	305.366177282271	379.953390250878	291.138558311973	CG15019	LLPH
Mnat_00597	61.3201463720792	62.8990008732277	61.758237677587	102.458794202263	34.7341558063912	23.4446162153056	15.0529045468412	26.4292104933859	83.6789470102927	83.9787741464064	50.1225634995602	65.1450039726755	39.0119869599378	70.7846158218446	97.9581247307994	361.649859153354	317.048225676309	324.26018296965	269.029812496302	345.704263331426	227.123283815235	135.163736118797	231.581526790622	256.132453018283	175.445943436909	CG4270	GLIPR2
Mnat_00598	7.32180852203931	4.24038208134119	7.64625799817743	2.7994206066192	2.37905176756104	1.30247867862809	5.01763484894708	0.755120299811027	26.4249306348293	16.0264836157264	12.3679052791122	15.7246561313355	18.1607525503159	15.7299146270766	20.9910267280284	5.3977590918411	0	3.81482568199588	35.327147095474	46.0939017775235	55.3493716860656	33.3012103481094	44.5630067325802	44.5755374037343	24.1556009079803	NA	NA
Mnat_00599	15.5588431093335	16.2547979784746	5.29356322950745	31.3535107941351	36.1615868669278	5.86115405382641	27.5969916692089	3.02048119924411	0.880831021160976	5.12847475703245	19.5282714933351	0	26.9048185930606	83.8928780110751	21.8656528416963	154.735760632778	101.455432216419	53.4075595479423	127.721224114406	65.595167914168	51.5321736387507	37.2189998008281	8.7664931277207	11.320771404123	5.08538966483795	SLO2	KCNT1
Mnat_00600	21.9654255661179	16.2547979784746	17.0570370728573	24.0750172169251	11.8952588378052	20.8396588580495	9.03174272810474	21.8984886945198	19.3782824655415	17.3086023049845	14.3207324284458	15.7246561313355	9.4166865075712	6.99107316758959	14.8686439323535	23.3902893979781	12.6819290270524	30.518605455967	8.152418560494	12.4098966324102	0	1.95889472635937	11.6886575036276	21.9339945954883	6.99241078915218	NA	NA
Mnat_00602	5.49135639152948	0	1.76452107650248	2.7994206066192	0	0	0	0	0	0	0.650942383111171	0	0	0	0.874626113667852	0	8.45461935136825	0	0	0	0	0	0	0	0	NA	NA
Mnat_00603	19.2197473703532	2.8269213875608	2.94086846083747	10.0779141838291	0	0	0	0	0	0	0	0	2.69048185930606	0	0	1.7992530306137	0	0	0	3.54568475211719	0	0	0	0	0	NA	NA
Mnat_00604	0	0	0	0	0	1.30247867862809	1.00352696978942	0	0	0	0	0	0	0	0	0	0	0	0	0	0	0	0	0	0	NA	NA
Mnat_00605	53.083111784785	42.4038208134119	64.6991061384244	72.7849357720993	81.8393808040997	219.467657348833	63.7239625816279	190.290315552379	74.870636798683	46.7973321579211	91.1319336355639	80.8696601040109	78.6965943847022	33.2075975460506	87.4626113667852	50.3790848571836	147.955838648944	45.7779081839506	21.739782827984	23.0469508887617	26.7203863312041	7.8355789054375	43.8324656386035	28.3019285103075	16.5275164107233	NA	NA
Mnat_00606	9.15226065254914	2.8269213875608	6.46991061384244	8.39826181985761	3.33067247458545	19.5371801794214	1.50529045468412	24.1638495939529	1.76166204232195	1.92317803388717	14.3207324284458	3.36956917100045	2.69048185930606	3.4955365837948	12.2447655913499	5.3977590918411	46.5004064325254	15.2593027279835	0	1.77284237605859	1.90859902365743	0	0.730541093976725	0.707548212757688	0	NA	NA
Mnat_00607	19.2197473703532	12.7211462440236	18.8215581493598	23.5151330956013	179.380503274102	34.5156849836444	107.879149252362	43.0418570892285	48.4457061638537	391.687259568354	26.688637707558	32.5725019863377	94.166865075712	29.7120609622558	70.844715207096	71.970121224548	67.636954810946	41.9630825019547	16.304837120988	10.6370542563516	101.155748253844	29.3834208953906	36.5270546988363	21.2264463827306	17.7988638269328	CG31522	NA
Mnat_00608	408.190825103692	291.172902918762	352.904215300497	448.467181180396	160.348089133614	475.404717699253	190.168360775094	324.701728918741	239.586037755786	287.835645738446	262.329780393802	183.079924957691	166.137254812149	192.254512108714	246.644564054334	341.858075816603	384.685180487255	385.297393881584	464.687857948158	338.612893827192	414.165988133663	438.7924187045	245.46180757618	206.604078125245	186.25239647469	NA	NA
Mnat_00609	111.657579961099	99.6489789115181	114.693869972661	153.408249242732	133.226898983418	127.642910505553	126.444398193466	155.554781761071	113.627201729766	101.287376451391	115.867744193788	81.9928498276777	98.8752083294976	159.046914562663	170.552092165231	111.553687898049	88.7735031893666	179.296807053806	152.178479795888	138.28170533257	148.87072384528	139.081525571516	84.7427669013001	98.3492015733186	92.8083613832926	CG6388	TRMT1
Mnat_00610	159.249335354355	212.72583441395	224.682350407983	104.138446566234	348.293178770936	103.547054950933	377.32614064082	146.493338163339	405.182269734049	431.432938935355	333.933442536031	477.355632558398	394.155592388337	324.211018146967	214.283397848624	264.490195500214	190.228935405786	217.445063873765	413.055873731696	232.242351263676	330.187631092736	264.450788058516	456.588183735453	555.425347014785	455.142375002997	l(1)10Bb	BUD31
Mnat_00611	1064.40791389146	1262.92712989279	1269.86700138962	817.430817132807	2482.30261427319	1605.95621074844	2776.25736192242	1782.83902785383	2553.52913034567	2447.56457779374	2010.1100790473	4237.79482739491	2296.32626691772	4172.79679690504	3188.01218431932	2270.65732463449	1699.37848962502	1937.93144645391	2875.08627900088	1599.10382320485	2702.57621749893	2617.08335441612	2514.52244546789	2874.76838843449	2653.3020576292	CG4438	PDAP1
Mnat_00612	0	0	0	0	0	0	0	0	0	0	0	0	0	0	1.7492522273357	0	0	0	0	0	0	0	0	0	0.635673708104744	NA	NA
Mnat_00613	576.592421110596	744.18705527538	743.451546899713	526.29107404441	840.281084302559	650.588099974732	629.713173542858	644.872736038617	653.576617701444	714.140109916769	594.96133816361	682.899351989426	675.983567150647	595.115103391064	728.56355268532	624.340801622954	612.959902974198	408.186347973559	1092.4240871062	1006.97446960128	1435.26646579039	965.735100095171	935.823141384185	794.576642926884	665.550372385667	NA	NA
Mnat_00614	1216.33544072378	1666.47015796709	1752.75760265913	957.401847463767	2735.43372234168	1225.63243658903	2460.64812992365	1572.91558450637	2384.40957428276	2362.9447443027	1907.91212489884	3712.14203671883	2664.92228164265	1995.07750520088	1476.36887987133	1389.02333963378	925.780818974823	1270.33695210463	2173.9782827984	1568.96550281186	1916.23341975206	2470.16624993917	3588.41785361367	4040.80784305916	3529.89610110564	CG32409	RRS1
Mnat_00615	85.116024068707	35.33651734451	51.7592849107395	78.3837769853377	72.3231737338556	59.2627798775782	49.6745850045761	72.4915487818586	30.8290857406342	11.539068203323	54.0282177982272	25.8333636443368	42.3750892840704	57.6763536326142	51.6029407064032	48.5798318265699	59.1823354595778	45.7779081839506	19.022309974486	33.6840051451133	32.4461834021764	41.1367892535469	36.5270546988363	48.8208266802805	47.6755281078558	NA	CRLF3
Mnat_00616	14.6436170440786	9.18749450957259	6.46991061384244	16.2366395183914	8.56458636321974	21.4908981973635	12.5440871223677	30.2048119924411	11.4508032750927	5.12847475703245	6.50942383111171	10.1087075130014	10.7619274372242	2.6216524378461	20.1164006143606	5.3977590918411	12.6819290270524	19.0741284099794	2.717472853498	0	9.54299511828718	3.91778945271875	3.65270546988363	12.7358678296384	1.27134741620949	NA	NA
Mnat_00617	239.789229096787	205.658530945048	164.688633806899	302.337425514874	66.6134494917091	196.023041133528	70.7486513701538	147.24845846315	168.238725041746	171.803904360587	231.084546004466	156.123371589688	162.10153202319	200.993353568201	301.746009215409	203.315592459348	232.502032162627	255.593320693724	171.200789770374	159.555813845274	244.300675028152	154.752683382391	235.234232260506	162.028540721511	168.453532647757	NA	TMC5
Mnat_00618	0.915226065254914	1.4134606937804	1.17634738433499	2.7994206066192	2.85486212107325	2.60495735725618	1.50529045468412	3.02048119924411	8.80831021160976	1.92317803388717	7.16036621422288	2.24637944733364	18.1607525503159	41.9464390055376	26.2387834100355	14.3940242449096	8.45461935136825	26.7037797739712	2.717472853498	15.9555813845274	1.90859902365743	1.95889472635937	3.65270546988363	10.6132231913653	6.99241078915218	NA	NA
Mnat_00619	0	0	0	0	0	0	0	0	0	0	0	0	0	0	0	0	0	0	0	0	0	0	0	0	0	NA	NA
Mnat_00620	0	0	0	0	0	0	0	0	0	0	0	0	0	0	0	0	0	0	0	0	0	0	0	0	0	NA	NA
Mnat_00622	50.3374335890203	177.38931706944	390.547331599217	234.591446834689	1.90324141404883	10.4198294290247	0	7.55120299811027	0	8.97483082480679	21.4810986426686	12.355086960335	11.4345479020507	6.1171890216409	8.74626113667852	8.9962651530685	12.6819290270524	0	0	10.6370542563516	0	5.87668417907812	5.11378765783708	9.19812676584994	0.635673708104744	NA	NA
Mnat_00623	190.367021573022	161.134519090965	414.074279285916	272.66356708471	9.04039671673195	18.2347015007933	5.01763484894708	10.5716841973544	15.8549583808976	35.8993232992272	20.8301562595575	25.8333636443368	27.5774390578871	23.5948719406149	16.6178961596892	7.1970121224548	25.3638580541048	7.62965136399176	10.869891413992	12.4098966324102	9.54299511828718	0	5.11378765783708	12.7358678296384	10.8064530377806	NA	NA
Mnat_00624	31.1176862186671	14.8413372846942	22.3506003023648	39.7517726139927	13.798500251854	42.330557055413	12.5440871223677	27.939451093008	11.4508032750927	21.1549583727589	16.9245019608904	19.0942253023359	12.7797888317038	7.86495731353829	42.8566795697247	17.992530306137	54.9550257838936	34.3334311379629	13.58736426749	8.86421188029297	15.2687921892595	17.6300525372344	16.071904067488	16.9811571061845	25.4269483241898	NA	NA
Mnat_00625	0.915226065254914	0	2.35269476866998	1.11976824264768	2.85486212107325	0.651239339314046	2.00705393957883	3.02048119924411	4.40415510580488	0	1.95282714933351	2.24637944733364	0.672620464826514	0	3.49850445467141	0	4.22730967568413	0	2.717472853498	0	0	0	0	0.707548212757688	0.635673708104744	NA	NA
Mnat_00626	2.74567819576474	3.533651734451	0.588173692167495	3.91918884926688	1.90324141404883	7.81487207176855	0.501763484894708	1.51024059962205	0	0	3.25471191555585	0	0	0	0	3.5985060612274	8.45461935136825	7.62965136399176	0	0	0	0	0.730541093976725	0	3.17836854052372	NA	NA
Mnat_00627	1.83045213050983	0.706730346890199	5.88173692167495	5.03895709191456	2.37905176756104	13.0247867862809	1.00352696978942	4.53072179886616	0	1.28211868925811	3.25471191555585	5.61594861833409	1.34524092965303	0.873884145948699	1.7492522273357	0	21.1365483784206	11.4444770459876	2.717472853498	0	3.81719804731487	0	0	0	0	NA	NA
Mnat_00628	41.1851729364711	27.5624835287178	12.3516475355174	33.5930472794304	18.5566037869761	52.7503864844377	11.5405601525783	50.5930600873388	21.1399445078634	24.3602550959041	21.4810986426686	19.0942253023359	15.4702706910098	35.8292499838967	59.4745757294139	28.7880484898192	38.0457870811571	19.0741284099794	8.152418560494	24.8197932648203	7.63439609462974	23.5067367163125	15.3413629735112	12.0283196168807	20.3415586593518	NA	NA
Mnat_00629	0.915226065254914	0	0	0	0	0	0	0	0	0	0	0	0	0	0	0	0	0	0	0	0	0	0	0	0	NA	NA
Mnat_00630	5.49135639152948	1.4134606937804	1.76452107650248	9.51803006250529	1.42743106053662	31.9107276263882	0.501763484894708	17.3677668956536	1.76166204232195	0	1.30188476622234	7.86232806566773	2.69048185930606	2.6216524378461	6.12238279567496	12.5947712142959	12.6819290270524	11.4444770459876	0	0	0	0	0.730541093976725	1.41509642551538	0	NA	NA
Mnat_00631	50.3374335890203	47.3509332416433	62.3464113697544	33.5930472794304	41.8713111090743	24.0958555546197	30.6075725785772	13.5921653965985	59.0156784177854	71.1575872538253	62.4904687786724	48.2971581176732	119.053822274293	54.1808170488194	61.2238279567496	34.1858075816603	38.0457870811571	30.518605455967	59.784402776956	53.1852712817578	80.1611589936123	113.615894128844	106.658999720602	84.1982373181649	68.0170867672076	NA	NA
Mnat_00633	0	0	0	0	0	0	0	0	0	0	0	0	0	0	0	0	0	0	0	0	0	0	0	0	0	NA	NA
Mnat_00634	141.860040114512	122.264350012004	61.1700639854195	472.542198397321	97.0653121164904	348.413046533014	73.759232279522	239.373135040095	17.6166204232195	35.8993232992272	108.707377979566	38.1884506046718	63.8989441585189	140.695347497741	109.328264208481	25.1895424285918	101.455432216419	68.6668622759259	16.304837120988	24.8197932648203	26.7203863312041	17.6300525372344	23.3773150072552	22.641542808246	69.2884341834171	Mcr	NA
Mnat_00636	51.2526596542752	55.1249670574355	54.1119796794095	48.7099185551741	506.738026490501	90.5222681646523	747.12582900822	131.390932167119	192.021162613093	141.674115163021	128.886591856012	55.0362964596741	229.363578505841	375.770182757941	106.704385867478	127.746965173573	325.502845027678	34.3334311379629	81.52418560494	109.916227315633	95.4299511828717	133.204841392437	122.000362694113	96.9341051478032	491.375776364967	NA	NA
Mnat_00637	773.366025140402	641.004424629411	541.119796794095	802.873829978387	488.657233057037	1105.15315881594	458.110061708868	1739.04205046479	461.555455088352	416.688574008887	291.622187633805	302.138035666374	160.08367062871	153.803609686971	203.787884484609	215.910363673644	274.775128919468	240.33401796574	312.50937815227	338.612893827192	309.193041832504	233.108472436766	167.29391052067	124.528485445353	172.90324860449	CG1882	ABHD4
Mnat_00638	16.4740691745884	13.4278765909138	8.82260538251242	9.51803006250529	14.2743106053662	54.0528651630658	14.5511410619465	98.1656389754335	5.28498612696586	5.76953410166151	6.50942383111171	1.12318972366682	4.03572278895909	2.6216524378461	1.7492522273357	0	4.22730967568413	0	0	3.54568475211719	1.90859902365743	3.91778945271875	0.730541093976725	1.41509642551538	3.81404224862846	NA	NA
Mnat_00639	0	0.706730346890199	0	0.559884121323841	0	0	0	0.755120299811027	0	0	0	0	4.03572278895909	0	0.874626113667852	0	0	0	0	0	0	0	0	0	0	NA	NA
Mnat_00640	7722.67753862096	6180.35688355479	4906.54494006124	6889.93399701118	8341.43130742251	7904.09186125457	8520.44573699703	10436.5176636882	5329.90850904507	4326.5095169015	6111.69803503078	4523.08501720628	4464.8546455184	5555.28151579588	4415.11262179532	1633.72175179724	2642.06854730258	1182.59596141872	516.31984216462	569.082402714809	341.639225234681	1614.12925452012	10088.7725078186	15636.1079537321	7068.05596041665	NA	VAT1L
Mnat_00641	195.858377964552	340.644027201076	352.904215300497	197.079210705992	211.735607312932	76.8462420390574	160.062551681412	53.6135412865829	221.088586311405	326.29920641619	252.565644647134	318.985881521376	380.030562626981	290.129536454968	326.235540398109	363.449112183967	274.775128919468	309.000880241666	527.189733578612	450.301963518883	618.386083665009	656.22973333039	438.324656386035	475.472398973166	699.876752623323	NA	POMGNT2
Mnat_00642	294.702793012082	207.778721985719	195.861839491776	444.547992331129	159.872278780102	476.055957038567	170.599584864201	550.482698562238	177.927866274517	157.700598778748	147.763920966236	150.507422971354	79.3692148495287	152.055841395074	178.423727188242	338.259569755375	524.186399784832	286.111926149691	127.721224114406	195.012661366445	137.419129703335	107.739209949766	116.156033942299	89.8586230202264	303.216358765963	NA	NA
Mnat_00643	197.688830095061	143.46626041871	189.980102570101	152.848365121408	194.130624232981	117.874320415842	189.6665972902	64.9403457837483	179.689528316839	209.626405693701	195.933657316462	141.521905182019	193.714693870036	221.092688925021	164.429709369556	196.118580336893	232.502032162627	148.778201597839	315.226851005768	347.477105707485	272.929660383013	399.614524177312	165.832828332717	165.566281785299	221.850124128556	CG15916	RBFA
Mnat_00644	144.605718310276	113.783585849322	76.4625799817743	66.626210437537	725.134978752605	3.25619669657023	816.369189923689	5.28584209867719	116.269694793249	250.654203749961	309.848574360917	3.36956917100045	318.149479862941	529.573792444912	119.823777572496	7.1970121224548	0	0	2.717472853498	47.8667441535821	9.54299511828718	43.0956839799062	21.185691725325	38.9151517016728	134.762826118206	stj	CACNA2D3
Mnat_00645	140.944814049257	118.730698277553	87.0497064407892	103.578562444911	272.163522208983	95.7321828791647	287.008713359773	58.144263085449	1273.68165659877	1226.98758562001	934.753262147642	516.667272886736	1526.84845515619	971.759170294954	1027.68568355973	780.875815286345	908.871580272087	659.964842985287	798.937018928412	733.956743688258	1566.95979842275	995.118520990562	751.72678570205	904.954164117083	323.557917425315	Ca-Ma2d	NA
Mnat_00646	87.8617022644717	101.062439605298	81.1679695191143	69.9855151654801	211.25979695942	65.7751732707186	137.48319486115	49.8379397875278	154.145428703171	116.031741377859	169.245019608904	143.768284629353	251.560053845116	291.003420600917	284.253486942052	89.962651530685	71.8642644866301	152.593027279835	86.959131311936	51.4124289056992	59.1665697333805	113.615894128844	122.73090378809	177.59460140218	139.212542074939	Dbp73D	DDX51
Mnat_00647	215.078125334905	225.446980657974	292.910498699412	150.048944514789	412.527576495084	214.908981973635	393.884335642346	195.576157651056	411.348086882176	317.324375591383	426.367260937817	303.261225390041	490.340318858529	387.130676655274	297.37287864707	242.899159132849	300.138986973573	202.185761145782	413.055873731696	347.477105707485	398.897195944404	579.832839002375	372.57595792813	445.755374037343	488.833081532548	NA	ZXDC
Mnat_00648	2225.82979069995	1602.86442674697	1357.50488152258	3575.97988289537	1283.73633377594	8927.18886331694	1153.05248828804	8206.64741834624	888.758500351425	1185.31872821913	1333.13000061168	895.182209762454	554.239263017048	1011.08395686265	1590.07027464815	2407.40055496113	3221.2099728713	2784.82274785699	959.267917284794	1450.18506361593	872.229753811448	750.25668019564	1022.02699047344	975.001437180094	932.53332978966	Nrg	NRCAM
Mnat_00649	22.8806516313728	26.8557531818276	25.2914687632023	32.4732790367827	33.3067247458545	50.1454291271815	42.1481327311554	29.44969169263	40.5182269734049	31.4119078868238	28.6414648568915	29.2029328153373	43.0477097488969	38.4509024217428	36.7342967740498	25.1895424285918	25.3638580541048	19.0741284099794	10.869891413992	40.7753746493477	9.54299511828718	21.5478419899531	28.4911026650923	45.283085616492	38.7760961943894	NA	NA
Mnat_00650	137.283909788237	200.711418516817	150.572465194879	128.773347904483	153.686744184443	106.803251647503	205.221265321935	105.716841973544	231.658558565337	243.602550959041	176.405385823127	176.34078661569	182.280145967985	175.650713335689	182.796857756581	111.553687898049	88.7735031893666	137.333724551852	105.981441286422	134.736020580453	169.865313105512	146.917104476953	275.413992429225	222.170138805914	235.83494570686	mRF1	MTRF1L
Mnat_00651	0	0	0	0	0	0	0	0	0	0	0	1.12318972366682	0	0.873884145948699	0	0	0	0	0	0	0	0	0	0	0	CG34367	SHOX2
Mnat_00652	272.737367445964	212.72583441395	137.044470275026	404.236335595813	179.856313627614	687.057502976318	166.585476985043	645.627856338428	107.461384581639	135.90458106136	200.490253998241	217.898806391363	154.702706910098	186.137323087073	318.363905375098	403.032678857469	477.685993352306	438.704953429526	125.003751260908	299.610361553902	135.510530679678	162.588262287828	177.521485836344	125.943581870868	239.648987955489	Tnpo	TNPO1
Mnat_00653	65.8962766983538	72.0864953828003	77.6389273661093	104.698330687558	313.083212611033	590.674080757839	291.524584723825	561.809503059404	133.886315216468	156.41848008949	169.895961992016	106.703023748348	90.1311422867529	99.6227926381517	34.9850445467141	89.962651530685	59.1823354595778	83.9261650039094	154.895952649386	134.736020580453	104.972946301159	127.328157213359	67.2097806458587	55.8963088078573	81.3662346374072	NA	FBXW9
Mnat_00654	1.83045213050983	0	2.94086846083747	2.23953648529536	1.42743106053662	1.30247867862809	1.00352696978942	3.02048119924411	0.880831021160976	1.92317803388717	1.30188476622234	1.12318972366682	0.672620464826514	0.873884145948699	2.62387834100355	0	4.22730967568413	3.81482568199588	0	1.77284237605859	0	0	2.9221643759069	2.12264463827306	3.17836854052372	NA	NA
Mnat_00655	17047.000691438	18078.8690037982	17932.8277004947	21496.7508382289	4424.08466695651	11869.4881983378	5167.1603674457	10626.0528589408	8927.22239946649	8069.01397084593	7649.22394393937	4907.21590270033	8785.0958910991	8799.13946555745	13477.9884116216	20272.1838959245	21242.2311203127	17063.7152755676	19049.484703021	18852.4058270071	15955.8878377762	17175.588960719	14870.1639678962	14380.9174243	9914.60282530969	NA	A2ML1
Mnat_00656	44.8460771974908	52.2980456698747	215.859745025471	66.0663263162132	12.8468795448296	86.6148321287681	14.0493775770518	74.0017893814806	9.68914123277074	29.4887298529366	27.3395800906692	30.3261225390041	18.8333730151424	9.61272560543569	20.9910267280284	0	12.6819290270524	0	0	0	0	1.95889472635937	30.6827259470225	16.2736088934268	6.99241078915218	NA	NA
Mnat_00657	433754.919558392	449282.616125037	426620.612313541	404575.065489214	106405.945166289	217229.99897895	216130.105247031	243499.867478563	365300.002757922	207810.284570367	368337.049368222	215162.71622451	246233.572384155	91888.0440623598	119529.02857219	22096.6264689668	71403.4877319806	36408.6963089687	1467.43534088892	625.813358748684	1211.96038002247	932.433889747062	489290.125266227	507255.464690242	390566.825691468	NA	NA
Mnat_00658	293.787566946827	187.990272272793	256.443729785028	361.125258253877	152.735123477419	47.5404717699253	148.521991528833	43.7969773890395	128.601329089503	96.1589016943585	152.971460031125	92.1015573406791	156.720568304578	168.659640168099	175.799848847238	154.735760632778	181.774316054417	160.222678643827	135.8736426749	76.2322221705196	131.693332632363	113.615894128844	75.2457326796027	84.1982373181649	205.322607717832	PIG-O	PIGO
Mnat_00659	21.050199500863	12.0144158971334	19.4097318415273	7.27849357720993	21.8872762615616	2.60495735725618	17.0599584864201	5.28584209867719	12.3316342962537	16.0264836157264	5.85848144800054	13.4782766840018	15.4702706910098	21.8471036487175	5.24775668200711	21.5910363673644	4.22730967568413	19.0741284099794	8.152418560494	21.2741085127031	11.4515941419446	25.4656314426719	13.1497396915811	14.8585124679114	13.9848215783044	NA	NA
Mnat_00660	96.0987368517659	110.956664461761	152.925159963549	54.8686438897364	584.770924466503	104.198294290247	832.42562144032	91.3695562771342	509.120330231044	421.817048765919	568.272700456052	305.507604837375	679.34666947478	750.666481369933	301.746009215409	120.549953051118	131.046599946208	152.593027279835	201.092991158852	209.195400374914	265.295264288383	374.14889273464	664.061854424843	904.954164117083	949.696519908488	NA	NA
Mnat_00661	294.702793012082	344.884409282417	427.014100513601	226.193185014832	705.626754258604	361.437833319295	676.377177638066	294.4969169263	844.716949293376	953.896304808036	425.716318554706	377.391747152051	374.649598908368	301.490030352301	195.041623347931	703.507934969956	672.142238433776	816.372695947118	1260.90740402307	1260.49092937766	1374.19129703335	1363.39072954612	870.07444292628	742.218075182815	859.430853357614	NA	NA
Mnat_00662	17395.7018223001	21103.6748884882	21962.4056655343	11624.3141269256	12047.9939612826	7960.74968377489	11580.7012313699	9340.8381086624	15832.9376053685	17721.4445229256	8369.16621966032	21479.8802754042	11131.196072414	7476.95275273707	4615.40200182525	14260.8795206442	10137.0886022905	10666.2526068605	21280.5299157428	14524.8975870481	18057.255362823	21109.0495712486	9711.81330332659	10359.2133829853	11461.8326308366	blw	ATP5F1A
Mnat_00663	553.711769479223	628.283278385387	586.99734478316	380.161318378888	939.249637833098	409.629544428535	902.170745840685	442.500495689262	868.499386864723	1045.56779108999	464.121919158265	714.348664252096	573.745256497017	415.968853471581	259.763955759352	478.601306143244	435.412896595465	530.260769797427	910.35340592183	725.092531807965	725.267628989825	787.475679996468	533.29499860301	525.708322078962	696.062710374695	Prosalpha3	PSMA4
Mnat_00664	338.633644144318	412.023792236986	471.127127426163	352.72699643402	460.584422199817	378.370056141461	385.85611988403	400.968879199655	362.902380718322	416.047514664258	312.452343893362	327.971399310711	242.815987802372	236.822603552098	174.050596619902	361.649859153354	207.138174108522	267.037797739712	404.903455171202	303.15604630602	402.714393991719	468.17583959989	324.360245725666	274.528706549983	286.68884235524	Pngl	NGLY1
Mnat_00665	276.398271706984	190.817193660354	293.49867239158	303.457193757522	306.897678015374	446.750186769435	367.290870942926	534.625172266207	229.896896523015	212.831702416847	324.169306789363	234.746652246365	328.911407300166	406.356127866145	374.33997664984	471.404294020789	481.91330302799	618.001760483333	434.79565655968	322.657312442664	274.838259406671	401.573418903672	206.743129595413	175.471956763907	264.440262571574	hop	JAK3
Mnat_00666	517.102726869026	580.932345143744	574.645697247642	410.395060930375	209.832365898884	182.347015007933	229.807676081776	151.779180262016	350.570746422069	386.558784811321	307.895747211584	363.913470468049	357.161466822879	221.092688925021	334.981801534787	260.891689438986	181.774316054417	251.778495011728	448.38302082717	319.111627690547	622.203281712324	430.956839799062	924.865024974534	1088.20915122132	948.425172492278	shf	WIF1
Mnat_00667	218.739029595924	197.884497129256	204.096271182121	97.4198371103483	111.815433075369	51.4479078058096	129.454979102835	61.9198645845042	160.311245851298	97.4410203836166	100.24512699912	80.8696601040109	72.6430102012636	49.8113963190759	54.2268190474068	152.936507602164	156.410458000313	110.629944777881	228.267719693832	159.555813845274	215.67168967329	197.848367362297	137.341725667624	171.934215700118	197.058849512471	Coq7	COQ7
Mnat_00668	42.100399001726	37.4567083851806	13.5279949198524	82.8628499559284	33.3067247458545	41.0280783767849	28.6005186389983	46.0623382884726	11.4508032750927	15.3854242710974	33.1980615386697	13.4782766840018	26.2321981282341	48.9375121731272	50.7283145927354	37.7843136428877	63.4096451352619	68.6668622759259	13.58736426749	23.0469508887617	20.9945892602318	21.5478419899531	10.2275753156742	19.8113499572153	50.2182229402748	ewg	NRF1
Mnat_00669	2507.71941879846	3393.71912576674	3232.01443846038	1372.83586548606	2451.37494129489	1318.10842277163	2529.89149083912	1644.65201298842	4033.32524589611	3670.70580734598	2483.34519156912	3826.70738853285	2434.21346220716	1480.3597432371	1061.79610199277	1894.61344123623	1399.23950265145	1808.22737326605	3799.0270491902	1889.84997287846	2265.50704108138	3008.862299688	2559.08545220047	2968.1647525185	2805.86374757434	COX5A	COX5A
Mnat_00670	243.450133357807	250.889273146021	258.796424553698	260.346116415586	183.662796455712	231.189965456486	208.231846231304	225.780969643497	230.777727544176	203.215812247411	347.603232581365	170.724837997356	262.321981282341	309.35498766584	340.229558216794	260.891689438986	384.685180487255	358.593614107613	323.379269566262	287.200464921492	150.779322868937	170.423841193266	229.389903508692	285.849477954106	184.345375350376	PSR	JMJD6
Mnat_00671	324.905253165494	166.081631519197	128.810038584681	486.539301430417	161.299709840638	556.809635113509	197.19304956362	449.296578387561	120.673849899054	91.030426937326	238.8958546018	281.920620640371	187.661109686598	248.183097449431	317.48927926143	818.660128929233	790.506909352931	587.483155027366	116.851332700414	104.597700187457	116.424540443104	129.287051939719	187.018520058042	164.858733572541	191.973459847633	NA	SRGAP1
Mnat_00672	104.33577143906	47.3509332416433	57.052848140247	136.611725603017	32.8309143923423	159.553638131941	53.6886928837337	126.105090068441	63.4198335235903	57.6953410166151	81.3677978888964	73.0073320383432	110.982376696375	117.974359703074	150.43569155087	127.746965173573	219.820103135575	118.259596141872	54.34945706996	69.1408526662852	57.257970709723	45.0545787062656	104.467376438672	84.1982373181649	62.2960233942649	NA	NA
Mnat_00673	928.039230168483	980.234991136706	1067.535251284	721.69063238643	459.15699113928	392.046082267056	529.862240048811	471.195067082081	1153.88863772088	751.321551905254	994.639961393869	750.290735409435	1125.29403765476	752.41424966183	802.906772347088	667.522874357682	693.278786812197	576.038677981378	714.695360469974	592.129353603571	595.48289538112	716.955469847531	635.570751759751	798.82193220343	701.148100039533	CG6752	RNF123
Mnat_00674	6.4065824567844	12.7211462440236	2.35269476866998	0	0	0	1.00352696978942	0	0	1.28211868925811	0	0	0	0.873884145948699	0	0	0	0	0	0	0	0	0	0	0	CG15082	NA
Mnat_00675	115.318484222119	163.961440478526	152.925159963549	177.483266459657	103.250846712149	250.075906296594	119.41970940494	252.210180136883	133.886315216468	138.468818439876	203.094023530685	179.710355786691	125.107406457732	79.5234572813316	140.814804300524	161.932772755233	219.820103135575	206.000586827778	97.829022725928	218.059612255207	141.23632775065	107.739209949766	160.71904067488	210.849367401791	123.956373080425	NA	SLC38A7
Mnat_00676	600.388298807223	470.682411028873	504.064854187543	828.628499559284	465.342525734939	991.186274435977	410.442530643871	779.284149404979	577.8251498816	498.744170121406	521.404848872048	577.319517964745	373.304357978715	580.259072909936	673.462107524246	998.585431990603	925.780818974823	900.298860951028	644.041066279026	781.82348784184	603.117291475749	568.079470644219	545.714197200614	385.61377595294	415.730605100503	Mtr4	MTREX
Mnat_00678	0.915226065254914	2.1201910406706	0	1.67965236397152	2.37905176756104	1.30247867862809	4.51587136405237	5.28584209867719	0.880831021160976	1.28211868925811	0	2.24637944733364	0	6.1171890216409	6.99700890934281	3.5985060612274	0	7.62965136399176	8.152418560494	8.86421188029297	11.4515941419446	1.95889472635937	0.730541093976725	2.12264463827306	3.17836854052372	NA	NA
Mnat_00679	4.57613032627457	6.36057312201179	9.99895276684741	12.3174506691245	4.28229318160987	16.2809834828511	5.01763484894708	18.8780074952757	7.92747919044879	10.898008858694	16.2735595777793	3.36956917100045	13.4524092965303	8.73884145948699	9.62088725034637	21.5910363673644	12.6819290270524	7.62965136399176	5.434945706996	12.4098966324102	7.63439609462974	0	1.46108218795345	7.78303034033457	12.7134741620949	NA	NA
Mnat_00683	20.1349734356081	17.668258672255	17.6452107650248	50.9494550404695	34.7341558063912	24.0958555546197	68.741597430575	22.6536089943308	23.7824375713464	23.078136406646	33.8490039217809	47.1739683940064	21.5238548744485	48.9375121731272	19.2417745006927	21.5910363673644	42.2730967568413	22.8889540919753	51.631984216462	12.4098966324102	11.4515941419446	9.79447363179687	10.2275753156742	27.5943802975498	34.3263802376562	Fic	FICD
Mnat_00684	3963.84408861903	6545.73647289702	4827.7296653108	4419.16536960907	40412.4765652058	42843.0824154531	22630.5366957211	30774.9278187984	175694.078804853	125151.451614552	105052.336498396	74469.7250585574	273.756529184391	168.659640168099	164.429709369556	3.5985060612274	0	0	27.17472853498	3.54568475211719	19.0859902365744	5.87668417907812	10.2275753156742	126.651130083626	0	NA	NA
Mnat_00685	29.2872340881572	20.4951800598158	32.9377267613797	55.4285280110602	63.7585873706358	188.208169061759	99.8509334940468	347.355337913072	33.4715788041171	42.3099167455177	50.1225634995602	33.6956917100046	59.8632213695598	97.8750243462543	118.949151458828	48.5798318265699	93.0008128650508	122.074421823868	13.58736426749	23.0469508887617	20.9945892602318	41.1367892535469	28.4911026650923	55.8963088078573	34.3263802376562	elB	NA
Mnat_00686	272.737367445964	366.086319689123	384.077420985374	357.765953525934	243.139090644738	369.903944730378	396.393153066819	744.548615613672	441.296341601649	195.523100111862	564.367046157385	317.86269179771	246.851710591331	270.030201098148	279.880356373713	174.527543969529	257.865890216732	202.185761145782	65.219348483952	147.145917212863	332.096230116394	407.45010308275	142.455513325461	457.783693654224	180.531333101747	noc	ZNF503
Mnat_00687	6374.54954450047	10435.5803021807	11848.170855022	5293.70436711691	48.5326560582452	306.733728816916	128.451452133045	217.474646345576	1245.49506392162	572.465994753747	112.613032278233	15.7246561313355	4.7083432537856	388.878444947171	249.268442395338	0	0	0	10.869891413992	5.31852712817578	1.90859902365743	0	5.11378765783708	1.41509642551538	1.27134741620949	NA	NA
Mnat_00688	4297.90160243707	8591.01409679726	8867.89475680932	5595.48190851046	27.1211901501958	86.6148321287681	251.383505932249	444.010736288884	96.8914123277074	74.3628839769706	53.377275415116	5.61594861833409	8.74406604274469	407.230012012094	160.931204914885	0	0	0	2.717472853498	1.77284237605859	1.90859902365743	0	9.49703422169743	0	1.90702112431423	CG2187	SLC5A12
Mnat_00689	90.6073804602365	131.451844521577	109.988480435322	127.093695540512	24.7421383826348	7.81487207176855	31.1093360634719	24.9189698937639	29.9482547194732	39.7456793670015	52.7263330320048	25.8333636443368	13.4524092965303	12.2343780432818	6.99700890934281	16.1932772755233	8.45461935136825	3.81482568199588	10.869891413992	7.09136950423438	11.4515941419446	17.6300525372344	37.257595792813	26.8868320847921	36.8690750700752	NA	NA
Mnat_00690	1415.85472294935	1966.83055539542	1730.40700235677	1767.55417101936	13.798500251854	59.2627798775782	37.1304978822084	30.2048119924411	150.622104618527	144.238352541538	212.858159277353	80.8696601040109	236.089783154107	157.299146270766	390.95787280953	251.895424285918	359.321322433151	106.815119095885	13.58736426749	5.31852712817578	13.360193165602	1.95889472635937	12.4191985976043	67.924628424738	0.635673708104744	DIP-theta	NA
Mnat_00691	11.8979388483139	3.533651734451	1.17634738433499	34.1529314007543	2.85486212107325	17.5834621614792	3.01058090936825	18.1228871954646	5.28498612696586	2.56423737851623	1.30188476622234	3.36956917100045	5.38096371861212	2.6216524378461	18.3671483870249	3.5985060612274	4.22730967568413	3.81482568199588	5.434945706996	3.54568475211719	0	7.8355789054375	3.65270546988363	2.12264463827306	2.54269483241898	NA	NA
Mnat_00692	4800.36071226202	5004.3575863295	7886.82103827394	3585.49791295787	17.1291727264395	33.8644456443304	47.6675310649972	22.6536089943308	9.68914123277074	3.84635606777434	5.20753906488937	5.61594861833409	27.5774390578871	29.7120609622558	35.8596706603819	8.9962651530685	88.7735031893666	3.81482568199588	2.717472853498	5.31852712817578	0	3.91778945271875	1.46108218795345	10.6132231913653	5.7210633729427	DIP-kappa	NA
Mnat_00693	6706.77660618801	5376.09774879374	10587.1264590149	7210.18771440842	68.5166909057579	0.651239339314046	133.970850466887	6.79608269829924	52.8498612696586	38.4635606777434	142.556381901346	55.0362964596741	72.6430102012636	27.0904085244097	20.9910267280284	8.9962651530685	4.22730967568413	7.62965136399176	10.869891413992	0	13.360193165602	17.6300525372344	21.185691725325	2.12264463827306	20.3415586593518	LManII	NA
Mnat_00694	1.83045213050983	6.36057312201179	0.588173692167495	5.03895709191456	1.42743106053662	5.20991471451237	4.01410787915766	3.02048119924411	2.64249306348293	1.92317803388717	3.25471191555585	0	4.03572278895909	2.6216524378461	8.74626113667852	7.1970121224548	4.22730967568413	7.62965136399176	2.717472853498	3.54568475211719	0	1.95889472635937	7.30541093976725	7.78303034033457	3.17836854052372	NA	NA
Mnat_00695	1284.9773956179	1201.44158971334	1177.52373171932	1260.29915709996	967.79825904383	1543.43723417429	859.01908613974	1334.29756976608	916.064262007415	1019.2843579602	729.055469084512	1097.35636002248	691.453837841657	634.439889958756	767.047101686706	1576.1456548176	1141.37361243471	1480.1523646144	1798.96702901568	2093.7268461252	1536.42221404424	1749.29299063892	538.408786260847	544.81212382342	576.556053251003	TM9SF3	TM9SF3
Mnat_00696	67.7267288288636	59.3653491387767	65.8754535227594	68.8657469228324	45.6777939371719	67.7288912886607	47.1657675801025	107.227082573166	77.5131298621659	42.3099167455177	53.377275415116	95.4711265116796	70.625148806784	90.010067032716	128.570038709174	80.9663863776165	97.2281225407349	53.4075595479423	29.892201388478	46.0939017775235	32.4461834021764	54.8490523380625	56.2516642362078	63.6793391481919	59.1176548537412	NA	NA
Mnat_00697	6383.70180515302	7775.44727648597	8709.67603361626	6209.67478960272	3988.71819349284	1452.26372667032	3066.27665619156	2858.13033478474	3422.02851721039	2981.56701186974	2290.66624616821	1639.85699655355	4055.22878243906	4249.69860174853	3541.36113424113	4699.64891596298	2751.97859887037	6843.79727350061	8168.72339761499	13228.9498101492	7592.40691610928	6611.26970146289	765.607066487608	1245.99240266629	1897.48601869266	SREBP	SREBF1
Mnat_00699	1.83045213050983	0	2.94086846083747	1.11976824264768	1.42743106053662	1.30247867862809	0.501763484894708	0	0.880831021160976	0	0.650942383111171	0	0	0	0.874626113667852	1.7992530306137	0	0	0	3.54568475211719	0	0	0	0	1.90702112431423	NA	NA
Mnat_00700	0	0.706730346890199	2.35269476866998	0.559884121323841	0	1.95371801794214	1.00352696978942	3.77560149905513	3.52332408464391	0.641059344629056	0	1.12318972366682	0	1.7477682918974	1.7492522273357	3.5985060612274	0	3.81482568199588	0	1.77284237605859	1.90859902365743	3.91778945271875	1.46108218795345	3.53774106378844	5.08538966483795	NA	NA
Mnat_00701	0	0	0	0	0	0	2.50881742447354	0.755120299811027	0	0	0	0	0	0	0.874626113667852	0	0	0	0	0	0	0	0	0	0	NA	NA
Mnat_00702	314.83776644769	330.749802344613	392.900026367887	356.646185283286	511.971940379135	309.338686174172	677.88246809275	389.64207470249	426.322214241913	335.274037240997	540.282177982272	371.775798533717	558.947606270833	882.622987408186	495.038380336004	367.047618245195	507.277161082095	350.963962743621	638.60612057203	671.907260526207	677.552653398389	797.270153628265	593.199368309101	626.180168290554	621.68888652644	NA	NA
Mnat_00703	0	0	0	0	0	0	0	0	0	0	0	0	0	0	0	0	0	0	0	0	0	0	0	0	0	NA	NA
Mnat_00704	458.528258692712	351.244982404429	370.549426065522	479.820691974531	269.30866008791	384.231210195287	256.90290426609	407.764961897954	354.094070506712	405.149505805564	526.612387936937	357.174332126048	382.721044486287	236.822603552098	519.527911518704	302.274509143101	452.322135298201	412.001173655555	201.092991158852	191.466976614328	219.488887720605	111.656999402484	451.474396077616	469.812013271105	336.27139158741	NA	NA
Mnat_00705	298.363697273102	219.086407535962	234.68130317483	417.673554507585	177.001451506541	290.452745334064	167.087240469938	304.313480823844	211.399445078634	123.083394168779	259.726010861357	228.007513904364	203.804000842434	261.291359638661	389.208620582194	350.854340969671	524.186399784832	450.149430475514	222.832773986836	271.244883536965	272.929660383013	205.683946267734	178.982568024298	210.849367401791	261.897567739155	Pi3K68D	PIK3C2A
Mnat_00706	2837.20080229023	3952.03609980999	2806.17668533112	2793.82176540596	2293.40590392884	1336.34312427242	2453.62344113512	1275.39818638082	3244.98148195704	3325.17482059092	2376.59064073889	2532.79282686868	1916.29570429074	1372.87199328541	1184.24375790627	1781.26050030756	1077.96396729945	1369.52241983652	2913.13089894986	1859.71165248547	2721.6622077355	2360.46814526305	4736.82845334509	4442.69522790552	3604.905598662	Fkbp59	FKBP4
Mnat_00707	4.57613032627457	0	1.17634738433499	5.5988412132384	9.99201742375636	9.76859008971068	5.01763484894708	6.79608269829924	2.64249306348293	2.56423737851623	1.30188476622234	4.49275889466727	2.69048185930606	0.873884145948699	2.62387834100355	7.1970121224548	0	3.81482568199588	0	0	0	0	3.65270546988363	2.12264463827306	0.635673708104744	NA	NA
Mnat_00708	19.2197473703532	9.89422485646279	14.7043423041874	24.0750172169251	61.855345956587	153.041244738801	27.5969916692089	159.330383260127	8.80831021160976	14.1033055818392	16.2735595777793	15.7246561313355	19.5059934799689	16.6037987730253	24.4895311826998	17.992530306137	0	26.7037797739712	13.58736426749	17.7284237605859	5.7257970709723	1.95889472635937	8.03595203374398	7.07548212757688	15.8918427026186	sd	TEAD1
Mnat_00710	10.982712783059	13.4278765909138	5.29356322950745	4.47907297059072	37.1132075739522	14.327265464909	30.1058090936825	10.5716841973544	23.7824375713464	18.5907209942426	12.3679052791122	13.4782766840018	32.9584027764992	28.8381768163071	23.614905069032	25.1895424285918	29.5911677297889	22.8889540919753	10.869891413992	8.86421188029297	22.9031882838892	19.5889472635937	16.8024451614647	23.3490910210037	23.5199271998755	NA	NA
Mnat_00711	2116.00266286936	2773.91661154403	2787.94330087393	1562.07669849352	2830.59579304412	2373.11615246038	3245.40622029897	2661.79905683387	2925.2398212756	3402.1019419464	2204.74185159754	3114.60510372809	2227.71897950542	1707.56962118376	1248.09146420402	1621.12698058294	1280.87483173229	1384.7817225645	2709.32043493751	2127.41085127031	2689.21602433333	2893.2875108328	3401.39933355563	3145.05180570792	3018.17876608133	CG14722	WDR55
Mnat_00712	672.691157962362	533.5814119021	578.174739400647	845.984907320323	733.699565115824	1779.18587500597	673.366596728698	1377.33942685531	468.602103257639	519.258069149536	639.22542021517	640.218142490087	446.619988644806	600.358408266756	544.892068815072	1484.3837502563	1082.19127697514	1327.55933733457	1059.81441286422	1464.3678026244	986.745695230894	703.243206763015	563.247183456055	626.180168290554	589.269527413098	Sra-1	CYFIP2
Mnat_00713	129.962101266198	171.735474294318	131.750907045519	61.0273692242986	177.001451506541	29.3057702691321	229.305912596881	39.2662555901734	33.4715788041171	53.2079256042117	235.641142686244	2187.97358170296	74.6608715957431	73.4062682596907	34.9850445467141	7.1970121224548	4.22730967568413	3.81482568199588	2.717472853498	0	7.63439609462974	3.91778945271875	11.6886575036276	16.9811571061845	142.390910615463	NA	RASEF
Mnat_00714	20.1349734356081	31.0961352631688	33.5259004535472	15.6767553970675	52.8149492398551	50.7966684664956	85.801555916995	59.6545036850711	26.4249306348293	33.97614526534	29.9433496231139	24.71017392067	41.7024688192439	21.8471036487175	27.9880356373713	8.9962651530685	8.45461935136825	26.7037797739712	35.327147095474	31.9111627690547	49.6235746150933	54.8490523380625	56.2516642362078	100.471846211592	71.8311290158361	CG2310	NA
Mnat_00715	393.547208059613	516.619883576736	541.119796794095	387.999696077422	961.612724448172	410.280783767849	1008.54460463836	540.666134664695	608.654235622235	554.516333104134	779.828974967183	628.986245253418	880.460188457907	1496.96354201012	623.608419045178	419.225956132992	414.276348217044	507.371815705452	597.84402776956	647.087467261387	564.945311002601	940.2694686525	662.60077223689	832.784246415799	950.967867324697	Pbp95	SNAPC4
Mnat_00716	0	0	0	0	0	0	0	0	0	0	0	0	0	0	0	0	0	0	0	0	0	0	0	0	0.635673708104744	NA	NA
Mnat_00717	3.66090426101966	12.0144158971334	6.46991061384244	7.27849357720993	21.8872762615616	7.1636327324545	10.0352696978942	6.04096239848821	5.28498612696586	0.641059344629056	11.0660205128899	2.24637944733364	2.69048185930606	5.2433048756922	1.7492522273357	1.7992530306137	0	0	0	5.31852712817578	0	9.79447363179687	10.2275753156742	4.24528927654613	4.44971595673321	NA	NA
Mnat_00719	1459.78557408159	1870.71522821836	1775.69637665367	1146.0827963499	2017.91170924527	871.358236002193	1465.14937589255	773.998307306302	1715.85882922158	1555.85102941472	1084.47001026321	1551.12500838388	1624.37842255603	1450.64768227484	1187.74226236094	1052.56302290901	913.098889947771	1255.07764937664	1529.93721651937	1561.87413330762	874.138352835105	1635.67709651008	1783.25081039719	1539.62491096073	1519.26016237034	Pglym78	PGAM2
Mnat_00720	299.278923338357	394.355533564731	372.902120834192	187.001296522163	609.513062849138	233.143683474428	655.303111272488	269.577947032536	587.514291114371	578.235528855409	503.829404528046	523.406411228737	745.263475027778	511.222225379989	238.772929031323	370.646124306422	300.138986973573	286.111926149691	437.513129413178	304.928888682078	545.859320766026	648.394154424953	363.809464800409	643.868873609496	615.967823153497	NA	NA
Mnat_00721	869.464761992168	715.917841399772	637.580282309564	1216.62819563671	563.835268911966	1174.83576812254	482.194708983814	1161.37502110936	540.830246992839	553.234214414876	601.470761994722	411.087438862056	346.399539385655	621.331627769525	709.321778184628	546.972921306565	532.6410191362	610.372109119341	309.791905298772	588.583668851453	324.461834021764	240.944051342203	407.641930439013	554.717798802027	519.345419521576	alpha-Cat	CTNNA2
Mnat_00722	0	1.4134606937804	1.17634738433499	0.559884121323841	104.678277772686	0	130.960269557519	0	0.880831021160976	3.20529672314528	65.0942383111171	0	61.2084622992128	105.739981659793	1.7492522273357	3.5985060612274	0	0	2.717472853498	3.54568475211719	3.81719804731487	11.7533683581562	0	0.707548212757688	0.635673708104744	spo	NA
Mnat_00723	5.49135639152948	2.8269213875608	0.588173692167495	0	11.419448484293	0	13.5476140921571	0	0	0.641059344629056	7.81130859733405	0	17.4881320854894	13.9821463351792	3.49850445467141	0	0	0	0	1.77284237605859	1.90859902365743	0	0	0	4.44971595673321	nvd	NA
Mnat_00724	44.8460771974908	37.4567083851806	27.0559898397048	52.0692232831172	8.56458636321974	19.5371801794214	3.01058090936825	15.1024059962205	0.880831021160976	1.92317803388717	7.16036621422288	1.12318972366682	0	2.6216524378461	17.492522273357	1.7992530306137	0	0	0	0	1.90859902365743	0	9.49703422169743	6.36793391481919	23.5199271998755	CG5618	CSAD
Mnat_00725	471.341423606281	357.605555526441	369.961252373354	570.521919628993	268.832849734397	1757.69497680861	368.294397912715	1178.74278800501	171.76204912639	185.266150597797	259.075068478246	116.811731261349	111.654997161201	219.344920633124	202.038632257274	53.977590918411	173.319696703049	125.889247505864	38.044619948972	44.3210594014649	11.4515941419446	39.1778945271875	149.760924265229	84.9057855309225	102.979140712969	rols	TANC2
Mnat_00726	0	0	0	0.559884121323841	0	0	0	0	0	0	0	0	0	0	0.874626113667852	0	0	0	0	0	0	0	0.730541093976725	0	0	NA	NA
Mnat_00727	0	0	0	0	0	0	0	0	0	0	0	0	0	0	0	0	0	0	0	0	0	0	0	0	0	NA	NA
Mnat_00729	0	0	0.588173692167495	0	0.475810353512208	0	1.00352696978942	0.755120299811027	0	1.28211868925811	0	0	0.672620464826514	0.873884145948699	1.7492522273357	1.7992530306137	4.22730967568413	0	0	0	0	0	0.730541093976725	0.707548212757688	0	NA	NA
Mnat_00732	0	0	0	0	0	0	0	0	0	0	0	0	0	0	0	0	0	0	0	0	0	0	0	0	0	NA	NA
Mnat_00733	0	0	0	0	0.951620707024415	0	0	0	0	0	0.650942383111171	1.12318972366682	0	0.873884145948699	0	0	0	0	0	0	0	0	0	0	0	NA	NA
Mnat_00735	0	0	0	0	0	0	0	0	0	0	0	0	0	0	0	0	0	0	0	0	0	0	0	0	0	NA	NA
Mnat_00736	0	0	0	0	0	0	0	0	0	0	0	0	0	0	0	0	0	0	0	0	0	0	0	0	0	NA	NA
Mnat_00737	0.915226065254914	2.8269213875608	1.76452107650248	0	0.475810353512208	0	0.501763484894708	0.755120299811027	2.64249306348293	0.641059344629056	2.60376953244468	0	1.34524092965303	17.477682918974	31.4865400920427	1.7992530306137	0	0	5.434945706996	0	1.90859902365743	0	2.19162328193018	3.53774106378844	3.81404224862846	NA	NA
Mnat_00738	1.83045213050983	2.1201910406706	1.76452107650248	2.23953648529536	0	0	0.501763484894708	0	0	0	0.650942383111171	0	0	6.1171890216409	20.9910267280284	3.5985060612274	0	0	0	1.77284237605859	0	0	1.46108218795345	1.41509642551538	1.27134741620949	NA	NA
Mnat_00739	1133.96509485084	1151.26373508413	1378.09096074844	1344.84165941986	142.743106053662	291.103984673378	130.458506072624	182.739112554268	380.519001141542	608.365318052975	604.074531527167	507.681755097402	750.64443874639	576.763536326142	1041.67970137841	1333.24649568475	820.09807708272	1319.92968597057	500.015005043632	671.907260526207	771.074005557604	638.599680793156	1727.72968725496	1628.06843755544	1301.22408049041	aay	PSPH
Mnat_00740	4.57613032627457	7.06730346890199	2.94086846083747	3.35930472794304	197.937107061078	8.46611141108259	198.19657653341	6.04096239848821	36.994902888761	17.3086023049845	137.999785219568	6.73913834200091	334.292371018778	632.692121666858	43.7313056833926	134.943977296027	33.818477405473	11.4444770459876	421.20829229219	154.237286717098	59.1665697333805	37.2189998008281	304.635636188294	422.40628301634	664.279024969458	NA	MSH4
Mnat_00741	414.597407560476	200.711418516817	237.622171635668	564.363194294431	217.921141908591	685.75502429769	257.90643123588	367.74358600797	81.9172849679708	65.3880531521638	149.065805732458	177.463976339357	114.345479020507	201.86723771415	127.695412595506	138.542483357255	164.865077351681	80.1113393219135	57.066929923458	141.827390084688	68.7095648516677	78.355789054375	67.9403217398355	70.7548212757688	57.8463074375317	S6kII	RPS6KA3
Mnat_00742	0.915226065254914	0	0	0	0	0	0	0	3.52332408464391	2.56423737851623	0	0	0	0	0	0	0	0	0	0	1.90859902365743	0	0	2.12264463827306	0	NA	NA
Mnat_00744	0	0	0	0.559884121323841	0	0	0	0	0	0	0	0	0	0	0	0	0	0	0	0	0	0	0.730541093976725	0	0	NA	NA
Mnat_00745	14.6436170440786	10.600955203353	11.1753001511824	13.4372189117722	14.2743106053662	4.55867537519832	4.51587136405237	8.30632329792129	17.6166204232195	14.7443649264683	18.877329110224	16.8478458550023	13.4524092965303	6.99107316758959	10.4955133640142	5.3977590918411	21.1365483784206	3.81482568199588	2.717472853498	5.31852712817578	3.81719804731487	1.95889472635937	19.7246095373716	32.5472177868536	12.0778004539901	NA	NA
Mnat_00746	255.348072206121	534.994872595881	432.895837435276	187.561180643487	286.913643167861	87.9173108073962	309.588070180035	77.0222705807247	898.447641584196	809.657952266498	395.772968931592	544.747015978407	526.661823959161	588.124030223475	437.313056833926	376.043883398263	215.59279345989	461.593907521502	845.134057437878	645.314624885328	765.348208486631	822.735785070937	835.739011509374	938.208930116694	796.499156255244	NA	PSMG1
Mnat_00747	693.741357463225	456.547804091069	558.76500755912	480.940460217179	1927.03193172444	3715.97167012594	1713.02053743053	1431.70808844171	825.338666827835	1542.38878317751	894.394834394749	539.131067360073	193.714693870036	163.416335292407	174.92522273357	34.1858075816603	8.45461935136825	22.8889540919753	19.022309974486	19.5012661366445	43.897777544121	31.34231562175	56.2516642362078	40.3302481271882	86.4516243022452	CG6126	SLC22A16
Mnat_00748	409.106051168946	704.610155849528	759.332236588236	316.894412669294	1223.7842292334	368.60146605175	1220.28879526393	477.236029480569	811.245370489259	933.382405779906	855.98923379119	1123.18972366682	1245.6931008587	685.999054569729	438.187682947594	649.530344051545	481.91330302799	640.890714575308	777.197236100428	639.996097757153	887.498546000707	1392.77415044152	800.673038998491	1035.1430352645	1123.23544222108	Non3	RPF2
Mnat_00749	1.83045213050983	9.89422485646279	12.3516475355174	8.95814594118145	1.42743106053662	1.95371801794214	5.51939833384179	0.755120299811027	16.7357894020586	16.0264836157264	7.81130859733405	8.98551778933455	14.7976502261833	10.4866097513844	16.6178961596892	28.7880484898192	0	7.62965136399176	0	19.5012661366445	11.4515941419446	21.5478419899531	21.9162328193018	55.8963088078573	56.5749600213222	NA	NA
Mnat_00750	0	0	5.29356322950745	0.559884121323841	3.80648282809766	1.30247867862809	7.02468878852591	1.51024059962205	0.880831021160976	1.28211868925811	5.20753906488937	8.98551778933455	18.8333730151424	8.73884145948699	9.62088725034637	12.5947712142959	4.22730967568413	19.0741284099794	5.434945706996	7.09136950423438	3.81719804731487	0	8.03595203374398	16.2736088934268	15.8918427026186	NA	NA
Mnat_00751	145.520944375531	171.028743947428	102.342222437144	259.226348172938	46.6294146441964	136.109021916636	41.144605761366	120.064127669953	83.6789470102927	158.341658123377	82.6696826551187	105.579834024681	92.821624146059	75.1540365515881	148.686439323535	192.520074275666	224.047412811259	194.55610978179	119.568805553912	102.824857811398	78.2525599699548	76.3968943280156	77.4373559615329	57.3114052333727	50.2182229402748	pigeon	GSAP
Mnat_00753	647.980054200479	808.499516842388	839.323858723015	610.273692242986	963.040155508708	520.340232111922	1045.17333903568	672.812187131625	848.24027337802	836.582444740919	790.894995480073	615.507968569416	802.436214538032	690.368475299472	320.113157602434	449.813257653425	448.094825622517	484.482861613477	692.95557764199	595.675038355688	709.998836800566	746.338890742922	593.199368309101	752.83129837418	642.666118893896	Hsf	HSF1
Mnat_00754	8.23703458729422	4.24038208134119	7.64625799817743	10.637798305153	0.951620707024415	7.1636327324545	2.50881742447354	6.79608269829924	4.40415510580488	5.12847475703245	5.20753906488937	0	1.34524092965303	3.4955365837948	6.99700890934281	0	0	11.4444770459876	2.717472853498	3.54568475211719	0	5.87668417907812	0	2.83019285103075	0.635673708104744	NA	NA
Mnat_00755	74.133311285648	43.8172815071923	43.5248532203946	131.012884389779	42.3471214625865	104.849533629561	37.1304978822084	149.513819362583	28.1865926771512	31.4119078868238	27.3395800906692	43.8043992230059	18.8333730151424	26.216524378461	48.9790623653997	46.7805787959562	71.8642644866301	83.9261650039094	24.457255681482	19.5012661366445	13.360193165602	35.2601050744687	14.6108218795345	17.6887053189422	15.8918427026186	CG8272	LRRC29
Mnat_00757	0	0	0	1.11976824264768	0	0	0	0	0	0	0	0	0.672620464826514	0	0	0	0	0	0	0	0	0	0	0	0	NA	NA
Mnat_00758	0.915226065254914	0	0.588173692167495	0	0	0	0	0	0	0	0	0	0.672620464826514	0	5.24775668200711	0	0	0	0	0	0	0	0	1.41509642551538	0	NA	NA
Mnat_00760	0	0	1.17634738433499	0	3.33067247458545	0.651239339314046	2.00705393957883	0.755120299811027	0	0.641059344629056	1.30188476622234	0	0.672620464826514	0.873884145948699	0	3.5985060612274	4.22730967568413	0	2.717472853498	5.31852712817578	3.81719804731487	1.95889472635937	0.730541093976725	0	0	NA	NA
Mnat_00761	624.184176503851	330.043071997723	440.542095433454	873.419229265191	224.10667650425	696.826093066029	217.765352444303	709.057961522554	235.181882649981	206.421108970556	326.122133938697	269.565533680036	262.994601747167	325.958786438865	627.10692349985	406.631184918696	621.414522325566	583.66832934537	168.483316916876	145.373074836805	188.951303342086	154.752683382391	302.444012906364	251.179615528979	256.812178074317	NA	ZNF423
Mnat_00762	69.5571809593735	69.2595739952395	64.1109324462569	96.3000688677006	78.5087083295143	96.3834222184788	75.7662862191009	80.0427517799688	68.7048196505561	95.5178423497294	68.348950226673	64.0218142490086	44.39295067855	76.0279206975368	109.328264208481	62.9738560714795	122.59198059484	64.85203659393	32.609674241976	37.2296898972305	47.7149755914359	37.2189998008281	29.9521848530457	66.5095319992227	43.8614858592273	NA	NA
Mnat_00763	1890.85705081665	2153.40736697444	2274.4676676117	2822.9357397148	1493.56869967482	5332.34771030341	1531.38215589865	4016.48487469485	7137.37376446739	6940.74952429879	6350.59388963258	4600.58510813929	274.429149649218	165.164103584304	307.868392011084	314.869280357397	236.729341838311	247.963669329732	211.962882572844	257.062144528496	230.94048186255	172.382735919625	323.629704631689	403.302481271882	315.294159219953	NA	NA
Mnat_00764	40027.4119639237	46524.0587357818	50422.3661084428	26441.647397761	22245.0856474027	15160.851819231	26482.5749692578	28659.8358590277	65005.3293616801	36342.9363657105	39596.1742222694	36988.8839797957	49435.5863033543	37207.3652820578	28429.7218247735	19023.5022926786	24260.5302287512	20855.6520034715	55958.2009992308	30478.7061291994	39950.7947631974	38568.6782672897	25818.0528022314	27433.7668532538	25083.6845218132	mt:CoIII	MT-CO3
Mnat_00765	7.32180852203931	12.7211462440236	10.5871264590149	7.27849357720993	2.37905176756104	5.86115405382641	4.01410787915766	6.79608269829924	8.80831021160976	1.92317803388717	1.95282714933351	2.24637944733364	5.38096371861212	2.6216524378461	4.37313056833926	5.3977590918411	0	0	5.434945706996	7.09136950423438	3.81719804731487	1.95889472635937	8.03595203374398	0.707548212757688	1.27134741620949	NA	NA
Mnat_00766	1.83045213050983	0	1.17634738433499	5.5988412132384	1.42743106053662	24.0958555546197	1.00352696978942	25.6740901935749	0.880831021160976	4.4874154124034	4.5565966817782	3.36956917100045	0	1.7477682918974	0	0	0	7.62965136399176	0	0	1.90859902365743	1.95889472635937	0.730541093976725	0	0.635673708104744	NA	NA
Mnat_00767	61.3201463720792	32.5095959569492	54.700153371577	141.650682694932	41.3955007555621	181.044536329305	40.6428422764713	166.126465958426	219.326924269083	163.470132880409	161.43371101157	81.9928498276777	6.72620464826514	8.73884145948699	0.874626113667852	3.5985060612274	29.5911677297889	11.4444770459876	8.152418560494	3.54568475211719	1.90859902365743	0	11.6886575036276	10.6132231913653	2.54269483241898	NA	NA
Mnat_00768	58.5744681763145	33.2163263038394	65.2872798305919	71.6651675294516	79.9361393900509	94.4297042005366	91.8227177357315	106.471962273355	59.8965094389464	60.9006377397604	69.6508349928953	44.9275889466727	49.7739143971621	61.1718902164089	60.3492018430818	46.7805787959562	46.5004064325254	49.5927338659464	67.93682133745	49.6395865296406	32.4461834021764	27.4245261690312	48.2157122024639	46.6981820420074	71.1954553077313	Bdp1	BDP1
Mnat_00770	4.57613032627457	4.94711242823139	5.29356322950745	4.47907297059072	8.56458636321974	7.1636327324545	17.0599584864201	6.04096239848821	7.92747919044879	4.4874154124034	6.50942383111171	5.61594861833409	10.0893069723977	12.2343780432818	11.3701394776821	7.1970121224548	8.45461935136825	3.81482568199588	8.152418560494	1.77284237605859	13.360193165602	19.5889472635937	9.49703422169743	5.6603857020615	3.17836854052372	NA	NA
Mnat_00771	0	0	0	0	0	0	0	0	0	0	0	0	0	0	0	0	0	0	0	0	0	0	0	0	0	NA	NA
Mnat_00774	975.630985561738	1113.10029635206	1400.44156105081	985.955937651283	1322.75278276394	950.809435398507	1263.44045496487	773.998307306302	1518.55268048152	1921.89591519791	1215.96037165167	1478.11767634553	1008.25807677495	893.109597159571	608.739775112825	1257.67786839898	1048.37279956966	1064.33636527685	1519.06732510538	1198.44144621561	1582.22859061201	1563.19799163478	1203.20118177967	1104.48276011475	1395.30378928991	CG8950	GTF3C3
Mnat_00775	141.860040114512	145.586451459381	104.106743513647	128.213463783159	209.356555545371	157.599920113999	262.422302599932	146.493338163339	172.642880147551	73.7218246323415	109.358320362677	92.1015573406791	140.577677148742	106.613865805741	76.0924718891031	75.5686272857754	88.7735031893666	95.370642049897	149.46100694239	104.597700187457	164.139516034539	86.1913679598125	130.766855821834	118.868099743292	113.785593750749	DNAlig4	LIG4
Mnat_00776	4.57613032627457	7.06730346890199	2.35269476866998	3.35930472794304	4.28229318160987	3.25619669657023	3.01058090936825	5.28584209867719	13.2124653174146	10.2569495140649	8.46225098044522	8.98551778933455	14.1250297613568	12.2343780432818	15.7432700460213	10.7955181836822	12.6819290270524	15.2593027279835	10.869891413992	5.31852712817578	5.7257970709723	1.95889472635937	141.724972231485	229.245620933491	164.639490399129	stl	NA
Mnat_00778	184.875665181493	260.783498002483	153.513333655716	95.7401847463767	317.365505792643	54.7041045023798	339.192115788822	61.1647442846932	204.352796909346	92.3125456265841	151.018632881792	88.7319881696787	162.10153202319	213.227731611483	115.450647004156	129.546218204186	118.364670919156	137.333724551852	692.95557764199	148.918759588922	669.91825730376	272.286366963953	104.467376438672	244.104133401402	160.189774442396	mRpL40	NA
Mnat_00779	17.3892952398434	27.5624835287178	19.9979055336948	11.1976824264768	25.217948736147	4.55867537519832	16.5581950015254	4.53072179886616	48.4457061638537	17.3086023049845	27.3395800906692	22.4637944733364	26.9048185930606	8.73884145948699	30.6119139783748	25.1895424285918	4.22730967568413	34.3334311379629	65.219348483952	8.86421188029297	41.9891785204636	37.2189998008281	5.11378765783708	26.8868320847921	25.4269483241898	NA	NA
Mnat_00780	32.032912283922	26.1490228349374	35.2904215300497	50.3895709191456	13.798500251854	27.3520522511899	11.0387966676836	19.6331277950867	7.92747919044879	17.9496616496136	12.3679052791122	12.355086960335	30.9405413820197	59.4241219245116	20.9910267280284	7.1970121224548	33.818477405473	15.2593027279835	21.739782827984	5.31852712817578	11.4515941419446	13.7122630845156	9.49703422169743	9.90567497860763	3.81404224862846	NA	NA
Mnat_00781	4.57613032627457	8.48076416268239	4.70538953733996	7.27849357720993	3.80648282809766	7.81487207176855	4.51587136405237	8.30632329792129	10.5699722539317	4.4874154124034	14.3207324284458	11.2318972366682	16.1428911558363	6.99107316758959	20.1164006143606	10.7955181836822	12.6819290270524	7.62965136399176	2.717472853498	1.77284237605859	15.2687921892595	3.91778945271875	15.3413629735112	17.6887053189422	6.99241078915218	NA	NA
Mnat_00782	9.15226065254914	5.65384277512159	6.46991061384244	1.67965236397152	0.951620707024415	3.90743603588427	1.00352696978942	2.26536089943308	0	0	1.95282714933351	0	1.34524092965303	3.4955365837948	3.49850445467141	0	0	0	0	0	0	0	0	0	0	NA	NA
Mnat_00783	2.74567819576474	2.1201910406706	1.76452107650248	5.03895709191456	3.80648282809766	4.55867537519832	2.00705393957883	4.53072179886616	5.28498612696586	0	0	3.36956917100045	4.7083432537856	1.7477682918974	2.62387834100355	3.5985060612274	4.22730967568413	7.62965136399176	0	1.77284237605859	5.7257970709723	3.91778945271875	2.9221643759069	2.12264463827306	2.54269483241898	NA	NA
Mnat_00784	2322.84375361697	2504.65234937887	2695.01185751146	3713.15149261971	212.211417666445	795.814472641764	248.874688507775	585.973352653357	824.457835806674	966.076432355988	1967.14788176196	733.442889554432	431.149717953796	594.241219245116	1165.00198340558	170.929037908301	97.2281225407349	164.037504325823	29.892201388478	166.647183349508	87.795555088242	9.79447363179687	2.9221643759069	111.085069402957	31.1480116971325	CG14687	ASPM
Mnat_00785	1539.41024175877	1838.20563226141	1876.86225170648	1311.24861214043	2525.12554608929	1447.05381195581	2149.05300580403	1069.25034453241	2257.56990723558	2584.11021819973	2412.39247181	3616.67091020715	2728.82122580117	2520.28187691605	2065.86688048347	3116.30624902293	2282.74722486943	2746.67449103703	4799.05705927747	3512.00074697208	4401.22934855404	5482.94633907989	3531.43564828349	4364.86492450218	3283.254702361	tst	SKIV2L
Mnat_00786	1227.31815350684	1676.36438282355	1720.40804958992	767.041246213662	2366.68069836972	919.549947111433	2430.54232082996	1306.35811867308	2430.21278738313	2648.21615266263	1596.7616657717	3287.57632117278	2026.60546052229	1130.80608485762	725.065048230649	2191.49019128749	1745.87889605754	1945.5610978179	4739.27265650051	3446.40557905791	4034.77833601182	5146.01644614608	2274.17442554955	2667.45676209648	1984.57331670301	Sec13	SEC13
Mnat_00787	326.735705296004	262.196958696264	267.61902993621	329.771747459742	456.302129018207	327.573387674965	528.356949594127	290.721315427245	276.580940644547	252.577381783848	352.810771646255	253.840877548701	493.703421182662	681.629633839985	440.811561288597	212.311857612417	460.77675464957	186.926458417798	111.416386993418	143.600232460746	112.607342395789	170.423841193266	700.58890912368	670.755705694288	1060.93941882682	DNApol-epsilon255	POLE
Mnat_00788	1507.37732947484	1901.81136348153	1645.12181699248	925.488452548308	1036.7907603031	831.632636304036	1282.50746739087	1010.35096114715	2320.98974075917	2236.65605341078	913.923105888084	1313.00878696651	1006.24021538047	611.71890216409	669.088976955906	1468.19047298078	1116.00975438061	1342.81864006255	3187.59565715315	2067.13421048432	2086.09873285758	2115.60630446812	1415.05809903292	1449.7662879405	1095.90147277258	ATPsynCF6	ATP5PF
Mnat_00789	0	0	0	0	0	0	0	0	0	0	0	0	0.672620464826514	0	0.874626113667852	0	0	0	0	0	0	0	0	0	0	NA	NA
Mnat_00790	29.2872340881572	39.5768994258512	39.4076373752222	21.8354807316298	8.08877600970753	16.2809834828511	12.5440871223677	14.3472856964095	23.7824375713464	19.2317803388717	33.1980615386697	19.0942253023359	95.512106005365	266.534664514353	279.880356373713	8.9962651530685	8.45461935136825	3.81482568199588	5.434945706996	10.6370542563516	7.63439609462974	19.5889472635937	18.9940684433949	24.7641874465191	22.8842534917708	NA	NA
Mnat_00792	0	1.4134606937804	0	0	0	0	0	0	0	0	0	0	0	0	0	0	0	0	0	0	0	0	0	0	0	NA	NA
Mnat_00793	1.83045213050983	0.706730346890199	2.94086846083747	3.35930472794304	3.80648282809766	7.81487207176855	6.02116181873649	0	0	3.20529672314528	6.50942383111171	11.2318972366682	6.05358418343863	4.3694207297435	0.874626113667852	0	0	0	2.717472853498	1.77284237605859	0	3.91778945271875	8.7664931277207	4.95283748930381	1.27134741620949	NA	NA
Mnat_00794	6.4065824567844	3.533651734451	2.35269476866998	11.1976824264768	15.7017416659029	5.20991471451237	13.0458506072624	6.04096239848821	0	3.20529672314528	4.5565966817782	3.36956917100045	7.39882511309166	11.3604938973331	12.2447655913499	1.7992530306137	12.6819290270524	11.4444770459876	0	0	1.90859902365743	0	3.65270546988363	0	2.54269483241898	NA	NA
Mnat_00795	3.66090426101966	4.24038208134119	7.05808430600994	7.83837769853377	31.4034833318057	5.86115405382641	31.1093360634719	15.1024059962205	10.5699722539317	8.97483082480679	35.8018310711144	3.36956917100045	18.1607525503159	62.9196585083063	42.8566795697247	0	12.6819290270524	15.2593027279835	0	8.86421188029297	9.54299511828718	5.87668417907812	5.8443287518138	3.53774106378844	5.7210633729427	pnt	ETS1
Mnat_00796	193.112699768787	288.345981531201	243.503908557343	157.887322213323	323.551040388301	189.510647740387	329.156846090928	175.187909556158	355.855732549034	358.993232992272	307.895747211584	332.464158205378	335.637611948431	152.929725541022	148.686439323535	253.694677316532	228.274722486943	278.482274785699	529.90720643211	345.704263331426	463.789562748757	495.600365768922	399.605978405269	362.264684931936	265.075936279678	Dph5	DPH5
Mnat_00797	30.2024601534122	33.9230566507296	32.9377267613797	40.8715408566404	155.11417524498	5.86115405382641	189.164833805305	6.04096239848821	45.8032131003708	83.3377148017773	120.424340875567	13.4782766840018	176.226561784547	223.714341362867	139.940178186856	149.338001540937	308.593606324941	122.074421823868	100.546495579426	86.8692764268711	108.790144348474	141.040420297875	92.7787189350441	69.3397248502534	317.201180344267	NA	ARHGAP11A
Mnat_00798	0	0	0	0	5.70972424214649	0	0.501763484894708	0	0	0	0	0	0	8.73884145948699	1.7492522273357	0	0	0	0	0	0	0	1.46108218795345	0	56.5749600213222	NA	SPDYC
Mnat_00799	1232.80950989837	920.162911651039	804.621610885133	1705.40703355242	481.520077754354	1145.52999785341	414.456638523029	808.733841097609	456.270468961386	451.946837963485	468.678515840043	415.580197756723	358.506707752532	440.437609558144	607.865148999157	1050.7637698784	904.644270596403	1041.44741118488	532.624679285608	625.813358748684	402.714393991719	403.532313630031	314.863211503969	294.340056507198	408.73819431135	NA	SYVN1
Mnat_00800	0	0	0	0	0	0	0	0	0	0	0	0	0	0	0	0	0	0	0	0	0	0	0	0	0	NA	NA
Mnat_00801	0	0	0	0	0	0	0	0	0	0	0	0	0	0	0	0	0	0	0	0	0	0	0	0	0	NA	NA
Mnat_00803	0	0	0	0	0	0	0	0	0	0	0	0	0	0	0	0	0	0	0	0	0	0	0	0	0	NA	NA
Mnat_00804	4.57613032627457	31.0961352631688	7.05808430600994	4.47907297059072	7.13715530268311	15.6297441435371	12.5440871223677	15.1024059962205	32.5907477829561	14.7443649264683	20.8301562595575	5.61594861833409	6.05358418343863	5.2433048756922	2.62387834100355	8.9962651530685	4.22730967568413	7.62965136399176	10.869891413992	12.4098966324102	26.7203863312041	9.79447363179687	8.7664931277207	14.1509642551538	7.62808449725693	NA	NA
Mnat_00805	2.74567819576474	2.8269213875608	2.35269476866998	5.03895709191456	2.37905176756104	11.7223081076528	2.00705393957883	6.79608269829924	0.880831021160976	8.97483082480679	7.16036621422288	6.73913834200091	2.69048185930606	4.3694207297435	5.24775668200711	0	8.45461935136825	11.4444770459876	0	0	0	3.91778945271875	1.46108218795345	0.707548212757688	6.99241078915218	NA	NA
Mnat_00806	0	0	0	0	0	0	0	0	0	0	0	0	0	0	0	0	0	0	0	0	0	0	0	0	0	NA	NA
Mnat_00807	0	0	0	0	0	0	0	0	0	0	0	0	0	0	0	0	0	0	0	0	0	0	0	0	0	NA	NA
Mnat_00808	2.74567819576474	2.1201910406706	0.588173692167495	1.67965236397152	1.42743106053662	0.651239339314046	1.50529045468412	0.755120299811027	0.880831021160976	0	0.650942383111171	0	2.01786139447954	0	2.62387834100355	0	0	0	0	0	0	0	0.730541093976725	0.707548212757688	0	NA	NA
Mnat_00809	0	0	0	0.559884121323841	0	0	0	0	0	0	0	0	2.01786139447954	0	0	0	0	0	0	0	0	0	0	0	0	NA	NA
Mnat_00811	0	0	0	0	0	0	0	5.28584209867719	0	0	0	0	0	0	0	0	0	0	0	0	1.90859902365743	0	0	0	2.54269483241898	NA	NA
Mnat_00812	0	0	0	0	0	0	0	0	0	0	0	0	0	0	0	0	0	0	0	0	0	0	0	0	0	NA	NA
Mnat_00813	0	0	0	0	0.951620707024415	0	2.00705393957883	0	0.880831021160976	2.56423737851623	3.90565429866703	0	0.672620464826514	0.873884145948699	1.7492522273357	0	0	0	0	0	0	1.95889472635937	3.65270546988363	8.49057855309226	0	NA	NA
Mnat_00814	0	0	0	0	0	0	0	0	0	0	0	0	0	0	0	0	0	0	0	0	0	0	0	0	0	NA	NA
Mnat_00815	0	0	0	0	4.28229318160987	0	0.501763484894708	3.02048119924411	0	0	0	0	0	0	0	0	0	0	0	0	0	0	0	0	0	NA	NA
Mnat_00816	0	0	0	0	0	1.95371801794214	0	0	1.76166204232195	1.28211868925811	0	0	0	0	0	3.5985060612274	0	0	0	0	0	1.95889472635937	0.730541093976725	0	0.635673708104744	NA	NA
Mnat_00817	0	0	0.588173692167495	0	0.951620707024415	0	0.501763484894708	0	0	3.20529672314528	0	0	0	0	0	0	0	0	0	0	0	0	0.730541093976725	0.707548212757688	1.90702112431423	NA	NA
Mnat_00818	1.83045213050983	2.1201910406706	4.70538953733996	1.67965236397152	7.13715530268311	0	13.5476140921571	0	8.80831021160976	17.3086023049845	5.85848144800054	0	8.74406604274469	9.61272560543569	4.37313056833926	0	0	0	0	10.6370542563516	7.63439609462974	0	29.221643759069	68.6321766374957	29.2409905728182	side-VIII	NA
Mnat_00819	1268.50332644331	2106.76316407968	1547.48498409268	1137.68453453004	1840.43444738522	2080.70968910838	2700.49107570332	2031.27360649166	1125.70204504373	1618.67484518837	732.310181000067	1010.87075130014	440.566404461367	337.319280336198	268.51021689603	329.263304602307	481.91330302799	495.927338659465	845.134057437878	331.521524322957	473.332557867044	264.450788058516	725.427306318888	699.057634204596	789.506745466092	Ugt36D1	NA
Mnat_00820	12545.9189025144	15179.8611208546	18554.5272931158	10942.3752671531	4850.41074370344	9790.73222724736	10636.382352798	10134.4695437638	4736.22840078257	2671.93534841391	2612.23178342513	2062.17633265228	972.60919213914	1503.08073103176	696.20238647961	723.299718306707	980.735844758717	766.779962081172	2904.97848038936	2692.94756923301	2710.21061359356	1465.25325531681	1113.34462722053	754.953943012453	709.411858244894	NA	UGT2B10
Mnat_00821	0	2.1201910406706	0	0	0	1.30247867862809	1.00352696978942	0	3.52332408464391	0	0	0	0	1.7477682918974	0	0	0	0	0	0	0	0	3.65270546988363	2.83019285103075	0	NA	NA
Mnat_00822	1998.85372651673	2555.53693435496	2265.05688853702	1502.16909751186	539.093130529331	862.240885251796	694.94242657917	991.472953651878	879.950190139815	685.292439408461	859.894888089857	754.783494304102	899.966181937876	802.225645980906	973.458864512319	644.132584959704	782.052290001563	747.705833671193	1614.17887497781	781.82348784184	1110.80463176863	930.474995020703	910.254203095	965.803310414244	677.628172839657	NA	NA
Mnat_00823	4141.39794527849	5836.88593496615	6895.16019327954	3550.22521331447	3311.64006044497	6675.20322796897	6469.23661074747	7327.6873893662	1609.2782756611	2260.37524916205	1265.43199276812	2895.58310761306	1100.40708045618	885.244639846032	743.432196617674	2830.22501715535	2523.70387638342	2678.00762876111	3285.42467987908	2327.74203976493	2630.04945459995	2139.11304118444	2317.27635009417	2529.48486060873	1842.81807979565	NA	NA
Mnat_00824	4.57613032627457	8.48076416268239	1.76452107650248	6.71860945588609	8.56458636321974	11.0710687683388	13.0458506072624	10.5716841973544	6.16581714812683	6.41059344629056	5.20753906488937	16.8478458550023	14.7976502261833	3.4955365837948	7.87163502301066	8.9962651530685	12.6819290270524	41.9630825019547	2.717472853498	10.6370542563516	15.2687921892595	7.8355789054375	8.03595203374398	9.19812676584994	13.3491478701996	NA	NA
Mnat_00825	3698.42852969511	2845.29637657994	3277.30381275728	3320.11283945037	304.042815894301	582.207969346757	297.545746542562	481.011630979624	2535.91250992245	1821.24959809115	1877.31783289262	1073.76937582548	1134.71072416233	1169.25698727936	1140.51245222288	852.845936510893	989.190464110085	526.445944115432	266.312339642804	790.687699722133	358.816616447598	352.601050744687	598.313155966938	929.010803350844	491.375776364967	CG13532	NA
Mnat_00827	584.82945569789	453.720882703508	542.884317870598	677.459786801847	454.874697957671	730.039299371045	423.990144736028	764.181743408759	608.654235622235	535.925612109891	716.687563805399	800.834272974442	877.097086133775	2310.54968188836	2211.05481535233	1648.11577604215	1187.87401886724	1342.81864006255	418.490819438692	450.301963518883	795.88579286515	589.627312634172	791.176004776793	816.510637522372	799.677524795768	NA	NA
Mnat_00828	828.279589055697	761.148583600744	798.739873963458	534.689335864268	314.510643671569	668.822801475525	294.033402148299	530.849570767152	242.228530819268	284.630349015301	322.21647964003	370.65260881005	316.804238933288	275.27350597384	447.80857019794	257.293183377759	295.911677297889	331.889834333642	320.661796712764	216.286769879149	280.564056477643	256.615209153078	441.246820761942	396.934547357063	392.210677900627	NA	NA
Mnat_00829	0	0.706730346890199	0	0.559884121323841	0	3.25619669657023	0	0.755120299811027	0	0	0.650942383111171	0	0.672620464826514	0	0.874626113667852	0	0	0	0	0	0	0	0	1.41509642551538	0.635673708104744	NA	NA
Mnat_00830	0	0	0	0	0	0	1.00352696978942	0	0	0	0	0	0	0	0	0	0	0	0	0	3.81719804731487	0	0.730541093976725	0.707548212757688	2.54269483241898	NA	NA
Mnat_00831	1.83045213050983	0.706730346890199	1.17634738433499	6.15872533456225	10.9436381307808	18.8859408401073	8.02821575831532	27.939451093008	5.28498612696586	7.69271213554868	7.16036621422288	2.24637944733364	2.01786139447954	6.1171890216409	5.24775668200711	111.553687898049	122.59198059484	83.9261650039094	46.197038509466	47.8667441535821	11.4515941419446	60.7257365171406	39.4492190747432	45.9906338292497	40.0474436105989	NA	NA
Mnat_00832	0	2.1201910406706	0	0.559884121323841	0.475810353512208	0	0.501763484894708	0.755120299811027	0	0	0	0	0	0	2.62387834100355	0	0	0	0	0	0	0	0	0	0	NA	NA
Mnat_00833	2.74567819576474	4.24038208134119	7.64625799817743	0.559884121323841	0	0	0	0	1.76166204232195	1.28211868925811	0	0	0.672620464826514	0	0	1.7992530306137	0	0	0	0	0	0	0	0	0	NA	NA
Mnat_00835	6.4065824567844	1.4134606937804	2.94086846083747	1.67965236397152	0	0.651239339314046	0.501763484894708	0	4.40415510580488	1.28211868925811	0	1.12318972366682	0	0	0	5.3977590918411	4.22730967568413	0	0	0	0	0	0	0	0.635673708104744	NA	NA
Mnat_00836	0	0	0	0	0	0	0	0	0	0	0	0	0	0	0	0	0	0	0	0	0	0	0	0	0	NA	NA
Mnat_00838	0	0	0	0	0.475810353512208	0	0	0.755120299811027	0	0	0	0	0	0	0	0	0	0	0	0	0	0	0	0	0	NA	NA
Mnat_00839	104.33577143906	115.197046543102	124.104649047341	168.525120518476	57.0972424214649	64.4726945920905	58.7063277326808	67.2057066831814	144.4562874704	157.059539434119	99.5941846160092	74.13052176201	45.0655711433765	21.8471036487175	27.9880356373713	48.5798318265699	46.5004064325254	53.4075595479423	51.631984216462	69.1408526662852	97.3385502065292	64.6435259698594	95.700883310951	67.924628424738	48.9468755240653	NA	NA
Mnat_00840	814.551198076873	401.422837033633	537.59075464109	468.623009548055	342.58345452879	373.811380766262	266.43641047909	634.301051841262	935.442544472957	543.61832424544	585.848144800054	606.522450780082	923.507898206804	622.205511915474	846.63807803048	1315.25396537861	1327.37523816482	1350.44829142654	883.17867738685	1141.71049018173	299.650046714217	397.655629450953	179.713109118274	142.924738977053	104.886161837283	CG13654	TMEM8B
Mnat_00841	1.83045213050983	0	0.588173692167495	0.559884121323841	0	0	0	0	0.880831021160976	0	0	0	12.7797888317038	5.2433048756922	13.1193917050178	8.9962651530685	12.6819290270524	11.4444770459876	0	14.1827390084688	1.90859902365743	0	0.730541093976725	0	0	NA	NA
Mnat_00843	0	0	0	0	0	0	0.501763484894708	0	0	0	0	0	0.672620464826514	0	1.7492522273357	0	0	0	0	0	0	0	0	0	0	NA	NA
Mnat_00844	0.915226065254914	1.4134606937804	2.35269476866998	1.11976824264768	2.37905176756104	3.25619669657023	1.50529045468412	3.77560149905513	0	2.56423737851623	0.650942383111171	0	0.672620464826514	2.6216524378461	1.7492522273357	3.5985060612274	0	0	0	0	0	0	2.19162328193018	0	0	NA	NA
Mnat_00845	0	0	0	0	0	0	0	0	0	0	0	0	0	0	0	0	0	0	0	0	0	0	0	0	0	NA	NA
Mnat_00846	0	0	2.35269476866998	0.559884121323841	0.475810353512208	0.651239339314046	2.00705393957883	0.755120299811027	0	0.641059344629056	1.30188476622234	0	0	0	0	1.7992530306137	0	0	0	1.77284237605859	0	0	0	0	0	NA	NA
Mnat_00847	0	0	0	1.11976824264768	0	0	0	0.755120299811027	0	0.641059344629056	0.650942383111171	1.12318972366682	0	2.6216524378461	0.874626113667852	0	0	0	0	0	0	0	0	0	0	NA	NA
Mnat_00849	237.043550901023	302.480588469005	317.613793770447	218.914691437622	272.163522208983	268.310607797387	287.008713359773	312.619804121765	431.607200368878	385.917725466692	587.800971949387	586.305035754079	511.864173732977	472.771322958246	698.826264820613	325.66479854108	481.91330302799	350.963962743621	263.594866789306	207.422557998856	156.50511993991	270.327472237594	467.546300145104	622.642427226765	354.070255414342	NA	NA
Mnat_00850	2243.21908593979	2723.03202656794	2630.31275137304	2054.77472525849	3672.30430840722	3833.19475120247	3240.38858545002	3435.79736414017	3101.4060255078	3779.68589593292	2262.02478131132	3488.62728170914	2932.6252266436	2541.25509641882	2220.67570260268	2592.72361711434	1965.69899919312	2193.52476714763	3818.04935916469	3035.10614781231	4017.6009447989	4195.95250386178	3045.62582078897	2668.871858522	2507.09710476511	NA	RAB1A
Mnat_00851	10.982712783059	15.5480676315844	4.11721584517246	8.39826181985761	278.349056804641	44.9355144126691	436.032468373501	12.0819247969764	32.5907477829561	10.2569495140649	180.311040121794	4.49275889466727	207.167103166566	305.859451082045	67.3462107524246	7.1970121224548	8.45461935136825	0	2.717472853498	21.2741085127031	13.360193165602	41.1367892535469	21.185691725325	0	19.7058849512471	NA	NA
Mnat_00852	0.915226065254914	1.4134606937804	0	0.559884121323841	0.951620707024415	2.60495735725618	5.51939833384179	3.02048119924411	0	2.56423737851623	1.95282714933351	10.1087075130014	0.672620464826514	6.1171890216409	13.1193917050178	0	4.22730967568413	3.81482568199588	0	5.31852712817578	0	0	0	2.83019285103075	0.635673708104744	NA	NA
Mnat_00853	46.6765293280006	17.668258672255	19.9979055336948	57.1081803750317	22.3630866150738	34.5156849836444	22.5793568202618	33.2252931916852	39.6373959522439	96.7999610389875	31.2452343893362	13.4782766840018	203.131380377607	158.173030416715	196.790875575267	32.3865545510466	71.8642644866301	57.2223852299382	8.152418560494	5.31852712817578	9.54299511828718	1.95889472635937	12.4191985976043	12.7358678296384	20.3415586593518	CG2767	NA
Mnat_00854	1312.43417757555	1831.13832879251	1776.28455034583	1123.68743149695	1942.73367339034	1702.99087230623	2242.88277747934	1706.57187757292	2586.11987812863	2625.13801625599	1779.67647542594	2299.16936434598	1518.77700957827	1039.048249533	1072.29161535679	840.251165296597	942.69005767756	839.261650039094	2019.08233014901	1602.64950795697	1969.67419241447	1637.63599123644	1769.37052961163	1630.89863040647	1428.35882211136	Hrd3	SEL1L
Mnat_00855	518.933178999536	436.052624031253	502.300333111041	564.923078415755	513.875181793184	1242.5646594112	508.788173683234	1227.07048719292	429.845538326556	446.818363206452	413.999355658705	402.101921072721	289.899420340228	335.571512044301	448.683196311608	935.611575919124	756.688431947458	690.483448441254	472.840276508652	533.625555193637	555.402315884314	423.121260893625	419.33058794264	449.293115101132	430.986774095017	alpha-Man-IIa	MAN2A2
Mnat_00856	401.784242646907	471.389141375763	569.352134018135	407.595640323756	492.463715885135	372.508902087634	492.229978681708	437.214653590584	369.068197866449	447.459422551081	474.536997288044	405.471490243721	456.036675152377	500.735615628605	405.826516741883	415.627450071764	312.820916000625	312.815705923662	399.468509464206	418.390800749828	297.74144769056	464.258050147172	425.174916694454	525.708322078962	517.438398397262	NA	NA
Mnat_00857	2083.96975058544	2937.17132167567	2499.15001801969	1292.77243613675	2930.9917776352	1789.605704435	3897.19698717719	1668.06074228256	5706.0233550808	5324.63891648894	3131.03286276473	3249.38787056811	2761.77962857767	3114.52309616116	2154.20411796392	1953.98879124648	1906.51666373354	1854.00528145	3282.70720702558	3145.02237512795	5084.50779902341	1770.84083262887	2965.9968415455	2769.34370473359	4261.5565391342	Ubi-p5E	UBB
Mnat_00858	3307.62699983126	3963.34378536024	3998.40475935463	2545.23321553818	1752.40953198546	1402.11829754314	1537.40331771738	1777.55318575516	3193.01245170854	3381.58804291827	1998.39311615129	3553.77228568181	2192.07009486961	1617.55955415104	1575.2016307158	3918.77310067664	3107.07261162783	3158.67566469259	4426.76327834824	3019.15056642779	3782.84326488904	5240.04339301133	2822.81078712607	3139.39142000586	2755.64552463407	CG10602	LTA4H
Mnat_00859	0	0.706730346890199	0	0	0	0	0.501763484894708	0	0	0.641059344629056	0	0	0	0.873884145948699	0	1.7992530306137	0	3.81482568199588	0	0	0	0	1.46108218795345	0.707548212757688	0	NA	NA
Mnat_00860	57.6592421110596	82.6874505861533	83.5206642877843	59.9076009816509	91.8313982278561	100.290858254363	117.914418950256	165.371345658615	102.176398454673	98.0820797282456	106.103608447121	152.753802418687	192.369452940383	127.58708530851	104.080507526474	185.323062153211	181.774316054417	99.1854677318929	160.330898356382	117.007596819867	196.585699436716	88.1502626861718	98.6230476868579	121.698292594322	76.916518680674	Use1	USE1
Mnat_00861	9.15226065254914	13.4278765909138	12.3516475355174	12.3174506691245	34.2583454528789	32.5619669657023	32.614626518156	31.7150525920631	23.7824375713464	12.1801275479521	20.8301562595575	12.355086960335	20.1786139447954	7.86495731353829	13.9940178186856	14.3940242449096	8.45461935136825	7.62965136399176	27.17472853498	15.9555813845274	22.9031882838892	23.5067367163125	32.1438081349759	36.0849588506421	24.1556009079803	NA	NA
Mnat_00862	270.906915315454	280.571947715409	397.017242213059	236.830983319985	196.985486354054	322.363472960453	400.407260945977	431.928811491907	532.902767802391	523.745484561939	831.904365616076	757.029873751436	873.061363344816	889.614060575776	528.274172655382	147.538748510323	465.004064325254	301.371228877675	828.82922031689	609.857777364157	599.300093428435	879.543732135359	531.833916415056	367.21752242124	560.02853684028	CG6665	NA
Mnat_00863	848.414562491305	1038.89360992859	1079.29872512735	695.37607868421	759.869134558996	440.889032715609	632.723754452226	423.622488193986	1149.48448261507	1266.73326498702	1210.75283258678	1616.27001235655	1136.72858555681	975.254706878748	1129.1423127452	1198.30251838872	1141.37361243471	1327.55933733457	1804.40197472267	1648.74340973449	2099.45892602318	2092.09956775181	1143.29681207357	1357.07747206925	1428.99449581946	CG3520	FOCAD
Mnat_00864	343.209774470593	426.86512952168	499.947638342371	296.738584301635	680.884615875969	196.023041133528	582.547405962756	149.513819362583	455.389637940225	440.407769760162	400.980507996481	1054.67515052314	486.30459606957	866.019188635161	492.414501995	413.828197041151	333.957464379046	362.408439789609	584.25666350207	434.346382134356	557.310914907971	456.422471241734	464.624135769197	410.377963399459	458.956417251625	CG12056	CYB5D2
Mnat_00865	133.623005527217	130.038383827797	115.282043664829	142.210566816255	118.952588378052	190.161887079701	133.469086981992	202.372240349355	103.938060496995	105.774791863794	112.613032278233	124.674059327017	113.000238090854	111.857170681434	132.068543163846	149.338001540937	202.910864432838	144.963375915843	86.959131311936	141.827390084688	112.607342395789	78.355789054375	115.425492848323	82.7831408926495	116.963962291273	CG15160	NA
Mnat_00866	178.469082724708	168.908552906758	218.800613486308	199.878631312611	220.300193676152	113.315645040644	159.560788196517	139.69725546504	122.435511941376	131.417165648957	173.150673907571	117.934920985016	176.226561784547	223.714341362867	151.310317664538	124.148459112345	118.364670919156	156.407852961831	111.416386993418	145.373074836805	80.1611589936123	168.464946466906	116.156033942299	120.283196168807	174.810269728805	NA	NA
Mnat_00867	21.050199500863	18.3749890191452	7.64625799817743	21.8354807316298	10.4678277772686	9.76859008971068	8.02821575831532	14.3472856964095	12.3316342962537	5.12847475703245	12.3679052791122	7.86232806566773	16.1428911558363	6.99107316758959	13.9940178186856	17.992530306137	16.9092387027365	15.2593027279835	8.152418560494	8.86421188029297	7.63439609462974	7.8355789054375	20.4551506313483	21.9339945954883	13.3491478701996	NA	NA
Mnat_00868	0	0	0	0	0.951620707024415	0	0.501763484894708	0	0	0	0.650942383111171	0	0.672620464826514	1.7477682918974	0	0	0	0	0	0	0	0	0	0	0	NA	NA
Mnat_00869	0	0.706730346890199	0	0.559884121323841	0.951620707024415	1.30247867862809	0	2.26536089943308	0	0	0	0	0.672620464826514	0	2.62387834100355	0	8.45461935136825	0	0	0	0	0	0	0.707548212757688	0	NA	NA
Mnat_00870	2.74567819576474	0	0	0	0.475810353512208	1.30247867862809	0	0	0.880831021160976	0.641059344629056	0	0	0	0.873884145948699	0	3.5985060612274	4.22730967568413	0	0	0	1.90859902365743	1.95889472635937	0	3.53774106378844	0.635673708104744	NA	NA
Mnat_00871	254.432846140866	165.374901172307	209.978008103796	321.933369761208	135.130140397467	414.188219803733	176.118983198042	469.684826482459	103.057229475834	130.135046959698	180.961982504906	189.819063299692	169.500357136282	246.435329157533	327.110166511777	370.646124306422	591.823354595778	438.704953429526	149.46100694239	157.782971469215	122.150337514076	101.862525770687	120.53928050616	137.264353274991	113.149920042644	Mctp	MCTP1
Mnat_00872	339.548870209573	373.153623158025	337.023525611975	300.097889029579	298.808902005666	349.064285872328	300.054563967035	297.517398125545	366.425704802966	373.096538574111	420.508779489816	479.602012005731	415.006826797959	388.004560801223	453.056326879947	338.259569755375	329.730154703362	339.519485697633	247.290029668318	345.704263331426	301.558645737875	336.929892933812	407.641930439013	479.010140036955	439.250532300378	NA	NA
Mnat_00873	0	0	0	3.35930472794304	0.475810353512208	1.30247867862809	1.00352696978942	0	3.52332408464391	0.641059344629056	1.95282714933351	1.12318972366682	0	0	0	1.7992530306137	4.22730967568413	3.81482568199588	0	1.77284237605859	0	0	0	0.707548212757688	1.27134741620949	NA	NA
Mnat_00874	12.8131649135688	7.06730346890199	12.9398212276849	42.5511932206119	152.259313123906	350.366764550957	64.2257260665226	136.676774265796	52.8498612696586	16.0264836157264	15.6226171946681	39.3116403283386	14.1250297613568	36.7031341298454	31.4865400920427	5.3977590918411	0	11.4444770459876	2.717472853498	8.86421188029297	0	5.87668417907812	3.65270546988363	14.1509642551538	7.62808449725693	NA	NA
Mnat_00875	6.4065824567844	7.06730346890199	8.23443169034493	4.47907297059072	4.75810353512208	28.654530929818	3.51234439426295	11.3268044971654	9.68914123277074	9.61589016943585	21.4810986426686	19.0942253023359	28.9226799875401	60.2980060704603	58.5999496157461	1.7992530306137	21.1365483784206	3.81482568199588	5.434945706996	7.09136950423438	0	15.671157810875	13.1497396915811	9.90567497860763	11.4421267458854	NA	NA
Mnat_00876	392.631981994358	563.264086471489	336.435351919807	603.5550827871	97.5411224700026	500.151812593187	78.2751036435744	119.309007370142	73.989805777522	62.1827564290185	108.056435596454	49.42034784134	119.053822274293	139.821463351792	109.328264208481	3.5985060612274	16.9092387027365	7.62965136399176	67.93682133745	19.5012661366445	5.7257970709723	94.02694686525	86.2038490892536	33.962314212369	9.53510562157116	CG11159	NA
Mnat_00877	35522.669270739	53832.3572529734	41407.4279285916	23625.9901516234	20298.5454911843	13343.2428232055	16998.241577778	11212.0262115941	53358.9815998896	43221.5031335802	36765.2257981189	48335.3465682779	39541.3392657563	30460.1057911879	33305.7624084718	23750.1400041008	15573.4088452203	15354.6733700334	65575.3374277602	35355.7955057366	74893.4256883177	85797.6301198142	32266.539038764	28309.0039924351	26918.2388434035	mt:ATPase6	NA
Mnat_00878	20.1349734356081	46.6442028947531	7.05808430600994	15.6767553970675	3.80648282809766	0	0.501763484894708	0	11.4508032750927	10.2569495140649	7.16036621422288	4.49275889466727	4.03572278895909	0.873884145948699	0	0	0	0	0	0	0	0	1.46108218795345	14.8585124679114	1.90702112431423	CG16799	LYZ
Mnat_00879	0.915226065254914	2.8269213875608	5.29356322950745	2.23953648529536	0.475810353512208	2.60495735725618	2.00705393957883	3.77560149905513	0.880831021160976	2.56423737851623	1.95282714933351	0	3.36310232413257	4.3694207297435	0.874626113667852	1.7992530306137	16.9092387027365	3.81482568199588	0	0	0	3.91778945271875	2.9221643759069	2.83019285103075	1.27134741620949	NA	NA
Mnat_00880	138.199135853492	90.4614844019455	298.792235621087	148.929176272142	889.289550714316	804.93182339216	683.903629911487	1455.87193803566	104.818891518156	182.060853874652	330.027788237364	211.159668049362	375.994839838022	538.312633904399	76.9670980027709	21.5910363673644	0	15.2593027279835	40.76209280247	102.824857811398	59.1665697333805	146.917104476953	24.8383971952087	19.8113499572153	36.2334013619704	Lrt	NA
Mnat_00881	25.6263298271376	61.4855401794473	38.2312899908872	16.7965236397152	34.7341558063912	16.9322228221652	41.6463692462607	9.81656389754334	131.243822152985	130.776106304328	89.1791064862304	105.579834024681	128.470508781864	76.9018048434855	74.3432196617674	41.3828197041151	38.0457870811571	57.2223852299382	40.76209280247	56.730956033875	91.6127531355569	105.780315223406	131.497396915811	153.537962168418	148.74764769651	NA	NA
Mnat_00882	0.915226065254914	1.4134606937804	1.17634738433499	4.47907297059072	0.475810353512208	4.55867537519832	1.00352696978942	3.77560149905513	3.52332408464391	0.641059344629056	2.60376953244468	0	0	1.7477682918974	3.49850445467141	0	0	0	0	1.77284237605859	0	1.95889472635937	0.730541093976725	0	0	NA	NA
Mnat_00883	0.915226065254914	7.77403381579219	14.7043423041874	6.15872533456225	5.23391388863428	5.86115405382641	2.00705393957883	0.755120299811027	0.880831021160976	0	0.650942383111171	3.36956917100045	2.69048185930606	6.99107316758959	5.24775668200711	1.7992530306137	0	0	0	3.54568475211719	0	0	0.730541093976725	0	0	NA	NA
Mnat_00885	1.83045213050983	3.533651734451	0	0	0.951620707024415	1.30247867862809	1.00352696978942	0	3.52332408464391	0	0	0	0	0	0	0	0	3.81482568199588	0	0	3.81719804731487	0	0	0	1.90702112431423	NA	NA
Mnat_00887	0	0	0	0	0	0	0	0	0	0	0	1.12318972366682	0	0	0	0	0	0	0	0	0	0	0	0	0	NA	NA
Mnat_00888	0	0	0	0	0	0	1.50529045468412	0	0	0	0.650942383111171	0	0	0	0	0	0	0	0	0	0	0	0	0	0	NA	NA
Mnat_00889	0	0	0	0	0	0	0	0	0	0	0	0	0	0	0	0	0	0	0	0	0	0	0	0	0	NA	NA
Mnat_00890	0	1.4134606937804	0	0	0	0	0	0	0	0	0.650942383111171	0	0	0	0	0	0	0	0	3.54568475211719	0	0	0	0	0	NA	NA
Mnat_00891	1.83045213050983	0.706730346890199	1.17634738433499	1.67965236397152	0.951620707024415	0.651239339314046	1.50529045468412	0	0.880831021160976	1.28211868925811	3.25471191555585	1.12318972366682	2.01786139447954	0	0.874626113667852	1.7992530306137	4.22730967568413	3.81482568199588	0	0	1.90859902365743	0	0.730541093976725	1.41509642551538	0	NA	NA
Mnat_00892	2385.07912605431	1815.59026116092	1739.81778143145	2977.46375720018	2439.47968245709	5290.01715324799	2443.58817143723	3641.94520598858	1153.00780669972	1344.94250503176	1011.56446335476	1265.8348185725	986.06160143567	1143.0404629009	961.214098920969	1327.84873659291	1145.6009221104	1293.2259061966	1388.62862813748	1457.27643312016	1246.31516244831	1149.87120437295	919.751237316697	926.888158712571	1002.45743768118	LamC	LMNA
Mnat_00893	0	0	0	0.559884121323841	0	0	0	0	0	0	0	0	0	0	0	0	0	0	0	0	0	0	1.46108218795345	0	0	NA	NA
Mnat_00895	2.74567819576474	0	0.588173692167495	0.559884121323841	0.951620707024415	3.90743603588427	1.00352696978942	3.02048119924411	3.52332408464391	0.641059344629056	0.650942383111171	40.4348300520055	3.36310232413257	0.873884145948699	0	7.1970121224548	8.45461935136825	11.4444770459876	2.717472853498	0	0	1.95889472635937	0.730541093976725	0	0	NA	NA
Mnat_00897	0	0	0	0	0	0	0	0	0	0	0	0	0	0	0	0	0	0	0	0	0	0	0	0	0	NA	NA
Mnat_00898	0	0.706730346890199	0	0	0	0	0	0	0.880831021160976	0	0	0	0.672620464826514	0	0	0	0	0	0	0	0	0	0	0	0	NA	NA
Mnat_00899	7510.34509148182	7146.45726775369	9843.67491211519	6235.98934330494	3958.26633086806	5112.88005295457	5588.13993127236	4733.84915951533	6872.24362709794	8239.53575651726	8154.35523323364	7371.49415642533	3819.13899928495	2411.92024281841	2423.58896097362	1734.47992151161	1712.06041865207	1018.5584570929	1804.40197472267	2228.46286670565	2820.90935696569	1288.95272994447	5475.40549935556	3913.44916476277	5331.39538987449	NA	AAGAB
Mnat_00900	97.0139629170209	110.956664461761	87.0497064407892	39.7517726139927	116.573536610491	46.2379930912972	128.451452133045	44.5520976888506	56.3731853543025	47.4383915025502	78.7640283564517	114.565351814015	271.066047325085	94.3794877624595	97.0834986171315	107.955181836822	122.59198059484	202.185761145782	192.940572598358	150.691601964981	209.945892602318	203.725051541375	265.186417113551	292.217411868925	341.356781252248	CG34213	NR2C2AP
Mnat_00901	876.786570514207	589.413109306426	1035.18569821479	789.996495187939	102.775036358637	169.973467560966	193.680705169357	185.759593753513	228.135234480693	268.603865399575	463.470976775154	165.108889379022	199.768278053475	107.48774995169	132.068543163846	111.553687898049	118.364670919156	99.1854677318929	35.327147095474	90.4149611789883	135.510530679678	86.1913679598125	229.389903508692	270.283417273437	191.337786139528	NA	NA
Mnat_00902	11761.5701645909	13167.0930929113	16369.4620267135	8790.74058890562	2461.84276907216	2434.98388969522	5732.64781492204	2525.12228256807	8862.92173492174	15180.9263401607	25815.7239718059	8958.56123596654	4553.6405468755	1982.8431271576	1865.57750045353	824.057888021074	794.734219028616	476.853210249485	298.92201388478	482.213126287938	1240.58936537733	481.888102684406	1328.12370884969	2968.87230073126	857.5238322333	NA	NA
Mnat_00903	0	0	0.588173692167495	1.67965236397152	6.1855345956587	0.651239339314046	13.0458506072624	0.755120299811027	0.880831021160976	0	10.4150781297787	0	4.03572278895909	7.86495731353829	0.874626113667852	0	0	0	0	5.31852712817578	0	0	0	0	0	NA	NA
Mnat_00904	13.7283909788237	6.36057312201179	2.94086846083747	8.39826181985761	58.0488631284893	4.55867537519832	89.313900311258	5.28584209867719	1.76166204232195	1.92317803388717	82.6696826551187	0	39.0119869599378	149.434188957228	3.49850445467141	0	0	0	0	12.4098966324102	1.90859902365743	5.87668417907812	0	0	0	tup	ISL1
Mnat_00905	0	0	0	0	0	0	0	0	0	0	0	0	0	0	0	0	0	0	0	0	0	0	0	0	0	NA	NA
Mnat_00907	0	0.706730346890199	0.588173692167495	1.11976824264768	0.475810353512208	0	0.501763484894708	2.26536089943308	0	0	0.650942383111171	2.24637944733364	0	0	0	0	0	0	0	0	0	0	0	0	0	NA	NA
Mnat_00908	0	0.706730346890199	0.588173692167495	0	1.90324141404883	1.95371801794214	0	0	0.880831021160976	0	1.30188476622234	0	0	0	0.874626113667852	0	4.22730967568413	0	0	0	1.90859902365743	1.95889472635937	0.730541093976725	0	7.62808449725693	NA	NA
Mnat_00909	0	0	0.588173692167495	0	0.475810353512208	0	0	0	2.64249306348293	0	0	0	0	2.6216524378461	0.874626113667852	0	0	0	0	0	0	0	0	0	0.635673708104744	NA	NA
Mnat_00910	464.934841149496	344.884409282417	448.776527123799	536.368988228239	355.906144427131	730.690538710359	364.782053518453	521.033006869608	221.088586311405	323.093909693044	464.121919158265	354.927952678715	258.286258493382	630.070469229012	495.038380336004	428.22222128606	511.504470757779	507.371815705452	312.50937815227	405.980904117418	313.010239879819	321.258735122937	328.01295119555	273.113610124468	344.535149792771	ssp3	SCAPER
Mnat_00911	1271.24900463908	1310.27806313443	1388.67808720746	1155.04094229108	1305.6236100375	1187.86055490882	1407.44657512966	1039.80065283978	1639.22653038058	1791.76086823821	1454.85622625347	1562.35690562054	1279.32412410003	1215.57284701464	1046.92745806042	1410.61437600114	1247.05635432682	1262.70730074064	1923.97078027658	1779.93374556283	1914.32482072841	1382.97967680972	1103.11705190486	1061.32231913653	1147.39104312906	Nedd4	NEDD4
Mnat_00912	0	0	0	0	0	0	0	0	0	0	0	0	0	0	0	0	0	0	0	0	0	0	0	0	0	NA	NA
Mnat_00913	243.450133357807	224.033519964193	268.207203628378	231.232142106746	299.760522712691	309.989925513486	217.263588959408	445.520976888506	241.347699798107	303.862129354173	290.971245250693	303.261225390041	250.88743338029	218.471036487175	282.504234714716	365.248365214581	333.957464379046	320.445357287654	448.38302082717	430.800697382238	345.456423281996	413.326787261828	237.425855542436	179.009697827695	242.827356496012	Edc3	EDC3
Mnat_00914	226.060838117964	274.211374593397	312.908404233107	139.97103033096	406.817852252938	351.669243229585	454.597717314605	342.824616114206	283.627588813834	264.7575093318	293.575014783138	257.210446719701	324.875684511206	190.506743816816	182.796857756581	242.899159132849	219.820103135575	251.778495011728	584.25666350207	570.855245090867	515.321736387507	538.696049748828	535.48662188494	448.585566888374	308.301748430801	Ada	ADAL
Mnat_00915	71.3876330898833	50.8845849760943	74.1098852131043	72.7849357720993	91.3555878743439	233.794922813742	114.402074555993	118.553887070331	162.07290789362	142.315174507651	145.811093816902	163.985699655355	90.1311422867529	85.6406463029725	117.199899231492	98.9589166837535	63.4096451352619	103.000293413889	114.133859846916	134.736020580453	114.515941419446	86.1913679598125	96.4314244049277	84.9057855309225	71.1954553077313	Ric	RIT1
Mnat_00916	496.052527368163	698.249582727517	645.814713999909	512.293971011314	838.853653242022	656.449254028558	767.196368404008	638.076653340317	937.204206515279	1144.29093016287	727.753584318289	873.841605012785	745.263475027778	720.954420407677	634.97855852286	996.786178959989	705.960715839249	789.668916173147	1538.08963507987	1186.0315495832	1524.97061990229	1332.04841392437	989.152641244486	922.642869436025	932.53332978966	CG17249	PRCC
Mnat_00918	0	0	0	0	0	0	0	0	0	0	0	0	0	0	0	0	0	0	0	0	0	0	0	0	0	NA	NA
Mnat_00919	0	0	0	0	0	0	0.501763484894708	0	0	0	0	0	0	0	0	0	0	0	0	0	0	0	0	0	1.27134741620949	NA	NA
Mnat_00920	15.5588431093335	14.134606937804	21.7624266101973	22.3953648529536	14.7501209588784	35.1669243229585	30.1058090936825	45.3072179886616	18.4974514443805	8.33377148017773	21.4810986426686	16.8478458550023	21.5238548744485	55.9285853407168	66.4715846387567	26.9887954592055	33.818477405473	45.7779081839506	27.17472853498	28.3654780169375	59.1665697333805	56.8079470644219	29.221643759069	23.3490910210037	22.8842534917708	NA	NA
Mnat_00921	0	0	0	0	0	0	0	0	0	0	0	0	0	0	0	0	0	0	0	0	0	0	0	0	0	NA	NA
Mnat_00922	0	0	0	0	0.951620707024415	0.651239339314046	0.501763484894708	0	0	0	0	0	0	6.99107316758959	13.1193917050178	0	0	0	0	0	3.81719804731487	0	0	0.707548212757688	0	NA	NA
Mnat_00923	1.83045213050983	5.65384277512159	3.52904215300497	7.83837769853377	4.75810353512208	13.676026125595	3.01058090936825	19.6331277950867	4.40415510580488	4.4874154124034	9.76413574666756	12.355086960335	2.69048185930606	5.2433048756922	6.12238279567496	7.1970121224548	8.45461935136825	0	0	5.31852712817578	1.90859902365743	3.91778945271875	4.38324656386035	2.83019285103075	10.1707793296759	NA	NA
Mnat_00924	0	0.706730346890199	0	0.559884121323841	0.951620707024415	0	0	0	0	1.92317803388717	0	0	0.672620464826514	0	0	0	0	0	0	0	1.90859902365743	0	2.19162328193018	0	0	NA	NA
Mnat_00925	133.623005527217	171.028743947428	152.925159963549	54.3087597684125	196.985486354054	64.4726945920905	204.719501837041	129.125571267686	271.295954517581	238.474076202009	205.046850680019	567.210810451743	313.441136609156	214.97549990338	175.799848847238	582.957981918839	295.911677297889	297.556403195679	904.918460214834	405.980904117418	555.402315884314	687.57204895214	181.174191306228	145.754931828084	133.491478701996	CG33774	OST4
Mnat_00926	229.721742378983	398.595915646072	441.130269125621	222.273996165565	300.712143419715	207.094109901867	320.626866847718	192.555676451812	483.576230617376	457.716372065146	456.310610560931	448.152699743061	501.102246295753	296.246725476609	308.743018124752	282.482725806351	219.820103135575	240.33401796574	410.338400878198	290.74614967361	438.97777544121	334.970998207453	520.145258911428	614.859396886431	514.260029856738	NA	PIGG
Mnat_00927	41.1851729364711	28.9759442224982	15.8806896885224	75.0244722573946	29.9760522712691	41.0280783767849	15.0529045468412	27.184330793197	6.16581714812683	5.76953410166151	18.2263867271128	17.9710355786691	23.541716268928	41.0725548595889	39.3581751150533	80.9663863776165	118.364670919156	91.5558163679011	8.152418560494	28.3654780169375	5.7257970709723	13.7122630845156	27.0300204771388	13.4434160423961	74.3738238482551	CG42361	NA
Mnat_00928	254.432846140866	213.43256476084	224.682350407983	305.136846121493	103.726657065661	84.6611141108259	98.3456430393627	49.0828194877167	131.243822152985	100.646317106762	127.58470708979	107.826213472015	103.583551583283	168.659640168099	171.426718278899	178.126050030756	173.319696703049	137.333724551852	108.69891413992	148.918759588922	99.2471492301866	119.492578307922	167.29391052067	151.415317530145	247.91274616085	NA	NA
Mnat_00929	908.819482798129	1200.73485936645	1138.1160943441	947.323933279938	1334.64804160174	1205.4440170703	1278.99512299661	1125.88436701824	1171.5052581441	1250.06572202666	1045.41346727654	953.588075393129	920.817416347498	1013.70560930049	683.95762088826	885.23249106194	689.051477136512	724.816879579217	1358.736426749	1074.34247989151	1538.33081306789	1375.14409790428	1427.47729763052	1426.4171969195	1141.03430604802	shrb	CHMP4B
Mnat_00930	124.470744874668	108.1297430742	94.6959644389667	193.719905978049	88.5007257532706	165.414792185768	87.3068463716791	215.209285446143	95.1297502853854	81.4145367678902	57.282929713783	35.9420711573382	47.7560530026825	60.2980060704603	78.7163502301066	107.955181836822	105.682741892103	137.333724551852	152.178479795888	125.87180870016	51.5321736387507	78.355789054375	42.3713834506501	22.641542808246	69.2884341834171	Herp	HERPUD2
Mnat_00931	1135.79554698135	1154.0906564717	1098.70845696888	1171.27758180947	585.722545173528	1168.3233747294	768.199895373798	1413.58520124624	626.270856045454	634.648751182766	571.527412371608	493.080288689733	323.530443581553	360.040268130864	307.868392011084	622.54154859234	465.004064325254	602.742457755349	557.08193496709	372.296898972305	534.407726624082	336.929892933812	239.617478824366	290.80231544341	272.704020776935	CG10194	NUDT19
Mnat_00932	581.16855143687	734.292830418917	733.452594132866	520.132348709848	393.970972708108	307.38496815623	322.633920787297	247.679458338017	556.685205373737	580.799766233925	530.518042235604	623.370296635084	740.555131773992	597.73675582891	700.575517047949	496.593836449381	418.503657892728	434.89012774753	706.54294190948	659.497363893797	864.595357716818	654.270838604031	679.403217398355	771.935100118637	631.223992148011	S1P	MBTPS1
Mnat_00933	40.2699468712162	18.3749890191452	22.9387739945323	26.3145537022205	326.881712862887	138.062739934578	452.590663375026	128.370450967875	1456.01367797909	793.631468650772	2501.57157829623	995.146095168801	435.858061207581	1522.30618224263	1851.58348263484	5.3977590918411	97.2281225407349	95.370642049897	21.739782827984	21.2741085127031	217.580288696948	68.5613154225781	628.99588191396	342.453334974721	524.430809186414	NA	DSCAM
Mnat_00934	3.66090426101966	0	0	0.559884121323841	0.475810353512208	0	0.501763484894708	0	0	0	0	0	0	0	0.874626113667852	0	0	0	0	0	0	0	0.730541093976725	0.707548212757688	0	NA	NA
Mnat_00935	10.982712783059	7.77403381579219	7.64625799817743	15.1168712757437	9.51620707024415	13.0247867862809	9.53350621299945	10.5716841973544	17.6166204232195	13.4622462372102	6.50942383111171	11.2318972366682	9.4166865075712	1.7477682918974	5.24775668200711	1.7992530306137	0	3.81482568199588	19.022309974486	17.7284237605859	5.7257970709723	27.4245261690312	18.2635273494181	3.53774106378844	6.99241078915218	NA	NA
Mnat_00936	0	0	0	0	0	0	0	0	0	0	0	0	0	0	0	0	0	0	0	0	0	0	0	0	0	NA	NA
Mnat_00937	0	0	0	0	0	0	0	0	0	0	0	0	0	0	0	0	0	0	0	0	0	0	0	0	0	NA	NA
Mnat_00938	43.9308511322359	38.8701690789609	33.5259004535472	41.4314249779642	76.6054669154654	5.86115405382641	129.956742587729	2.26536089943308	19.3782824655415	19.2317803388717	85.2734521875634	796.341514079774	63.2263236936924	76.0279206975368	17.492522273357	1.7992530306137	0	3.81482568199588	0	7.09136950423438	5.7257970709723	5.87668417907812	15.3413629735112	10.6132231913653	18.4345375350376	NA	NA
Mnat_00939	97.9291889822758	69.2595739952395	45.2893742968971	133.252420875074	33.7825350993667	132.852825220065	44.656950155629	152.534300561827	48.4457061638537	48.0794508471792	80.065913122674	64.0218142490086	46.4108120730295	65.5413109461524	151.310317664538	80.9663863776165	139.501219297576	80.1113393219135	27.17472853498	54.9581136578164	13.360193165602	37.2189998008281	37.257595792813	48.1132784675228	35.5977276538657	NA	NA
Mnat_00940	8.23703458729422	4.24038208134119	7.64625799817743	10.0779141838291	50.9117078258062	3.90743603588427	13.0458506072624	3.77560149905513	6.16581714812683	3.84635606777434	4.5565966817782	2.24637944733364	14.1250297613568	10.4866097513844	13.1193917050178	80.9663863776165	54.9550257838936	26.7037797739712	8.152418560494	1.77284237605859	9.54299511828718	9.79447363179687	8.7664931277207	13.4434160423961	7.62808449725693	NA	NA
Mnat_00941	9.15226065254914	8.48076416268239	5.29356322950745	6.15872533456225	3.33067247458545	4.55867537519832	3.01058090936825	2.26536089943308	5.28498612696586	4.4874154124034	7.81130859733405	2.24637944733364	12.7797888317038	4.3694207297435	16.6178961596892	12.5947712142959	4.22730967568413	19.0741284099794	10.869891413992	5.31852712817578	5.7257970709723	13.7122630845156	10.9581164096509	2.83019285103075	17.7988638269328	NA	NA
Mnat_00942	42.100399001726	53.0047760167649	38.8194636830547	11.7575665478007	57.5730527749771	52.7503864844377	132.465560012203	92.8797968767563	81.9172849679708	78.2092400447449	171.848789141349	177.463976339357	278.464872438177	196.623932838457	104.080507526474	7.1970121224548	93.0008128650508	30.518605455967	46.197038509466	56.730956033875	83.9783570409271	80.3146837807343	311.210506034085	454.953500803193	167.817858939652	NA	NA
Mnat_00943	90.6073804602365	65.7259222607885	77.6389273661093	125.973927297864	69.4683116127823	142.621415309776	58.7063277326808	134.411413366363	88.0831021160976	94.8767830051004	72.9055469084511	113.442162090349	134.524092965303	256.921938908918	306.993765897416	127.746965173573	236.729341838311	156.407852961831	43.479565655968	120.553281571984	76.3439609462974	74.4379996016562	113.964410660369	106.132231913653	87.0872980103499	NA	NA
Mnat_00944	615.031915851302	674.92748128014	856.380895795872	428.871236934062	767.482100215191	442.191511394237	716.518256429643	419.846886694931	888.758500351425	1129.5465652364	929.545723082752	949.095316498462	1346.58617058268	766.396395997009	766.172475573038	469.605040990175	460.77675464957	431.075302065535	796.219546074914	787.142014970016	818.78898114904	1093.06325730853	1003.76346312402	1008.96375139246	1224.94323551784	NA	NA
Mnat_00945	276.398271706984	427.57185986857	395.252721136556	271.543798842063	383.978955284352	151.087526720859	362.774999578874	180.473751654835	258.964320221327	139.750937129134	365.178676925367	623.370296635084	1448.15186077149	1216.44673116059	1448.38084423396	1926.99999578727	1779.69737346302	1834.93115304002	1790.81461045518	983.92751871252	2181.52868404045	1618.04704397284	1620.34014644038	1611.08728044926	1549.13682665126	NA	NA
Mnat_00946	82085.710566648	112525.605831858	137950.257760964	59074.4934091211	45060.6679086666	34450.561049713	40957.4479815003	50267.6032381202	91719.1725714501	74389.1674101003	57402.0521698924	86634.9929555927	99005.0240792091	64357.197928392	55380.4508913347	34234.3874134869	25600.5873959431	27462.9300846883	89315.1802759188	51398.2461666908	93301.8632714937	121892.224347712	66869.3484960656	62482.1675722059	71260.294025958	NA	NA
Mnat_00948	0	0	0	0	0	0	0	0	0.880831021160976	0	0	0	0	0	0	0	0	0	0	0	0	0	0	0	0	NA	NA
Mnat_00949	0	0.706730346890199	1.76452107650248	0.559884121323841	1.42743106053662	0.651239339314046	2.50881742447354	0	0	0	0	0	2.01786139447954	0	0	0	0	0	0	0	0	0	0	0	0	NA	NA
Mnat_00950	0	0	0	0.559884121323841	0	1.30247867862809	0	0	0	0	0	0	0	0	0	0	0	0	0	1.77284237605859	0	0	0	0	0.635673708104744	NA	NA
Mnat_00951	6.4065824567844	0.706730346890199	0	4.47907297059072	0.475810353512208	3.25619669657023	1.50529045468412	5.28584209867719	2.64249306348293	3.84635606777434	1.30188476622234	3.36956917100045	2.01786139447954	3.4955365837948	6.99700890934281	3.5985060612274	25.3638580541048	3.81482568199588	10.869891413992	1.77284237605859	1.90859902365743	1.95889472635937	0.730541093976725	2.12264463827306	0.635673708104744	NA	NA
Mnat_00952	2.74567819576474	2.8269213875608	11.1753001511824	7.27849357720993	0.475810353512208	2.60495735725618	2.00705393957883	4.53072179886616	2.64249306348293	7.69271213554868	3.25471191555585	4.49275889466727	0	4.3694207297435	1.7492522273357	0	0	3.81482568199588	0	8.86421188029297	0	0	8.03595203374398	0.707548212757688	1.27134741620949	NA	NA
Mnat_00953	32.032912283922	24.0288317942668	17.0570370728573	18.4761760036867	13.798500251854	44.2842750733551	22.0775933353671	34.7355337913072	13.2124653174146	13.4622462372102	28.6414648568915	20.2174150260027	16.1428911558363	37.5770182757941	45.4805579107283	3.5985060612274	33.818477405473	7.62965136399176	16.304837120988	7.09136950423438	9.54299511828718	11.7533683581562	18.9940684433949	37.5000552761575	10.8064530377806	NA	NA
Mnat_00954	4.57613032627457	15.5480676315844	7.64625799817743	11.1976824264768	2.85486212107325	0	0	0	0	0	1.30188476622234	0	0	0	0	0	0	3.81482568199588	0	0	0	0	0.730541093976725	0	0.635673708104744	NA	NA
Mnat_00955	7.32180852203931	4.94711242823139	4.11721584517246	9.51803006250529	5.23391388863428	13.676026125595	1.50529045468412	5.28584209867719	7.04664816928781	2.56423737851623	1.95282714933351	5.61594861833409	14.1250297613568	14.8560304811279	13.9940178186856	8.9962651530685	12.6819290270524	19.0741284099794	2.717472853498	17.7284237605859	3.81719804731487	7.8355789054375	3.65270546988363	3.53774106378844	4.44971595673321	NA	NA
Mnat_00956	0	0	0	0	0	0	0	1.51024059962205	0	0	0	0	0	0	0	0	0	0	0	0	0	0	0	0	0	NA	NA
Mnat_00957	7.32180852203931	0	0.588173692167495	0.559884121323841	1.42743106053662	5.86115405382641	1.50529045468412	0.755120299811027	1.76166204232195	1.92317803388717	2.60376953244468	1.12318972366682	2.69048185930606	2.6216524378461	6.99700890934281	1.7992530306137	8.45461935136825	3.81482568199588	0	7.09136950423438	0	1.95889472635937	3.65270546988363	2.12264463827306	0	NA	NA
Mnat_00958	20.1349734356081	5.65384277512159	3.52904215300497	3.91918884926688	0.475810353512208	0	0	0	1.76166204232195	0	2.60376953244468	0	0.672620464826514	0.873884145948699	2.62387834100355	0	8.45461935136825	0	0	0	0	0	0.730541093976725	0.707548212757688	0	NA	NA
Mnat_00959	16.4740691745884	9.89422485646279	1.17634738433499	24.0750172169251	47.5810353512208	1.95371801794214	53.186929398839	3.77560149905513	9.68914123277074	20.5138990281298	27.9905224737804	13.4782766840018	22.196475339275	53.3069329028707	39.3581751150533	0	8.45461935136825	7.62965136399176	0	10.6370542563516	3.81719804731487	1.95889472635937	0	1.41509642551538	9.53510562157116	kcc	SLC12A5
Mnat_00960	3.66090426101966	0	0.588173692167495	1.11976824264768	0	0.651239339314046	3.51234439426295	1.51024059962205	0	0.641059344629056	2.60376953244468	1.12318972366682	1.34524092965303	2.6216524378461	1.7492522273357	0	0	0	0	0	0	0	0	0	3.81404224862846	NA	NA
Mnat_00990	334.057513818044	354.07190379199	393.488200060054	235.151330956013	736.078616883385	630.399680455996	577.028007628914	526.318848968286	687.929027526723	673.112311860509	415.301240424927	471.739683940064	485.631975604743	320.715481563173	323.611662057105	620.742295561726	574.914115893041	827.817172993106	630.453702011536	453.847648271	463.789562748757	648.394154424953	336.77944432327	319.104243953717	404.924152062722	Lrpprc2	NA
Mnat_00991	0	0.706730346890199	0	1.67965236397152	136.557571458004	0	157.051970772044	1.51024059962205	21.1399445078634	39.1046200223724	33.1980615386697	6.73913834200091	59.1906009047333	88.2622987408186	28.8626617510391	39.5835666735014	46.5004064325254	0	2.717472853498	7.09136950423438	5.7257970709723	29.3834208953906	8.03595203374398	3.53774106378844	287.324516063344	pch2	TRIP13
Mnat_00992	263.585106793415	293.999824306323	231.152261021825	328.651979217094	155.589985598492	89.2197894860243	127.94968864815	57.389142785638	243.99019286159	206.421108970556	518.801079339603	320.109071245043	156.047947839751	132.830390184202	294.749000306066	156.535013663392	156.410458000313	91.5558163679011	144.026061235394	148.918759588922	150.779322868937	125.369262487	180.443650212251	224.292783444187	169.724880063967	Rift	SLC52A3
Mnat_00993	2.74567819576474	2.8269213875608	7.64625799817743	1.67965236397152	0.951620707024415	0	1.00352696978942	0	0.880831021160976	1.28211868925811	0	0	0.672620464826514	4.3694207297435	0	0	0	3.81482568199588	0	0	0	0	21.185691725325	2.12264463827306	8.89943191346642	NA	NA
Mnat_00994	0	0.706730346890199	0	2.7994206066192	6.1855345956587	0.651239339314046	2.50881742447354	0	0	0	1.30188476622234	0	0.672620464826514	1.7477682918974	1.7492522273357	0	0	3.81482568199588	0	0	0	0	0	0	0	NA	NA
Mnat_00995	7.32180852203931	4.94711242823139	4.70538953733996	4.47907297059072	5.70972424214649	3.90743603588427	2.00705393957883	9.06144359773232	2.64249306348293	7.69271213554868	5.85848144800054	5.61594861833409	6.05358418343863	3.4955365837948	9.62088725034637	7.1970121224548	8.45461935136825	26.7037797739712	2.717472853498	1.77284237605859	15.2687921892595	7.8355789054375	2.9221643759069	4.24528927654613	11.4421267458854	NA	NA
Mnat_00996	3.66090426101966	2.8269213875608	0.588173692167495	1.11976824264768	12.3710691913174	0	6.02116181873649	0	0	1.28211868925811	3.90565429866703	1.12318972366682	3.36310232413257	3.4955365837948	3.49850445467141	0	0	7.62965136399176	0	0	1.90859902365743	0	0	0	0	NA	NA
Mnat_00997	0	0	0	0	0	5.86115405382641	0	0	0	0	1.30188476622234	0	0.672620464826514	0	0	0	0	0	0	7.09136950423438	0	0	0	0	0	NA	NA
Mnat_00998	1.83045213050983	0	2.35269476866998	3.35930472794304	0	0	0.501763484894708	3.77560149905513	0.880831021160976	0	0.650942383111171	3.36956917100045	0.672620464826514	0	0.874626113667852	0	0	3.81482568199588	0	0	3.81719804731487	0	1.46108218795345	7.07548212757688	0.635673708104744	NA	NA
Mnat_01001	0	0	0	0	0	0	0	0	0	0	0	0	0	0	0	0	0	0	0	0	0	0	0	0	0	NA	NA
Mnat_01002	28.3720080229023	3.533651734451	27.0559898397048	5.03895709191456	2.85486212107325	5.86115405382641	9.03174272810474	6.79608269829924	4.40415510580488	9.61589016943585	22.782983408891	20.2174150260027	25.5595776634075	30.5859451082045	46.3551840243961	50.3790848571836	8.45461935136825	7.62965136399176	24.457255681482	10.6370542563516	17.1773912129169	74.4379996016562	26.2994793831621	3.53774106378844	20.9772323674566	NA	NA
Mnat_01003	74004.2644104471	84207.6275623141	86713.2710888694	50959.5329546533	36813.4470512395	28250.111300104	44845.1114624645	53780.4228728411	93743.3222580781	55090.0758400426	69490.0522242668	58655.2137493286	81589.535003921	84780.744303359	68384.3919493483	38977.2184021846	48406.9230962589	42066.0827953686	88410.2618157039	53126.7674833479	64302.6097060426	64674.8682854811	45869.2142086106	48162.8068424158	46061.5525629779	NA	NA
Mnat_01004	0	0	0	0	0	1.30247867862809	0	3.77560149905513	0	1.92317803388717	0.650942383111171	3.36956917100045	0	0	1.7492522273357	0	0	0	0	0	0	0	0	0.707548212757688	0	NA	NA
Mnat_01008	29624.0372801711	43411.6182880774	58024.5110797077	28404.0412430011	943.056120661196	7516.60445436271	5001.07665394555	1140.98677301446	651.814955659122	1135.31609933806	1073.40398975032	553.732533767741	2941.36929268635	2311.42356603431	2127.96533455388	1691.29784877688	3001.38986973573	1457.26341052243	1869.62132320662	512.351446680934	2517.44211220416	2301.70130347226	8578.74406656868	9256.85326750883	10166.3296137192	NA	NA
Mnat_01010	97.0139629170209	45.2307422009727	82.9324905956168	119.815201963302	57.5730527749771	89.2197894860243	31.6110995483666	40.7764961897954	98.6530743700293	136.545640405989	46.8678515840043	48.2971581176732	54.4822576509477	61.1718902164089	124.196908140835	55.7768439490247	38.0457870811571	41.9630825019547	165.765844063378	147.145917212863	40.0805794968061	109.698104676125	240.348019918343	120.283196168807	128.406089037158	lobo	DRC7
Mnat_01011	9.15226065254914	9.89422485646279	3.52904215300497	4.47907297059072	45.2019835836597	2.60495735725618	74.2609957644167	3.02048119924411	44.0415510580488	125.647631547295	61.8395263955612	3.36956917100045	34.3036437061522	149.434188957228	29.737287864707	0	4.22730967568413	0	13.58736426749	10.6370542563516	5.7257970709723	1.95889472635937	0	3.53774106378844	12.7134741620949	dan	NA
Mnat_01012	984.783246214287	633.937121160509	752.862325974393	1735.08089198258	369.704644678985	1426.21415309776	312.096887604508	1012.61632204659	299.482547194732	268.603865399575	445.895532431152	330.217778758045	300.661347777452	397.617286406658	668.214350842239	1016.57796229674	1162.51016081313	1190.22561278271	328.814215273258	485.758811040055	246.209274051809	258.574103879437	314.863211503969	271.698513698952	338.178412711724	Atg2	ATG2A
Mnat_01013	369.751330362985	374.567083851806	391.723678983552	334.810704551657	328.309143923423	435.027878661782	322.633920787297	403.234240099088	301.244209237054	342.966749376545	321.565537256918	323.478640416044	238.107644548586	266.534664514353	278.131104146377	268.088701561441	262.093199892416	228.889540919753	301.639486738278	372.296898972305	377.902606684172	297.751998406625	347.007019638944	392.689258080517	320.379548884791	CG13603	TMEM179
Mnat_01014	519.848405064791	541.355445717893	530.53267033508	601.875430423129	661.852201735481	580.254251328815	669.35248884954	921.246765769452	428.964707305395	494.256754709003	671.121596987617	389.746834112386	694.816940165789	977.876359316595	682.208368660924	645.931837990318	566.459496541673	644.705540257304	682.085686227998	718.001162303731	742.445020202742	666.024206962187	580.04962861752	585.849920163366	727.210722071827	NA	NA
Mnat_01015	681.843418614911	749.840898050501	702.867562140156	952.362890371853	476.28616386572	714.409555227508	534.378111412864	823.081126794019	441.296341601649	500.667348155293	534.423696534271	459.384596979729	477.560530026825	526.078255861117	596.495009521475	541.575162214723	477.685993352306	560.779375253395	415.773346585194	563.763875586633	456.155166654127	456.422471241734	498.959567186103	431.60440978219	642.030445185792	NA	NA
Mnat_01017	5.49135639152948	0.706730346890199	1.76452107650248	0.559884121323841	1.90324141404883	0.651239339314046	2.00705393957883	5.28584209867719	8.80831021160976	1.92317803388717	0	6.73913834200091	2.69048185930606	2.6216524378461	3.49850445467141	0	4.22730967568413	0	2.717472853498	0	5.7257970709723	1.95889472635937	5.11378765783708	14.1509642551538	3.17836854052372	NA	NA
Mnat_01018	15.5588431093335	20.4951800598158	14.1161686120199	24.634901338249	14.2743106053662	18.8859408401073	9.53350621299945	15.8575262960316	9.68914123277074	12.1801275479521	17.5754443440016	8.98551778933455	10.7619274372242	23.5948719406149	29.737287864707	8.9962651530685	25.3638580541048	15.2593027279835	5.434945706996	19.5012661366445	9.54299511828718	5.87668417907812	12.4191985976043	28.3019285103075	8.26375820536167	NA	NA
Mnat_01019	0	0	0	1.11976824264768	0	0	0	0	0	0	0.650942383111171	0	0	0.873884145948699	0	0	0	0	0	0	0	0	0	0	0	NA	NA
Mnat_01020	3.66090426101966	1.4134606937804	8.82260538251242	2.7994206066192	2.37905176756104	5.86115405382641	2.50881742447354	5.28584209867719	4.40415510580488	4.4874154124034	6.50942383111171	7.86232806566773	8.74406604274469	6.1171890216409	5.24775668200711	7.1970121224548	16.9092387027365	19.0741284099794	0	8.86421188029297	1.90859902365743	9.79447363179687	2.9221643759069	8.49057855309226	10.8064530377806	NA	NA
Mnat_01021	24.7111037618827	12.7211462440236	18.2333844571923	12.8773347904483	14.2743106053662	14.978504804223	13.5476140921571	18.8780074952757	17.6166204232195	7.05165279091962	14.3207324284458	5.61594861833409	6.72620464826514	24.4687560865636	27.1134095237034	3.5985060612274	4.22730967568413	7.62965136399176	19.022309974486	5.31852712817578	9.54299511828718	9.79447363179687	5.8443287518138	7.07548212757688	5.7210633729427	NA	NA
Mnat_01022	7.32180852203931	7.77403381579219	11.7634738433499	3.91918884926688	5.70972424214649	0.651239339314046	3.01058090936825	5.28584209867719	7.04664816928781	11.539068203323	18.877329110224	11.2318972366682	22.8690958041015	13.1082621892305	30.6119139783748	17.992530306137	16.9092387027365	22.8889540919753	10.869891413992	12.4098966324102	17.1773912129169	7.8355789054375	4.38324656386035	13.4434160423961	8.26375820536167	NA	NA
Mnat_01023	103.420545373805	212.01910406706	175.275760265913	88.4616911691668	159.39646842659	39.0743603588427	126.444398193466	30.2048119924411	151.502935639688	279.501874258269	149.065805732458	175.217596892024	209.857585025872	152.055841395074	129.444664822842	109.754434867436	109.910051567787	49.5927338659464	217.39782827984	156.010129093156	171.773912129169	174.341630645984	219.162328193018	210.849367401791	220.578776712346	Acyp	NA
Mnat_01024	1.83045213050983	4.94711242823139	1.76452107650248	4.47907297059072	0.951620707024415	4.55867537519832	2.00705393957883	8.30632329792129	1.76166204232195	0	1.95282714933351	2.24637944733364	0.672620464826514	4.3694207297435	1.7492522273357	0	0	7.62965136399176	0	0	5.7257970709723	3.91778945271875	2.19162328193018	1.41509642551538	3.17836854052372	NA	NA
Mnat_01025	0	0	0.588173692167495	0.559884121323841	0	0	0	0	0	0	1.30188476622234	0	0	0	0	0	0	0	0	0	0	0	0	0	0	NA	NA
Mnat_01026	404.529920842672	298.946936734554	262.91364039887	562.123657809136	392.543541647571	628.445962438054	359.262655184611	519.522766269986	264.249306348293	280.783992947527	350.20700211381	525.652790676071	185.643248292118	549.673127801732	544.017442701404	160.133519724619	329.730154703362	213.630238191769	173.918262623872	251.74361740032	129.784733608706	129.287051939719	200.168259749623	198.82104778491	172.267574896386	CG2145	ENDOU
Mnat_01027	1765.47107987673	1476.35969465363	1755.69847111997	1668.45468154504	1028.22617393988	1037.42426752727	666.341907940172	1181.00814890445	1272.80082557761	1071.21016487515	973.809805134312	870.472035841784	1103.77018278031	1286.35746283649	1967.034129639	1090.3473365519	989.190464110085	1094.85497073282	972.855281552284	831.463074371481	942.847917686773	622.928522982281	1474.96246873901	1294.81322934657	1201.42330831797	CG1544	DHTKD1
Mnat_01028	2.74567819576474	0	1.17634738433499	2.23953648529536	3.33067247458545	4.55867537519832	2.50881742447354	1.51024059962205	0	0	0	3.36956917100045	2.69048185930606	3.4955365837948	0	0	0	7.62965136399176	0	0	1.90859902365743	0	0.730541093976725	0	3.17836854052372	NA	NA
Mnat_01029	790.755320380246	748.427437356721	860.498111641045	777.119160397491	784.61127294163	1581.86035519382	814.362135984111	1737.53180986517	549.638557204449	645.54676004146	581.291548118276	462.754166150729	525.989203494334	726.197725283369	676.085985865249	757.485525888367	862.371173839562	846.891301403086	858.721421705368	907.695296542	765.348208486631	787.475679996468	787.52329930691	685.6142181622	1103.52955726984	FBXO11	FBXO11
Mnat_01030	77.7942155466677	45.9374725478629	56.4646744480795	75.5843563787185	38.0648282809766	51.4479078058096	41.6463692462607	21.1433683947087	48.4457061638537	42.3099167455177	31.8961767724474	29.2029328153373	28.2500595227136	38.4509024217428	34.1104184330462	37.7843136428877	54.9550257838936	53.4075595479423	40.76209280247	46.0939017775235	32.4461834021764	33.3012103481094	33.6048903229294	41.7453445527036	23.5199271998755	Sras	RCE1
Mnat_01031	260.83942859765	312.374813325468	288.79328285424	306.816498485465	300.236333066203	417.444416500303	354.746783820558	544.44173616375	313.575843533308	283.989289670672	337.839096834698	217.898806391363	266.3577040713	339.067048628095	242.271433485995	316.668533388011	350.866703081782	305.18605455967	369.576308075728	459.166175399176	435.160577393895	327.135419302016	277.605615711156	307.075924336837	362.334013619704	CG9467	KCTD3
Mnat_01033	52.1678857195301	47.3509332416433	44.7012006047296	69.4256310441562	41.8713111090743	106.152012308189	36.126970912419	116.288526170898	59.8965094389464	53.2079256042117	88.5281641031193	46.0507786703396	53.1370167212946	55.0547011947681	127.695412595506	93.5611575919123	101.455432216419	110.629944777881	51.631984216462	62.0494831620508	24.8117873075467	7.8355789054375	57.7127464241613	65.801983786465	45.1328332754368	NA	NA
Mnat_01035	85.116024068707	110.249934114871	172.923065497243	91.261111775786	132.275278276394	40.3768390374708	138.486721830939	34.7355337913072	215.803600184439	270.527043433462	121.075283258678	113.442162090349	195.732555264516	129.334853600407	140.814804300524	64.7731091020932	93.0008128650508	64.85203659393	138.591115528398	111.689069691691	208.03729357866	207.642840994094	243.27018429425	200.236144210426	492.647123781177	Ttc30	TTC30B
Mnat_01036	0	0.706730346890199	1.17634738433499	0	0.951620707024415	0.651239339314046	1.00352696978942	0.755120299811027	9.68914123277074	7.05165279091962	3.25471191555585	3.36956917100045	2.01786139447954	2.6216524378461	3.49850445467141	0	4.22730967568413	3.81482568199588	2.717472853498	1.77284237605859	0	0	2.19162328193018	8.49057855309226	8.26375820536167	CG12947	NA
Mnat_01037	1748.08178463689	1814.17680046714	1678.64771744603	885.176795812992	2215.37300595284	2061.82374826827	2816.90020419889	2324.26028281834	4279.07710080002	3460.43834230765	2172.19473244198	3044.96734086074	2714.69619603981	1293.34853600407	1171.99899231492	3163.08682781888	2540.61311508616	2838.23030740494	4652.31352518858	3015.60488167567	3340.04829140051	2781.63051143031	4088.83850298773	3670.05257957413	2243.92818960975	RpS29	RPS29
Mnat_01038	32.032912283922	31.0961352631688	27.0559898397048	27.994206066192	59.0004838355137	3.90743603588427	83.2927384925215	6.04096239848821	33.4715788041171	20.5138990281298	19.5282714933351	22.4637944733364	38.3393664951113	30.5859451082045	21.8656528416963	25.1895424285918	59.1823354595778	38.1482568199588	16.304837120988	39.0025322732891	5.7257970709723	35.2601050744687	21.185691725325	22.641542808246	63.5673708104744	TTLL15	NA
Mnat_01040	64.065824567844	57.2451580981061	119.399259510001	49.8296867978218	63.2827770171236	24.7470948939337	42.6498962160502	97.4105186756224	120.673849899054	78.2092400447449	184.867636803573	108.949403195681	16.8155116206629	25.3426402325123	33.2357923193784	5.3977590918411	12.6819290270524	3.81482568199588	0	19.5012661366445	0	9.79447363179687	66.479239551882	19.1038017444576	78.1878660968835	CG15096	NA
Mnat_01041	8.23703458729422	14.8413372846942	4.11721584517246	7.83837769853377	2.85486212107325	13.0247867862809	7.02468878852591	0.755120299811027	3.52332408464391	13.4622462372102	15.6226171946681	2.24637944733364	2.01786139447954	9.61272560543569	8.74626113667852	10.7955181836822	0	7.62965136399176	2.717472853498	3.54568475211719	3.81719804731487	5.87668417907812	5.8443287518138	3.53774106378844	1.90702112431423	NA	NA
Mnat_01042	510.696144412242	621.215974916485	675.811572300452	480.380576095855	422.995404272353	500.151812593187	500.258194440024	551.99293916186	602.488418474108	491.051457985857	381.452236503146	571.703569346411	484.959355139917	457.915292477118	397.954881718872	379.642389459491	363.548632108835	385.297393881584	614.148864890548	473.348914407645	494.327147127276	505.394839400719	452.93547826557	571.698955908212	446.24294308953	PIG-X	NA
Mnat_01043	148.266622571296	200.004688169926	199.979055336948	142.210566816255	318.317126499667	207.745349241181	280.987551541036	188.024954652946	180.570359338	233.986660789606	180.961982504906	226.884324180697	193.04207340521	227.209877946662	145.187934868863	115.152193959277	67.636954810946	87.7409906859053	111.416386993418	164.874340973449	183.225506271114	199.807262088656	181.904732400205	186.79272816803	209.772323674566	Vps20	CHMP6
Mnat_01044	0.915226065254914	2.1201910406706	1.76452107650248	0.559884121323841	0.475810353512208	0	0.501763484894708	2.26536089943308	6.16581714812683	7.69271213554868	0.650942383111171	6.73913834200091	0.672620464826514	13.1082621892305	10.4955133640142	3.5985060612274	0	7.62965136399176	0	0	0	0	8.7664931277207	1.41509642551538	1.90702112431423	NA	NA
Mnat_01045	0.915226065254914	0	0	0.559884121323841	0	1.30247867862809	0.501763484894708	0.755120299811027	0.880831021160976	1.28211868925811	0.650942383111171	1.12318972366682	0	0.873884145948699	0	0	0	0	0	1.77284237605859	0	0	6.57486984579053	0	0.635673708104744	NA	NA
Mnat_01046	0	0	0	0	0	0	0	0	0	0	0	0	0	0	0	0	0	0	0	0	0	0	0	0	0	NA	NA
Mnat_01047	0	0	0	0	0	0	0	0	0	0	0	0	0	0	0	0	0	0	0	0	0	0	0	0	0	NA	NA
Mnat_01048	0.915226065254914	0	0	0	0	0	0	0	0	0	0	0	0	0	0	0	0	0	0	0	0	0	0	0	0	NA	NA
Mnat_01049	73.2180852203931	45.2307422009727	53.523805987242	12.3174506691245	0	0.651239339314046	0	0	0.880831021160976	3.20529672314528	0.650942383111171	503.188996202735	13.4524092965303	0.873884145948699	14.8686439323535	3.5985060612274	0	0	8.152418560494	1.77284237605859	0	13.7122630845156	0.730541093976725	2.83019285103075	3.17836854052372	NA	NA
Mnat_01050	334.972739883298	638.88423358874	616.994203083702	344.888618735486	0.951620707024415	0.651239339314046	4.01410787915766	12.0819247969764	20.2591134867025	5.12847475703245	3.90565429866703	21.3406047496695	63.8989441585189	73.4062682596907	79.5909763437745	21.5910363673644	25.3638580541048	38.1482568199588	16.304837120988	1.77284237605859	41.9891785204636	47.013473432625	16.8024451614647	16.9811571061845	27.9696431566087	NA	NA
Mnat_01051	69.5571809593735	55.1249670574355	59.405542908917	69.4256310441562	59.476294189026	84.6611141108259	47.6675310649972	77.0222705807247	51.0881992273366	40.3867387116306	54.6791601813384	51.6667272886736	74.6608715957431	74.2801524056394	112.826768663153	53.977590918411	101.455432216419	68.6668622759259	46.197038509466	83.3235916747539	49.6235746150933	41.1367892535469	92.0481778410674	95.5190087222879	35.5977276538657	NA	NA
Mnat_01052	3.66090426101966	1.4134606937804	8.82260538251242	2.7994206066192	2.37905176756104	2.60495735725618	5.01763484894708	6.04096239848821	3.52332408464391	2.56423737851623	4.5565966817782	12.355086960335	7.39882511309166	0	3.49850445467141	14.3940242449096	16.9092387027365	7.62965136399176	10.869891413992	8.86421188029297	5.7257970709723	15.671157810875	8.7664931277207	5.6603857020615	9.53510562157116	NA	NA
Mnat_01053	1034.20545373805	1342.08092874449	1433.37928781218	697.615615169505	1263.75229892842	598.488952829608	1133.98547586204	523.298367769041	2126.3260850826	1821.24959809115	1061.68702685432	1041.19687383914	1057.35937070728	824.946633775572	678.709864206253	663.924368296455	642.551070703987	984.225025954937	2133.21618999593	1432.45663985534	1755.91110176484	1635.67709651008	1545.09441376077	1742.69124802219	1701.0628428883	Nup54	NUP54
Mnat_01054	2228.57546889571	1060.0955203353	632.874892772224	3478.0001616637	370.180455032498	1133.15645040644	259.411721690564	890.2868334772	845.597780314537	888.508251655872	1291.46968809256	585.181846030412	612.757243456955	782.126310624086	1095.90652042582	2529.74976104286	744.006502920406	404.371522291563	241.855083961322	253.516459776379	173.682511152827	72.4791048752968	504.07335484394	185.377631742514	155.104384777558	Prat2	PPAT
Mnat_01055	17435.9717691714	15728.2838700414	12810.423015408	17443.7496839656	2468.50411402133	2180.34930802342	2691.45933297521	3262.11969518364	8164.42273514109	6750.35489894396	5182.15231194803	3397.64891409213	7182.24132341752	4295.14057733786	4252.43216465309	18336.1876349842	8826.62260282845	6000.72079777952	11494.9101702965	9649.58105288693	7094.26257093469	14439.0130279949	19205.9253606481	15534.9285593078	13434.9638207938	Paics	PAICS
Mnat_01056	69.5571809593735	66.4326526076787	104.106743513647	93.5006482610814	63.7585873706358	19.5371801794214	89.8156637961527	25.6740901935749	61.6581714812683	48.0794508471792	73.5564892915623	49.42034784134	53.1370167212946	57.6763536326142	39.3581751150533	77.3678803163891	38.0457870811571	83.9261650039094	59.784402776956	39.0025322732891	59.1665697333805	54.8490523380625	55.5211231422311	48.1132784675228	61.6603496861602	Atg5	ATG5
Mnat_01057	55.8287899805497	74.2066864234709	66.4636272149269	54.8686438897364	100.395984591076	63.1702159134624	109.384439707046	53.6135412865829	79.2747919044879	66.6701718414219	76.8112012071182	62.8986245253418	70.625148806784	110.109402389536	73.4685935480995	80.9663863776165	131.046599946208	72.4816879579217	35.327147095474	76.2322221705196	82.0697580172697	97.9447363179687	93.5092600290208	84.9057855309225	95.9867299238164	brk	RABEPK
Mnat_01058	491.476397041889	780.93703331367	799.916221347793	456.30555887893	847.418239605242	319.758515603196	752.143463857167	270.333067332348	643.006645447513	932.100287090648	623.602803020502	813.189359934776	719.031276899544	727.945493575266	363.844463285826	480.400559173858	405.821728865676	553.149723889403	1035.35715718274	842.100128627832	1162.33680540738	1140.07673074116	965.775326237231	979.954274669398	968.131057443525	CG9596	TRMT6
Mnat_01060	86.0312501339619	72.7932257296905	90.5787485937942	65.5064421948893	203.646831303225	94.4297042005366	195.185995624041	134.411413366363	94.2489192642245	124.365512858037	130.188476622234	123.55086960335	169.500357136282	140.695347497741	83.0894807984459	77.3678803163891	71.8642644866301	118.259596141872	133.156169821402	120.553281571984	118.333139466761	109.698104676125	127.844691445927	136.556805062234	194.516154680052	Ada1-2	TADA1
Mnat_01061	10.0674867178041	16.2547979784746	23.5269476866998	12.3174506691245	254.558539129031	156.948680774685	393.884335642346	227.291210243119	72.2281437352	28.2066111636785	169.245019608904	30.3261225390041	201.113518983128	277.021274265738	108.453638094814	50.3790848571836	80.3188838379984	26.7037797739712	46.197038509466	99.2791730592813	103.064347277501	113.615894128844	55.5211231422311	54.481212382342	186.25239647469	CG2990	DNA2
Mnat_01062	475.917553932555	480.576635885335	549.942402176608	297.858352544283	308.800919429423	272.869283172585	339.192115788822	398.703518300222	547.876895162127	541.054086866924	348.905117347588	499.819427031734	285.863697551269	200.993353568201	167.928213824227	287.880484898192	245.183961189679	370.0380911536	597.84402776956	370.524056596246	450.429369583155	415.285681988187	424.444375600477	432.311957994947	363.605361035914	CG10874	CCDC28B
Mnat_01063	356.938165449416	357.605555526441	309.379362080102	457.985211242902	108.484760600783	166.066031525082	121.426763344519	212.188804246898	56.3731853543025	33.3350859207109	69.6508349928953	103.333454577347	41.0298483544174	72.532384113742	34.9850445467141	26.9887954592055	59.1823354595778	30.518605455967	29.892201388478	31.9111627690547	13.360193165602	11.7533683581562	21.185691725325	36.0849588506421	22.8842534917708	exd	PBX1
Mnat_01064	0.915226065254914	0	0	0	0	0.651239339314046	0	0	0.880831021160976	0	0	0	0	0.873884145948699	3.49850445467141	0	0	0	0	0	0	0	0	2.12264463827306	0	NA	NA
Mnat_01065	0	0	0	0	0.951620707024415	0	0	0	0	0	0	0	0	0	0	0	0	0	0	0	0	0	0	0	0	NA	NA
Mnat_01066	2.74567819576474	2.8269213875608	3.52904215300497	1.11976824264768	2.37905176756104	1.95371801794214	0.501763484894708	1.51024059962205	4.40415510580488	7.05165279091962	4.5565966817782	0	0.672620464826514	0	2.62387834100355	3.5985060612274	0	7.62965136399176	0	3.54568475211719	0	0	0.730541093976725	0.707548212757688	0.635673708104744	NA	NA
Mnat_01067	66.8115027636087	55.1249670574355	55.2883270637445	115.336128992711	14.2743106053662	25.3983342332478	11.5405601525783	35.4906540911183	13.2124653174146	5.76953410166151	14.3207324284458	7.86232806566773	6.05358418343863	14.8560304811279	12.2447655913499	5.3977590918411	12.6819290270524	7.62965136399176	5.434945706996	5.31852712817578	3.81719804731487	7.8355789054375	3.65270546988363	4.95283748930381	6.35673708104744	NA	NA
Mnat_01068	1590.66290141304	1218.4031180387	1426.90937719834	246.34901338249	5.23391388863428	0	13.5476140921571	0.755120299811027	6.16581714812683	9.61589016943585	13.6697900453346	38807.3281424122	148.64912272666	4.3694207297435	144.313308755196	0	105.682741892103	0	0	1.77284237605859	3.81719804731487	0	0	4.95283748930381	0	NA	NA
Mnat_01069	834.686171512481	1026.17246368457	752.274152282226	81.7430817132807	0.475810353512208	0	0	0	6.16581714812683	8.97483082480679	8.46225098044522	46124.9091921016	16.1428911558363	1.7477682918974	59.4745757294139	0	0	0	0	0	0	0	0	12.0283196168807	0	NA	NA
Mnat_01070	276.398271706984	204.951800598158	185.274713032761	399.757262625222	174.62239973898	353.622961247527	153.539626377781	347.355337913072	92.4872572219025	134.622462372102	194.63177255024	188.695873576025	148.64912272666	249.930865741328	348.101193239805	1052.56302290901	790.506909352931	930.817466406995	377.728726636222	533.625555193637	309.193041832504	285.998630048469	114.694951754346	114.622810466745	98.5294247562353	meigo	SLC35B1
Mnat_01071	171.147274202669	171.735474294318	234.093129482663	192.040253614077	119.428398731564	173.88090359685	106.875622282573	157.065022360694	174.404542189873	189.753566010201	103.499838914676	195.435011918026	80.7144557791817	97.0011402003056	103.205881412806	122.349206081732	84.5461935136825	57.2223852299382	114.133859846916	102.824857811398	97.3385502065292	117.533683581562	189.940684433949	147.170028253599	143.662258031672	NA	NA
Mnat_01072	4361.05220093966	6316.04911015771	6421.68037108471	3061.44637539876	2567.47266755187	1830.63378281178	2894.67354435757	1810.02335864703	4794.36324817919	5263.09721940455	2466.42068960823	3269.60528559411	2551.9220435518	1779.22812115155	1261.21085590904	3091.11670659434	1982.60823789585	2441.48843647736	5087.10918174826	3650.28245230465	5723.88847194865	5053.94839400719	3833.87966118985	3987.74172710233	4360.08596389044	ND-42	NDUFA10
Mnat_01075	14791.8836666499	17367.8982748266	29515.7322203492	17039.5133483698	291.195936349471	59.9140192168922	134.472613951782	207.658082448032	17205.2723363373	14717.4404339939	14709.3450311631	8514.90129511815	11503.8278099279	7649.98181363491	9507.18585556955	6669.83098448498	3326.89271476341	7259.61327283816	6103.44402895651	13709.3900940611	6620.93001306764	2952.05435262358	6560.98956500497	5528.07418627582	4711.61352447236	NA	CYP3A4
Mnat_01076	87.8617022644717	92.5816754426161	116.458391049164	84.5425023198999	64.7102080776602	43.6330357340411	43.1516597009449	44.5520976888506	125.078005004859	80.7734774232611	74.8583740577847	116.811731261349	72.6430102012636	64.6674268002037	96.2088725034637	52.1783378877973	50.7277161082095	87.7409906859053	62.501875630454	28.3654780169375	64.8923668043528	86.1913679598125	65.7486984579053	57.3114052333727	60.3890022699507	NA	NA
Mnat_01077	591.236038154674	628.283278385387	781.682836890601	581.71960205547	687.54596082514	466.287366948857	621.183194299648	582.197751154301	716.115620203874	744.269899114335	542.885947514717	465.000545598063	449.983090968938	466.654133936605	291.250495851395	320.267039449238	308.593606324941	339.519485697633	315.226851005768	333.294366699016	379.81120570783	311.464261491141	412.75571809685	373.585456336059	465.948828040777	rngo	DDI2
Mnat_01078	37.5242686754515	48.0576635885335	38.2312899908872	27.4343219448682	18.5566037869761	7.81487207176855	14.5511410619465	6.79608269829924	81.9172849679708	47.4383915025502	46.8678515840043	64.0218142490086	148.64912272666	91.7578353246134	119.823777572496	370.646124306422	304.366296649257	255.593320693724	133.156169821402	150.691601964981	175.591110176484	154.752683382391	55.5211231422311	66.5095319992227	64.8387182266839	NA	NA
Mnat_01079	53.083111784785	26.1490228349374	19.9979055336948	150.048944514789	46.6294146441964	160.204877471255	49.6745850045761	203.882480948977	14.0932963385756	10.898008858694	26.688637707558	8.98551778933455	19.5059934799689	39.3247865676915	62.9730801840853	59.3753500102521	190.228935405786	72.4816879579217	10.869891413992	42.5482170254063	11.4515941419446	1.95889472635937	16.8024451614647	9.19812676584994	26.0626220322945	Alh	MLLT10
Mnat_01080	2342.97872705258	3067.20970550346	3201.42940646767	2120.28116745338	1755.26439410653	1606.60745008775	1805.34501865116	1522.32252441903	2102.54364751125	2121.90643072218	1273.89424374856	1795.98036814324	1518.77700957827	1990.70808447114	1388.03164239088	1412.41362903175	1154.05554146177	1632.74539189424	1942.99309025107	2955.32824088968	1608.94897694322	2673.89130148055	2258.10252148206	2513.21125171531	2201.97372487483	Tpi	TPI1
Mnat_01081	391.716755929103	244.528700024009	256.443729785028	404.796219717137	606.182390374553	717.665751924078	644.264314604805	634.301051841262	340.881605189298	409.636921217967	341.093808750254	294.275707600706	427.786615629663	503.357268066451	369.092219967833	584.757234949452	558.004877190305	698.113099805246	649.476011986022	687.862841910735	521.04753345848	654.270838604031	393.031108559478	327.59482250681	385.218267111475	CG9281	NA
Mnat_01082	752.315825639539	920.869641997929	844.617421952523	970.839066375539	814.111514859387	1002.25734320432	828.913277046057	1154.57893841106	632.436673193581	803.247358820208	431.574800002706	597.536932990747	453.346193293071	520.834950985425	378.71310721818	509.188607663677	515.731780433463	549.334898207407	997.312537233766	1109.79932741268	927.579125497513	920.680521388906	436.133033104105	457.783693654224	367.419403284542	NA	TMEM98
Mnat_01083	363.344747906201	493.297782129359	555.235965406115	291.699627209721	704.199323198067	330.178345032221	691.430082184907	488.562833977734	650.934124637961	565.414341962828	514.895425040936	512.174513992069	664.549019248596	527.826024153014	279.880356373713	419.225956132992	401.594419189992	350.963962743621	625.01875630454	530.07987044152	780.617000675891	873.667047956281	598.313155966938	592.925402290942	888.671843930432	Rrp6	EXOSC10
Mnat_01084	11296.6353234414	13114.0883168945	12978.0525176758	13326.3618557501	6789.33793426569	4397.16801904844	6283.08235785153	4616.80551304462	7416.59719817542	8600.45216754342	4041.70125673726	5217.21626643237	6543.25188183233	9153.93642881263	11551.1870832113	8179.40427716988	3466.39393406098	6973.50134668847	8320.90187741088	8880.1674616775	9172.72690769763	9128.44942483468	20620.983459681	16013.9386993447	10545.8268174577	Hsp60A	HSPD1
Mnat_01085	1.83045213050983	0	0.588173692167495	0.559884121323841	0.475810353512208	1.95371801794214	0	6.79608269829924	0	0	0	0	0	0	3.49850445467141	0	0	3.81482568199588	0	0	0	0	0	0	0.635673708104744	NA	NA
Mnat_01086	484.154588519849	587.999648612646	539.94344940976	246.908897503814	558.601355023332	276.776719208469	553.445123838863	297.517398125545	643.887476468674	509.6421789801	347.603232581365	805.327031869109	542.804715114997	344.310353503787	265.011712441359	559.56769252086	355.094012757467	350.963962743621	1111.44639708068	790.687699722133	874.138352835105	975.529573726968	568.360971113892	707.548212757688	630.588318439906	mRpL20	MRPL20
Mnat_01087	560.118351936007	715.211111052882	735.217115209369	417.113670386261	769.861151982752	582.859208686071	773.217530222745	583.707991753924	1160.05445486901	1160.95847312322	641.829189747615	743.551597067434	794.364768960113	514.717761963784	476.671231948979	773.678803163891	621.414522325566	686.668622759259	1149.49101702965	966.199094951934	1137.52501809983	1022.54304715959	744.421374762283	880.897524883321	925.540919000507	Exo84	EXOC8
Mnat_01089	1288.63829987892	1122.99452120853	1378.09096074844	1790.50941999364	913.555878743439	1652.19420383973	764.18578749464	1877.98418563002	1164.45860997481	998.129399587441	1227.02639216456	940.109798709127	1008.25807677495	1640.28054194571	1586.57177019348	1327.84873659291	1449.96721875965	1457.26341052243	1092.4240871062	1441.32085173564	900.858739166309	1130.28225710936	1290.1355719629	1069.81289768962	1523.70987832707	NA	NA
Mnat_01090	27.4567819576474	53.0047760167649	34.7022478378822	6.71860945588609	0.951620707024415	0	0.501763484894708	0	1.76166204232195	0	13.0188476622234	148.26104352402	2.69048185930606	1.7477682918974	5.24775668200711	0	0	0	0	0	0	0	2.9221643759069	4.24528927654613	31.7836854052372	NA	NA
Mnat_01091	0.915226065254914	0	0	0	0	0	0	0	0	0	0	0	0	0	0	0	0	0	0	0	0	0	0	0	0	NA	NA
Mnat_01092	0	0.706730346890199	0	1.67965236397152	3.33067247458545	1.95371801794214	4.01410787915766	0.755120299811027	5.28498612696586	5.12847475703245	1.95282714933351	0	1.34524092965303	2.6216524378461	2.62387834100355	1.7992530306137	8.45461935136825	0	0	0	0	0	0	1.41509642551538	0	NA	NA
Mnat_01093	852.075466752325	877.052360490737	771.683884123753	902.533203574031	415.382438616157	668.822801475525	409.439003674082	482.521871579246	870.261048907045	891.072489034388	784.385571648961	582.935466583079	573.745256497017	575.889652180193	969.08573394398	732.295983459776	917.326199623455	854.520952767077	682.085686227998	817.280335363012	751.988015321029	638.599680793156	748.074080232167	679.24628424738	666.821719801877	Vps15	PIK3R4
Mnat_01094	140.029587984002	179.509508110111	180.569323495421	159.007090455971	208.880745191859	115.269363058586	309.588070180035	143.472856964095	214.041938142117	296.810476563253	228.480776472021	148.26104352402	234.744542224454	284.012347433327	136.441673732185	106.155928806208	147.955838648944	103.000293413889	119.568805553912	88.6421188029297	118.333139466761	162.588262287828	177.521485836344	224.292783444187	210.40799738267	CG7550	ADO
Mnat_01095	84.2007980034521	55.1249670574355	40.5839847595571	155.647785728028	89.452346460295	254.634581671792	108.380912737257	242.39361623934	32.5907477829561	35.8993232992272	59.2357568631166	57.2826759070077	41.0298483544174	73.4062682596907	66.4715846387567	68.3716151633206	219.820103135575	118.259596141872	40.76209280247	70.9136950423438	34.3547824258338	48.9723681589844	27.7605615711156	44.5755374037343	148.74764769651	CG2321	C2orf42
Mnat_01096	524.424535391066	891.186967428541	852.2636799507	371.76305655903	3078.01717687047	3271.17520137445	4341.75943479391	4279.26673902909	1795.13362112607	1806.50523316468	1562.91266184992	1299.53051028251	1004.22235398599	764.648627705112	708.44715207096	539.77590918411	515.731780433463	553.149723889403	937.52813445681	898.831084661707	858.869560645846	767.886732732875	1414.32755793894	1613.20992508753	1146.75536942096	pinta	NA
Mnat_01097	6460.58079463444	7263.06777499058	6855.75255590432	5652.03020476417	4566.35196265666	3768.72205661038	4305.63246388149	4224.89807744269	6770.94805966442	6867.02769966645	5465.31224860139	5700.1878476091	5716.60133056055	18252.8181564305	17756.6593596847	7715.19699527154	4878.31536573948	5535.31206457602	6209.42547024293	5013.59823949371	6031.17291475749	5631.8223382832	8606.5046281398	8334.91794628556	6758.48286456964	Non2	NA
Mnat_01098	0	0	0	0	0.951620707024415	1.95371801794214	2.50881742447354	0	1.76166204232195	1.92317803388717	0.650942383111171	0	1.34524092965303	5.2433048756922	2.62387834100355	0	0	0	0	0	0	1.95889472635937	12.4191985976043	1.41509642551538	134.762826118206	CG13436	CFAP206
Mnat_01099	185.790891246747	113.783585849322	87.0497064407892	302.337425514874	138.460812872052	715.712033906136	130.960269557519	905.389239473421	62.5390025024293	61.5416970843894	132.141303771568	95.4711265116796	129.815749711517	249.930865741328	348.975819353473	133.144724265414	232.502032162627	202.185761145782	40.76209280247	124.098966324102	45.8063765677784	52.8901576117031	70.1319450217656	25.4717356592768	49.58254923217	Meltrin	ADAM12
Mnat_01100	148.266622571296	268.557531818276	193.509144723106	155.647785728028	334.970488872594	139.365218613206	412.44958458345	140.452375764851	254.560165115522	351.300520856723	277.95239758847	230.253893351698	372.631737513889	435.194304682452	390.083246695862	323.865545510466	304.366296649257	255.593320693724	323.379269566262	297.837519177844	452.337968606812	432.915734525422	415.677882472757	508.727164972778	399.203088689779	LSm7	LSM7
Mnat_01101	49.4222075237653	50.8845849760943	53.523805987242	37.5122361286973	60.4279148960504	48.1917111092394	47.6675310649972	53.6135412865829	61.6581714812683	44.874154124034	42.9621972853373	37.065260881005	53.1370167212946	54.1808170488194	50.7283145927354	70.1708681939343	63.4096451352619	38.1482568199588	46.197038509466	37.2296898972305	38.1719804731487	29.3834208953906	78.8984381494863	60.8491462971612	67.3814130591029	NA	NA
Mnat_01102	195.858377964552	311.668082978578	317.613793770447	157.887322213323	673.747460573286	248.773427617965	661.826036576119	222.005368144442	421.918059136108	371.814419884853	480.395478736044	369.529419086383	731.138445266421	548.799243655783	234.399798462984	287.880484898192	257.865890216732	259.40814637572	402.185982317704	331.521524322957	438.97777544121	566.120575917859	407.641930439013	554.717798802027	546.67938897008	RIOK2	RIOK2
Mnat_01103	5472.13664415913	7800.88956897402	3770.19336679364	2944.43059404208	638.06168405987	107.454490986818	736.588795825431	292.986676326678	4629.64784722209	2604.62411722786	389.914487483591	4993.70151142267	2825.67857273619	1128.18443241977	846.63807803048	1003.98319108244	418.503657892728	465.408733203497	375.011253782724	2013.94893920256	721.45043094251	501.477049948	18.9940684433949	65.0944355737073	92.8083613832926	Sodh-2	SORD
Mnat_01104	180.299534855218	251.596003492911	218.212439794141	136.051841481693	329.260764630448	61.2164978955203	328.655082606034	36.2457743909293	320.622491702595	274.373399501236	169.895961992016	251.594498101367	238.107644548586	257.795823054866	169.677466051563	248.29691822469	215.59279345989	186.926458417798	288.052122470788	414.845115997711	395.079997897089	352.601050744687	307.557800564201	344.575979612994	274.611041901249	CG17294	HDHD2
Mnat_01105	22912.6845436568	28463.5647210028	27108.3372983077	19167.6328935217	820.772859808558	1006.1647792402	1787.78329667984	2209.48199724706	10242.3031140598	9399.21211095123	7888.11979854117	3581.85202877348	4948.46875972867	3275.31777901573	1412.52117357358	5230.42855999402	2185.51910232869	2590.2666380752	1891.36110603461	1790.57079981918	1948.67960315424	2311.49577710406	8742.38527161947	17377.3841053288	6901.50944889321	CG18547	NA
Mnat_01107	157.418883223845	99.6489789115181	78.8152747504443	225.073416772184	261.695694431714	1334.38940625448	293.029875178509	1096.43467532561	25.5440996136683	31.4119078868238	18.877329110224	94.3479367880127	40.3572278895909	75.1540365515881	90.9611158214566	161.932772755233	257.865890216732	240.33401796574	108.69891413992	157.782971469215	61.0751687570379	47.013473432625	55.5211231422311	38.2076034889151	26.0626220322945	CG42674	PLEKHG5
Mnat_01109	6.4065824567844	3.533651734451	5.88173692167495	12.8773347904483	3.33067247458545	5.20991471451237	7.02468878852591	3.77560149905513	0	0	1.30188476622234	0	4.03572278895909	0.873884145948699	1.7492522273357	0	0	3.81482568199588	0	8.86421188029297	0	0	0	0	0	NA	NA
Mnat_01110	283.720080229023	223.326789617303	167.629502267736	412.63459741567	128.468795448296	173.88090359685	131.462033042413	163.861105058993	58.1348473966244	59.6185190505023	93.7357031680086	88.7319881696787	71.970389736437	159.920798708612	108.453638094814	61.1746030408658	126.819290270524	125.889247505864	24.457255681482	67.3680102902266	34.3547824258338	60.7257365171406	37.9881368867897	28.3019285103075	37.5047487781799	NA	IGF2BP1
Mnat_01111	0	0	0	0	1.42743106053662	0	3.51234439426295	0	0	0	0.650942383111171	0	1.34524092965303	0	0	0	0	0	0	0	0	0	0	0	0	NA	NR2E3
Mnat_01112	1100.10173043641	1405.68665996461	1662.76702775751	877.338418114458	893.571843895926	649.285621296103	816.870953408584	697.731157025389	1755.49622517383	1343.6603863425	1126.78126516544	1335.47258143985	1119.91307393615	641.430963126345	677.835238092585	1714.68813817486	1382.33026394871	1316.11486028858	2122.34629858194	1336.72315154818	1885.69583537355	2017.66156815016	1621.07068753435	2670.28695494751	1724.58277008817	Pgant35A	GALNT11
Mnat_01113	202.264960421336	142.75953007182	179.392976111086	258.666464051614	61.855345956587	253.332102993164	66.7345434909961	132.14605246693	28.1865926771512	55.7721629827279	29.9433496231139	89.8551778933455	24.2143367337545	73.4062682596907	140.814804300524	122.349206081732	84.5461935136825	133.518898869856	135.8736426749	124.098966324102	166.048115058197	76.3968943280156	54.0600409542777	50.2359231057958	59.1176548537412	NA	NA
Mnat_01114	10.0674867178041	19.0817193660354	20.5860792258623	36.9523520073735	17.6049830799517	35.1669243229585	6.5229253036312	37.7560149905513	16.7357894020586	25.0013144405332	10.4150781297787	33.6956917100046	22.196475339275	54.1808170488194	85.7133591394495	12.5947712142959	33.818477405473	34.3334311379629	8.152418560494	39.0025322732891	19.0859902365744	19.5889472635937	16.8024451614647	16.2736088934268	12.7134741620949	NA	NA
Mnat_01115	1546.7320502808	1950.57575741695	1977.43995306712	1330.84455638677	1136.71093454066	1159.85726331832	1248.88931390293	1173.45694590634	1811.86941052813	1482.12920478238	1402.78083560457	1374.78422176819	1206.00849343394	1101.09402389536	871.12760921318	485.798318265699	600.277973947146	694.29827412325	1413.08588381896	962.653410199817	1009.64888351478	893.255995219875	1190.05144208809	1204.24705811358	994.829353183925	SNF4Agamma	PRKAG2
Mnat_01116	75.0485373509029	57.2451580981061	37.0549426065522	70.5453992868039	45.6777939371719	153.692484078115	53.6886928837337	194.821037351245	22.9016065501854	30.1297891975657	66.3961230773394	31.4493122626709	30.9405413820197	24.4687560865636	83.0894807984459	62.9738560714795	80.3188838379984	34.3334311379629	19.022309974486	40.7753746493477	13.360193165602	5.87668417907812	12.4191985976043	8.49057855309226	25.4269483241898	NA	NA
Mnat_01117	147.351396506041	103.182630645969	70.5808430600994	228.432721500127	79.9361393900509	363.391551337238	108.380912737257	507.44084147301	36.1140718676	40.3867387116306	59.2357568631166	68.5145731436759	43.7203302137234	96.1272560543569	150.43569155087	107.955181836822	122.59198059484	175.481981371811	38.044619948972	63.8223255381094	59.1665697333805	23.5067367163125	48.2157122024639	41.7453445527036	138.576868366834	CG42268	NA
Mnat_01118	886.854057232011	1125.1147122492	1169.28930002898	851.023864412238	1454.07644033331	1126.6440570133	1139.50487419588	1074.53618663109	1332.69733501656	1229.55182299853	1501.07313545436	1573.58880285721	2229.06422043507	3299.78653510229	3910.45335420896	1421.40989418482	1010.32701248851	1098.66979641481	1364.171372456	1272.90082601007	1509.70182771303	1770.84083262887	1493.22599608843	1719.34215700118	1520.53150978655	NA	CCAR1
Mnat_01119	21825.3959781339	23874.7645786447	23454.014148871	17143.651794936	29364.1601566524	33583.1102497467	33693.4180106796	31752.8086070537	29594.1606489665	28852.7989830646	23211.9544393612	21105.8580974232	16991.7381824474	20475.105539578	17810.0115526185	19091.873907842	12994.749943053	14336.1149129405	27044.2898380121	21057.821742824	24027.3531088234	20576.2302056789	50756.5341273149	51243.4717607628	36775.6310349838	Cyp1	PPIF
Mnat_01120	9.15226065254914	7.77403381579219	2.94086846083747	7.83837769853377	97.0653121164904	1.30247867862809	132.465560012203	0.755120299811027	2.64249306348293	4.4874154124034	50.7735058826713	39.3116403283386	65.9168055529984	62.0457743623576	20.1164006143606	1.7992530306137	4.22730967568413	0	0	8.86421188029297	5.7257970709723	5.87668417907812	2.19162328193018	2.83019285103075	17.1631901188281	CG6123	NA
Mnat_01121	5.49135639152948	2.8269213875608	4.70538953733996	2.7994206066192	7.13715530268311	1.95371801794214	0	0	3.52332408464391	30.7708485421947	0	1.12318972366682	7.39882511309166	4.3694207297435	6.99700890934281	0	0	0	0	1.77284237605859	0	0	4.38324656386035	2.12264463827306	3.17836854052372	NA	ADAMTS3
Mnat_01122	3.66090426101966	2.1201910406706	1.76452107650248	10.0779141838291	2.85486212107325	23.4446162153056	4.51587136405237	20.3882480948977	0.880831021160976	0.641059344629056	1.30188476622234	1.12318972366682	1.34524092965303	34.955365837948	18.3671483870249	8.9962651530685	50.7277161082095	22.8889540919753	2.717472853498	3.54568475211719	3.81719804731487	1.95889472635937	30.6827259470225	23.3490910210037	4.44971595673321	NA	NA
Mnat_01123	0	2.8269213875608	0.588173692167495	0.559884121323841	0.951620707024415	0	0	0	0	0	0	4.49275889466727	2.01786139447954	20.0993353568201	18.3671483870249	1.7992530306137	4.22730967568413	3.81482568199588	0	0	0	0	0	0	1.90702112431423	NA	NA
Mnat_01124	83.2855719381972	56.5384277512159	45.2893742968971	113.096592507416	22.838896968586	93.1272255219085	20.0705393957883	109.492443472599	29.0674236983122	13.4622462372102	42.3112549022261	23.5869841970032	18.1607525503159	70.7846158218446	50.7283145927354	71.970121224548	97.2281225407349	137.333724551852	10.869891413992	7.09136950423438	15.2687921892595	27.4245261690312	10.2275753156742	32.5472177868536	22.248579783666	NA	NA
Mnat_01125	20.1349734356081	15.5480676315844	11.1753001511824	25.7546695808967	3.80648282809766	26.7008129118759	6.02116181873649	23.4087292941418	1.76166204232195	3.20529672314528	9.11319336355639	6.73913834200091	6.72620464826514	6.1171890216409	25.3641572963677	10.7955181836822	46.5004064325254	26.7037797739712	2.717472853498	8.86421188029297	1.90859902365743	1.95889472635937	5.11378765783708	4.95283748930381	3.81404224862846	NA	NA
Mnat_01126	0	0.706730346890199	0	1.11976824264768	45.6777939371719	11.7223081076528	20.0705393957883	15.1024059962205	105.699722539317	82.6966554571483	17.5754443440016	10.1087075130014	52.4643962564681	30.5859451082045	17.492522273357	32.3865545510466	8.45461935136825	57.2223852299382	8.152418560494	1.77284237605859	3.81719804731487	1.95889472635937	2.9221643759069	13.4434160423961	17.7988638269328	NA	NA
Mnat_01127	643.403923874204	831.114887942874	920.491828242129	540.288177077506	110.863812368344	59.9140192168922	91.8227177357315	49.0828194877167	273.938447581064	422.458108110548	172.49973152446	334.710537652712	373.304357978715	219.344920633124	276.381851919041	199.717086398121	186.001625730102	148.778201597839	206.527936865848	141.827390084688	198.494298460373	268.368577511234	219.892869286994	262.500386933102	329.278980798257	NA	MFSD9
Mnat_01128	164.740691745884	142.75953007182	71.7571904444344	213.875734345707	160.348089133614	196.023041133528	212.747717595356	240.883375639717	81.0364539468098	74.3628839769706	513.593540274714	116.811731261349	304.024450101584	341.688701065941	307.868392011084	77.3678803163891	198.683554757154	76.2965136399176	73.371767044446	303.15604630602	110.698743372131	101.862525770687	104.467376438672	117.453003317776	96.6224036319211	ec	USP54
Mnat_01129	7.32180852203931	1.4134606937804	1.76452107650248	8.95814594118145	4.75810353512208	6.51239339314046	5.01763484894708	5.28584209867719	0	0	9.76413574666756	0	2.69048185930606	4.3694207297435	8.74626113667852	1.7992530306137	8.45461935136825	3.81482568199588	0	3.54568475211719	0	0	3.65270546988363	0.707548212757688	1.27134741620949	NA	NA
Mnat_01130	109.82712783059	195.764306088585	121.163780586504	97.9797212316721	294.526608824057	116.571841737214	335.178007909665	109.492443472599	440.415510580488	424.381286144435	254.518471796468	239.239411141032	299.988727312625	270.030201098148	273.757973578038	89.962651530685	59.1823354595778	76.2965136399176	464.687857948158	203.876873246738	332.096230116394	174.341630645984	331.665656665433	318.39669574096	326.100612257734	Ercc1	ERCC1
Mnat_01131	0	0	0	0	0	0	0	0	0	0	0	0	0	0	0	0	0	0	0	0	0	0	3.65270546988363	0	1.27134741620949	NA	NA
Mnat_01132	241.619681227297	245.235430370899	277.617982703058	144.450103301551	277.397436097617	96.3834222184788	257.404667750985	98.1656389754335	193.782824655415	195.523100111862	141.254497135124	447.029510019394	466.798602589601	365.283573006556	321.862409829769	653.128850112773	418.503657892728	633.261063211316	845.134057437878	576.173772219043	849.326565527559	1085.22767840309	303.905095094318	392.689258080517	219.307429296137	Alg14	ALG14
Mnat_01133	1122.98238206778	1829.01813775184	1790.98889265002	1056.50133693809	2152.09022893572	2382.88474255009	2284.5291467256	2951.7652519613	4173.37737826071	5275.27734695251	3701.90933275323	3797.50445571751	1291.43129246691	764.648627705112	821.273920734113	1272.07189264389	951.144677028928	1091.04014505082	1763.6398819202	1462.59496024834	1649.02955644002	1835.48435859873	2318.00689118815	2152.36166320889	1802.77063618505	NA	NA
Mnat_01134	1372.83909788237	1830.43159844562	1708.64457574657	1115.28916967709	1791.42598097346	1192.41923028402	1608.65373257243	833.652810991373	1892.90586447494	2237.29711275541	1087.07377979566	1532.03078308154	1007.58545631012	978.750243462543	646.348698000542	764.682538010822	629.869141676935	972.78054890895	2301.69950691281	1514.00738915404	1866.60984513697	2295.82461929319	1446.47136607392	1369.81333989888	1694.07043209914	Chchd3	CHCHD3
Mnat_01136	1246.53790087719	1294.02326515595	1481.02135687775	1081.69612239766	506.738026490501	298.267617405833	306.075725785772	433.439052091529	1049.06974620272	416.688574008887	453.055898645375	550.362964596741	1973.46844380099	999.723462965312	1046.92745806042	2790.64145048185	3711.57789525066	2361.37709715545	9685.07324986687	4620.0272320087	5407.06103402151	5224.37223520045	15680.3340411164	8435.38979249716	20112.080450726	Hexo1	NA
Mnat_01137	46.6765293280006	53.0047760167649	31.7613793770447	50.9494550404695	200.316158828639	195.371801794214	242.351763204144	222.760488444253	725.804761436644	385.917725466692	829.300596083632	258.333636443368	1380.88981428883	779.50465818624	1117.77217326751	239.300653071622	431.185586919781	255.593320693724	271.7472853498	164.874340973449	402.714393991719	186.094999004141	183.365814588158	742.925623395572	258.083525490526	Msr-110	NA
Mnat_01138	294.702793012082	376.687274892476	322.319183307787	367.843867709763	285.962022460837	399.860954338824	224.288277747934	314.130044721387	416.633073009142	483.999805194938	281.207109504026	347.065624613047	286.536318016095	280.516810849532	337.605679875791	336.460316724762	317.048225676309	312.815705923662	127.721224114406	278.336253041199	173.682511152827	287.957524774828	495.30686171622	459.198790079739	463.406133208358	NA	NA
Mnat_01139	191.282247638277	80.5672595454827	89.9905749016267	217.794923194974	147.025399235272	405.070869053336	167.589003954832	397.948398000411	49.3265371850147	69.2344092199381	126.933764706678	59.5290553543414	97.5299673998446	116.226591411177	191.54311889326	197.917833367507	350.866703081782	228.889540919753	76.089239897944	166.647183349508	59.1665697333805	58.7668417907812	65.0181573639286	53.0661159568266	112.51424633454	CG8485	SNRK
Mnat_01140	2.74567819576474	9.89422485646279	1.17634738433499	2.23953648529536	0.475810353512208	5.86115405382641	2.00705393957883	3.02048119924411	3.52332408464391	1.92317803388717	3.25471191555585	3.36956917100045	4.7083432537856	2.6216524378461	2.62387834100355	1.7992530306137	4.22730967568413	0	2.717472853498	3.54568475211719	0	3.91778945271875	0.730541093976725	0.707548212757688	0	NA	NA
Mnat_01141	1812.14760920473	1653.04228137618	1720.99622328209	2266.41092311891	1569.22254588326	2104.15430532368	1313.61680345434	1766.9815015578	1544.97761111635	1835.35290367299	1590.25224194059	1889.20511520759	1732.6703173931	1897.20248085463	2779.56178923643	2259.86180645081	2392.65727643721	3109.08293082664	2244.63257698935	2650.3993522076	2183.43728306411	2668.01461730147	2523.28893859561	2400.71108588684	2614.52596143481	Rnf146	RNF146
Mnat_01142	886.854057232011	981.648451830487	992.837192378731	949.00358564391	1277.07498882677	1399.51334018588	1172.62126419893	1168.17110380766	909.017613838128	943.639355293971	945.16834027742	777.247288777438	910.7281093751	1003.21899954911	613.112905681164	755.686272857754	765.143051298827	900.298860951028	896.76604165434	978.608991584344	826.423377243669	1196.88467780558	797.750874622584	937.501381903936	961.774320362478	armi	MOV10L1
Mnat_01143	2480.26263684082	3383.11817056338	3085.55918911068	1861.05481928045	3750.81301673673	2509.22517437702	3805.37426944146	2571.93974115636	5385.40086337821	4923.97682609578	3863.99398614791	5466.56438508641	3071.85766286269	1961.86990765483	1832.34170813415	3058.73015204329	2236.2468184369	2452.93291352335	3962.07542040008	2941.14550188121	3513.73080255334	3692.51655918742	3916.43080480922	5601.65920040262	3662.75190609954	eIF3e	EIF3E
Mnat_01144	578.422873241106	535.701602942771	671.694356455279	609.153924000339	1133.85607241959	882.429304770532	1051.19450085441	889.531713177389	735.493902669415	885.302954932727	759.649761090737	1010.87075130014	914.76383216406	2007.31188324416	1568.20462180646	917.619045612986	820.09807708272	858.335778449073	760.89239897944	732.1839013122	925.670526473856	910.886047757109	746.612998044213	785.378516161034	797.134829963349	CG8635	ZC3H15
Mnat_01145	123.555518809413	110.249934114871	119.987433202169	176.923382338334	176.525641153029	257.239539029048	220.775933353671	316.39540562082	105.699722539317	135.263521716731	147.112978583125	88.7319881696787	119.72644273912	208.858310881739	92.7103680487923	143.940242449096	181.774316054417	148.778201597839	89.676604165434	104.597700187457	122.150337514076	94.02694686525	141.724972231485	134.434160423961	212.950692215089	Cdc27	CDC27
Mnat_01146	126.301197005178	178.09604741633	133.515428122021	85.6622705625476	108.960570954296	43.6330357340411	91.8227177357315	47.5725788880947	133.005484195307	132.699284338215	136.046958070235	112.318972366682	110.982376696375	107.48774995169	67.3462107524246	174.527543969529	109.910051567787	129.70407318786	125.003751260908	81.5507492986954	164.139516034539	207.642840994094	113.964410660369	130.896419360172	115.056941166959	NA	RNLS
Mnat_01147	32.9481383491769	14.134606937804	8.23443169034493	33.0331631581066	8.08877600970753	1.95371801794214	26.5934646994195	1.51024059962205	8.80831021160976	8.97483082480679	11.7169628960011	2.24637944733364	4.7083432537856	6.99107316758959	11.3701394776821	10.7955181836822	12.6819290270524	19.0741284099794	0	10.6370542563516	5.7257970709723	3.91778945271875	6.57486984579053	7.07548212757688	9.53510562157116	CG43338	CCDC170
Mnat_01148	1490.90326030025	1925.84019527579	1951.56031061175	1567.11565558543	356.381954780644	764.55498435469	415.961928977713	706.03748032331	606.892573579913	575.671291476893	537.678408449827	422.319336098724	409.625863079347	478.014627833939	590.3726267258	259.092436408373	541.095638487568	316.630531605658	298.92201388478	372.296898972305	284.381254524958	203.725051541375	477.043334366802	457.076145441466	311.480116971325	MESR3	NA
Mnat_01149	254.432846140866	345.591139629307	418.779668823256	271.543798842063	565.738510326015	289.80150599475	401.912551400661	431.928811491907	439.534679559327	358.993232992272	246.707163199134	324.601830139711	355.1436054284	300.616146206353	231.775920121981	255.493930347145	173.319696703049	213.630238191769	448.38302082717	483.985968663996	578.305504168203	485.805892137125	429.558163258314	460.613886505255	508.538966483795	NA	NA
Mnat_01150	107.99667570008	120.850889318224	121.163780586504	97.4198371103483	219.348572969128	91.1735075039664	275.969916692089	129.880691567497	50.2073682061757	43.5920354347758	104.801723680899	39.3116403283386	151.339604585966	246.435329157533	107.579011981146	57.5760969796384	122.59198059484	38.1482568199588	54.34945706996	97.5063306832227	51.5321736387507	56.8079470644219	70.8624861157424	37.5000552761575	182.438354226062	l(2)dtl	DTL
Mnat_01151	272.737367445964	250.18254279913	260.5609456302	252.507738717052	480.092646693818	384.882449534601	589.070331266387	832.897690691562	320.622491702595	317.324375591383	333.28250015292	352.681573231381	505.810589549539	450.924219309529	373.465350536173	501.991595541222	401.594419189992	492.112512977469	480.992695069146	482.213126287938	494.327147127276	613.134049350484	366.731629176316	459.198790079739	474.848259954244	CG18596	TARBP1
Mnat_01152	128.131649135688	182.336429497671	155.866028424386	83.9826181985761	391.116110587035	156.948680774685	316.612758968561	139.69725546504	476.529582448088	457.716372065146	231.735488387577	388.623644388719	378.012701232501	219.344920633124	236.14905069032	280.683472775737	169.092387027365	259.40814637572	442.948075120174	244.652247896086	391.262799849774	344.76547183925	235.964773354482	195.99085493388	258.719199198631	Dtd	DTD1
Mnat_01153	3965.67454074954	2865.08482629287	2685.60107843678	5554.61036765382	1860.41848223273	4925.97436257144	1803.33796471158	6158.76116525873	2835.39505711718	2736.04128287681	3155.76867332296	2105.98073187528	2112.70088002008	7803.78542332188	7342.48622424161	3438.37254150278	2046.01788303112	1812.04219894804	1192.97058268562	1884.53144575029	1408.54607945919	1189.04909890014	5024.66164437192	5585.38559150919	3801.32877446637	NA	NA
Mnat_01154	113.488032091609	182.336429497671	185.274713032761	103.018678323587	46.1536042906841	70.985087985231	66.7345434909961	57.389142785638	98.6530743700293	80.1324180786321	90.4809912524528	80.8696601040109	88.1132808922734	144.190884081535	100.582003071803	28.7880484898192	25.3638580541048	38.1482568199588	97.829022725928	54.9581136578164	106.881545324816	64.6435259698594	109.581164096509	72.1699177012842	74.3738238482551	NA	NA
Mnat_01155	0.915226065254914	0	1.17634738433499	3.91918884926688	0.475810353512208	0	0	0	0.880831021160976	0	0	1.12318972366682	0	2.6216524378461	0.874626113667852	0	0	3.81482568199588	0	0	0	0	0.730541093976725	0	0	NA	NA
Mnat_01156	538.152926369889	416.970904665217	461.716348351483	539.728292956182	253.606918422007	428.515485268642	282.49284199572	312.619804121765	163.834569935942	179.496616496136	249.96187511469	187.572683852359	190.351591545904	293.625073038763	168.802839937895	224.906628826712	257.865890216732	251.778495011728	244.57255681482	253.516459776379	156.50511993991	193.930577909578	123.461444882067	148.585124679114	150.654668820824	NA	SGPP1
Mnat_01157	245.280585488317	267.144071124495	294.086846083747	145.009987422875	419.188921444255	214.908981973635	469.650621861446	270.333067332348	436.892186495844	446.818363206452	294.87689954936	509.928134544736	440.566404461367	407.230012012094	317.48927926143	314.869280357397	253.638580541048	228.889540919753	464.687857948158	326.202997194781	448.520770559497	652.311943877672	512.839847971661	528.538514929993	423.35868959776	Bka	FCF1
Mnat_01158	1662.96576056818	2354.11878549125	2060.37244366273	1305.6497709272	4384.59240761499	2293.66495306407	3959.41565930414	2686.71802672763	3858.03987268508	3623.90847518806	2245.75122173354	3101.12682704409	2451.02897382782	1682.22698095125	1336.42870168448	2249.06628826712	2147.47331524754	2281.26575783354	4059.90444312601	3871.88774931197	4418.40673976696	4384.00639759228	3413.08799105926	3222.17456089851	3019.45011349753	CCT4	CCT4
Mnat_01159	252.602394010356	259.370037308703	234.093129482663	251.387970474404	530.528544166111	216.211460652263	480.68941852913	239.373135040095	337.358281104654	363.480648404675	351.508886880032	324.601830139711	436.530681672408	613.466670455987	435.56380460659	349.055087939058	388.91249016294	392.927045245576	355.988943808238	420.163643125887	341.639225234681	409.408997809109	279.066697899109	349.528817102298	396.024720149256	dbe	KRR1
Mnat_01160	171.147274202669	92.5816754426161	92.9314433624642	363.924678860496	55.6698113609283	201.884195187354	57.2010372779967	131.390932167119	32.5907477829561	17.9496616496136	57.282929713783	20.2174150260027	36.3215051006318	58.5502377785629	34.9850445467141	23.3902893979781	54.9550257838936	41.9630825019547	8.152418560494	21.2741085127031	7.63439609462974	17.6300525372344	67.2097806458587	21.2264463827306	69.9241078915219	Pgant2	GALNT2
Mnat_01161	1.83045213050983	1.4134606937804	0	0	0	0	0.501763484894708	0	0.880831021160976	0	0	0	0	0	0	0	0	0	0	0	0	0	0	0	0	NA	NA
Mnat_01162	140.029587984002	113.783585849322	91.7550959781292	176.923382338334	116.097726256979	242.912273564139	92.8262447055209	227.291210243119	90.7255951795806	121.801275479521	239.546796984911	98.84069568268	121.071683668773	167.78575602215	320.987783716102	296.87675005126	460.77675464957	385.297393881584	89.676604165434	209.195400374914	135.510530679678	82.2735785070937	101.545212062765	89.1510748074687	115.692614875063	NA	HBP1
Mnat_01163	1655.64395204614	1028.29265472524	1303.39290184317	1447.86033774345	2410.45525089284	1557.7644996392	1558.47738408296	1519.30204321979	1430.46957836543	1705.21785671329	1003.75315475743	1283.80585415117	1337.16948407511	2138.39450513647	2384.23078585856	1988.17459882814	942.69005767756	1285.59625483261	850.569003144874	877.556976149004	668.009658280102	1559.28020218206	813.822778690072	909.907001606387	936.983045746393	Rsf1	NA
Mnat_01164	400.869016581652	483.403557272896	563.47039709646	360.565374132553	558.601355023332	192.115605097643	437.03599534329	160.840623859749	790.986257002557	987.231390728747	594.96133816361	681.776162265759	513.20941466263	471.897438812298	273.757973578038	404.831931888082	240.956651513995	358.593614107613	627.736229158038	508.805761928817	626.020479759639	930.474995020703	723.235683036958	708.255760970446	726.575048363723	Zw10	ZW10
Mnat_01165	450.291224105418	580.225614796854	569.940307710302	342.64908225019	410.148524727523	334.737020407419	386.85964685382	285.435473328568	504.716175125239	490.410398641228	363.225849776033	567.210810451743	355.816225893226	308.481103519891	222.155032871634	376.043883398263	418.503657892728	335.704660015638	641.323593425528	485.758811040055	626.020479759639	615.092944076844	336.77944432327	317.689147528202	399.203088689779	NA	SLC30A6
Mnat_01166	1262.09674398653	1263.63386023968	1133.99887849893	1318.52710571764	850.748912079827	1885.98912665348	871.061409777213	1557.05805821034	757.51467819844	817.350664402047	650.29144072806	1426.45094905686	535.405890001905	558.411969261219	725.065048230649	1374.62931538887	1073.73665762377	1445.81893347644	1040.79210288973	1100.93511553239	891.315744048022	744.379996016562	818.206025253932	823.586119649949	645.208813726315	Pgant7	GALNT7
Mnat_01167	647.980054200479	826.874505861533	833.44212180134	564.363194294431	916.410740864512	407.675826410593	892.13547614279	392.662555901734	1365.28808279951	1493.6682729857	1277.14895566412	1029.96497660247	1344.5683091882	1096.72460316562	1053.92446696976	739.49299558223	638.323761028303	755.335485035184	1076.11924998521	1051.29552900275	1147.06801321812	1171.41904636291	1289.40503086892	1316.0396757293	950.332193616592	ldlCp	COG2
Mnat_01168	563.779256197027	519.446804964296	482.890601269513	583.959138540766	501.504112601867	885.034262127788	437.537758828185	767.957344907814	566.374346606508	482.71768650568	439.38610860004	515.54408316307	257.613638028555	342.56258521189	383.960863900187	651.329597082159	545.322948163252	553.149723889403	646.758539132524	482.213126287938	503.870142245563	334.970998207453	410.56409481492	413.20815625049	429.715426678807	alphaSnap	NAPA
Mnat_01169	140.029587984002	141.34606937804	258.20825086153	165.725699911857	112.291243428881	138.713979273892	135.977904406466	181.983992254457	378.75733909922	592.338834437248	492.763384015156	606.522450780082	563.655949524619	526.952140007066	538.769686019397	46.7805787959562	266.3205095681	64.85203659393	78.806712751442	62.0494831620508	53.4407726624082	172.382735919625	450.013313889663	280.189092252044	480.569323327187	Spn77Ba	NA
Mnat_01170	0	0	0	1.11976824264768	0	0	0.501763484894708	0	0	0	0	0	0	0	0	1.7992530306137	0	0	2.717472853498	0	0	0	0	0	0	NA	NA
Mnat_01171	1.83045213050983	0	0.588173692167495	0	3.33067247458545	0	6.5229253036312	0	0	5.12847475703245	6.50942383111171	0	1.34524092965303	10.4866097513844	0	0	0	0	0	1.77284237605859	0	0	0	0	0	NA	NA
Mnat_01172	0	0	0.588173692167495	0	0	0.651239339314046	0	0.755120299811027	0	0	0.650942383111171	1.12318972366682	0.672620464826514	0	0	0	0	0	0	0	0	0	2.19162328193018	0	0	NA	NA
Mnat_01173	38.4394947407064	14.134606937804	11.7634738433499	30.2337425514874	11.8952588378052	33.8644456443304	10.0352696978942	41.5316164896065	14.9741273597366	8.97483082480679	14.9716748115569	10.1087075130014	12.7797888317038	22.7209877946662	51.6029407064032	39.5835666735014	38.0457870811571	49.5927338659464	0	14.1827390084688	1.90859902365743	7.8355789054375	19.7246095373716	4.95283748930381	1.90702112431423	NA	NA
Mnat_01174	647.980054200479	884.826394306529	881.672364559075	638.827782430502	1192.38074590159	624.53852640217	1046.67862949036	696.220916425767	1114.25124176864	1053.90156257017	1018.72482956898	3754.82324621817	943.013891686773	944.668761770544	555.387582179086	865.440707725189	735.551883569038	835.446824357098	804.371964635408	780.050645465782	979.111299136264	1018.62525770687	866.421737456396	903.539067691567	877.865390892652	TfIIA-L	NA
Mnat_01175	614.116689786047	460.08145582552	436.424879588281	587.878327390032	661.852201735481	568.531943221162	715.012965974959	553.503179761482	686.167365484401	717.345406639914	685.442329416063	367.28303963905	862.299435907591	1172.75252386315	1637.30008478622	879.834731970099	1204.78325756998	942.261943452983	872.308785972858	941.379301687114	778.708401652233	879.543732135359	366.731629176316	256.840001231041	643.937466310106	Mcm2	MCM2
Mnat_01176	0	1.4134606937804	4.70538953733996	3.35930472794304	3.33067247458545	4.55867537519832	1.00352696978942	11.3268044971654	3.52332408464391	0.641059344629056	2.60376953244468	1.12318972366682	3.36310232413257	3.4955365837948	5.24775668200711	5.3977590918411	0	3.81482568199588	0	0	0	1.95889472635937	3.65270546988363	2.12264463827306	1.90702112431423	NA	NA
Mnat_01177	562.864030131772	681.994784749042	785.800052735773	471.422430154674	1057.25060550413	450.006383466006	967.399998876997	487.807713677923	747.825536965669	791.708290616885	719.942275720955	819.928498276777	1007.58545631012	1240.91548724715	711.071030411963	618.943042531112	524.186399784832	629.44623752932	733.71767044446	712.682635175555	713.816034847881	1014.70746825416	816.744943065979	861.793723138864	1018.9849540919	atms	PAF1
Mnat_01178	701.063165985264	727.225526950015	891.083143633755	553.165511867954	1533.53676936985	853.774773840714	1487.72873271281	986.942231853012	1454.25201593677	1423.79280442113	979.668286582312	1001.8852335108	1247.03834178836	1014.57949344644	654.220333023553	910.422033490532	777.824980325879	785.854090491151	1260.90740402307	1313.67620065942	1242.49796440099	1239.98036178548	1375.60887995817	1535.37962168418	1586.64157542944	msl-3	MSL3
Mnat_01179	284.635306294278	422.624747440339	327.612746537295	278.822292419273	829.81325652529	247.470948939337	920.735994781789	252.965300436694	534.664429844713	698.113626301042	566.97081568983	445.906320295727	710.287210856799	958.650908105723	338.480305989459	403.032678857469	279.002438595152	305.18605455967	657.628430546516	581.492299347219	633.654875854268	920.680521388906	341.893231981107	345.283527825752	322.286570009105	CG14671	CCDC115
Mnat_01180	0	0	0	0	0	0	0	0	0	0	0	0	0	0	0	0	0	0	0	0	0	0	0	0	0	NA	NA
Mnat_01181	288.296210555298	146.293181806271	137.632643967194	245.789129261166	47.1052249977086	40.3768390374708	38.6357883368925	64.1852254839373	36.994902888761	44.874154124034	48.1697363502266	23.5869841970032	15.4702706910098	44.5680914433837	25.3641572963677	0	4.22730967568413	0	2.717472853498	5.31852712817578	0	0	5.11378765783708	9.19812676584994	10.1707793296759	NA	NA
Mnat_01182	0	0	0	0	0	0	0	0	0	0	0	0	0	0	0	0	0	0	0	0	0	0	0	0	0	NA	NA
Mnat_01183	5.49135639152948	5.65384277512159	13.5279949198524	6.71860945588609	9.51620707024415	1.30247867862809	22.0775933353671	6.04096239848821	0.880831021160976	0	6.50942383111171	40.4348300520055	10.0893069723977	8.73884145948699	4.37313056833926	0	0	0	0	0	0	0	2.19162328193018	0.707548212757688	0	NA	NA
Mnat_01184	1.83045213050983	2.8269213875608	0	3.91918884926688	3.80648282809766	3.90743603588427	5.01763484894708	3.02048119924411	5.28498612696586	6.41059344629056	5.20753906488937	7.86232806566773	4.03572278895909	6.1171890216409	7.87163502301066	5.3977590918411	4.22730967568413	3.81482568199588	2.717472853498	3.54568475211719	3.81719804731487	3.91778945271875	4.38324656386035	4.24528927654613	2.54269483241898	NA	NA
Mnat_01185	0	0.706730346890199	1.17634738433499	0	0.951620707024415	1.30247867862809	1.00352696978942	0.755120299811027	0	0	0	0	1.34524092965303	0.873884145948699	0	1.7992530306137	4.22730967568413	0	0	0	1.90859902365743	0	0	0.707548212757688	0	NA	NA
Mnat_01186	325.820479230749	467.148759294422	354.080562684832	480.380576095855	8.08877600970753	11.7223081076528	25.5899377296301	108.737323172788	54.6115233119805	39.7456793670015	6.50942383111171	42.6812094993391	6.72620464826514	68.1629633839985	1.7492522273357	1.7992530306137	8.45461935136825	0	13.58736426749	0	0	1.95889472635937	5.11378765783708	16.9811571061845	17.1631901188281	CG9380	NA
Mnat_01187	80.5398937424324	121.557619665114	115.870217356996	122.054738448597	2.37905176756104	3.25619669657023	9.03174272810474	14.3472856964095	27.3057616559903	15.3854242710974	3.90565429866703	12.355086960335	5.38096371861212	31.4598292541532	1.7492522273357	0	0	0	0	0	0	0	2.9221643759069	2.12264463827306	1.27134741620949	NA	NA
Mnat_01188	58.5744681763145	93.2884057895063	64.6991061384244	19.5959442463344	36.63739722044	11.7223081076528	43.6534231858396	15.8575262960316	122.435511941376	159.623776812635	55.3301025644495	139.275525734685	86.0954194977938	27.0904085244097	34.9850445467141	52.1783378877973	80.3188838379984	45.7779081839506	225.550246840334	113.46191206775	141.23632775065	111.656999402484	97.1619654989045	118.160551530534	65.4743919347886	NA	NA
Mnat_01189	2528.76961829933	1037.48014923481	1205.75606894336	3100.07837977011	8172.04282157217	15587.4135864817	3527.3972988098	10968.877475055	2464.56519720841	4116.8831112078	3648.53205733811	1900.43701244426	2202.83202230683	1371.99810913946	2231.17121596669	1784.85900636879	680.596857785144	1804.41254758405	2212.02290274737	2653.94503695972	2280.77583327063	1126.36446765664	850.349833388908	358.726943868148	174.810269728805	Tret1-2	NA
Mnat_01190	10.0674867178041	2.1201910406706	5.29356322950745	8.95814594118145	7.61296565619532	37.7718816802146	5.01763484894708	33.9804134914962	5.28498612696586	4.4874154124034	3.90565429866703	1.12318972366682	6.05358418343863	42.8203231514863	65.5969585250889	3.5985060612274	16.9092387027365	3.81482568199588	0	3.54568475211719	13.360193165602	1.95889472635937	2.19162328193018	3.53774106378844	30.5123379890277	NA	NA
Mnat_01191	30.2024601534122	33.2163263038394	27.6441635318723	12.8773347904483	18.5566037869761	16.2809834828511	23.5828837900513	20.3882480948977	46.6840441215317	37.1814419884853	24.7358105582245	20.2174150260027	28.2500595227136	11.3604938973331	15.7432700460213	97.1596636531398	67.636954810946	45.7779081839506	76.089239897944	51.4124289056992	87.795555088242	72.4791048752968	42.3713834506501	41.0377963399459	23.5199271998755	NA	NA
Mnat_01192	266.33078498918	122.264350012004	119.399259510001	459.664863606873	202.219400242688	1161.15974199694	225.291804717724	829.122089192507	40.5182269734049	56.413222327357	99.5941846160092	69.6377628673427	87.4406604274469	113.604938973331	240.522181258659	143.940242449096	198.683554757154	206.000586827778	48.914511362964	92.1878035550469	30.537584378519	17.6300525372344	62.0959929880216	50.2359231057958	148.74764769651	Khc-73	KIF13A
Mnat_01194	0	0	0	0	0	0	0	0	0	0	0	0	0	0	0	0	0	0	0	0	0	0	0	0	0	NA	WDR87
Mnat_01195	105.250997504315	69.2595739952395	121.751954278671	122.614622569921	137.98500251854	40.3768390374708	174.111929258464	56.634022485827	68.7048196505561	57.6953410166151	160.782768628459	85.3624189986782	175.55394131972	363.535804714659	255.390825191013	178.126050030756	228.274722486943	251.778495011728	100.546495579426	152.464444341039	93.5213521592143	117.533683581562	164.371746144763	166.981378210814	209.136649966461	NA	NA
Mnat_01196	3172.17354217353	2602.8878675966	2492.68010740584	3638.12702036232	3665.64296345805	13347.1502592414	3945.86804521198	10737.8106633128	1702.64636390417	1453.9225936187	1355.26204163746	1584.82070009388	1104.44280324514	1279.3663896689	1675.7836337876	3997.94023402364	5415.18369455136	5329.31147774825	3611.52142229884	5437.30756737171	3166.36578024768	3136.19045690136	2705.19367099581	2892.45709375343	2050.0477086378	GlyP	PYGM
Mnat_01197	11.8979388483139	7.06730346890199	8.23443169034493	19.5959442463344	6.66134494917091	10.4198294290247	6.02116181873649	8.30632329792129	7.04664816928781	5.12847475703245	5.85848144800054	2.24637944733364	7.39882511309166	0.873884145948699	0.874626113667852	7.1970121224548	4.22730967568413	7.62965136399176	13.58736426749	8.86421188029297	7.63439609462974	21.5478419899531	8.7664931277207	2.83019285103075	2.54269483241898	NA	NA
Mnat_01198	70.4724070246284	19.0817193660354	7.05808430600994	22.3953648529536	0	0.651239339314046	0	0	0	1.28211868925811	0	0	0	0	0	0	0	0	0	0	0	0	0	0	0	NA	NA
Mnat_01199	0	0.706730346890199	0	0	0	0	0	0	0	0	1.30188476622234	0	3.36310232413257	2.6216524378461	0	0	0	0	0	0	3.81719804731487	0	0	1.41509642551538	0	NA	NA
Mnat_01200	757.807182031069	566.79773820594	564.058570788628	791.676147551911	551.940010074161	811.444216785301	604.123235813228	644.872736038617	2572.02658179005	9753.71792853109	473.886054904932	484.094770900399	457.38191608203	485.005701001528	476.671231948979	536.177403122882	634.096451352619	675.224145713271	345.119052394246	436.119224510414	267.203863312041	325.176524575656	360.156759330526	435.142150845978	292.409905728182	lace	SPTLC2
Mnat_01201	0.915226065254914	0.706730346890199	1.17634738433499	0	0.475810353512208	0	0	1.51024059962205	0.880831021160976	6.41059344629056	1.30188476622234	1.12318972366682	0	4.3694207297435	1.7492522273357	0	0	3.81482568199588	0	0	0	0	0.730541093976725	0	0	NA	NA
Mnat_01202	0	0	0.588173692167495	1.67965236397152	0	0	0	0	0	0.641059344629056	0	0	0.672620464826514	0	0	1.7992530306137	0	0	0	0	0	0	0	0	0	NA	NA
Mnat_01203	9.15226065254914	14.134606937804	5.88173692167495	19.0360601250106	13.3226898983418	7.1636327324545	11.5405601525783	6.79608269829924	9.68914123277074	2.56423737851623	19.5282714933351	17.9710355786691	26.9048185930606	23.5948719406149	92.7103680487923	50.3790848571836	38.0457870811571	68.6668622759259	13.58736426749	12.4098966324102	13.360193165602	0	13.1497396915811	6.36793391481919	9.53510562157116	NA	NA
Mnat_01204	1458.87034801633	1037.48014923481	1539.8387260945	1937.75894390181	1456.45549210087	4163.37309623469	944.31887857184	4217.34687444458	1279.8474737469	1805.22311447542	1600.66732007037	946.848937051128	583.834563469414	594.241219245116	946.345454988615	1034.57049260288	883.507722217982	1064.33636527685	461.97038509466	517.66997380911	414.165988133663	628.805207161359	1443.54920169801	1098.11482619993	708.77618453679	Tps1	NA
Mnat_01205	113.488032091609	77.0336078110317	84.6970116721192	129.333232025807	116.097726256979	186.905690383131	126.946161678361	202.372240349355	73.108974756361	50.6436882256955	92.4338184017863	49.42034784134	134.524092965303	208.858310881739	218.656528416963	212.311857612417	266.3205095681	335.704660015638	198.375518305354	138.28170533257	208.03729357866	156.71157810875	130.036314727857	142.217190764295	165.910837815338	Pi3K21B	PIK3R3
Mnat_01206	40.2699468712162	38.1634387320708	21.7624266101973	33.0331631581066	30.9276729782935	63.8214552527765	38.6357883368925	109.492443472599	19.3782824655415	8.33377148017773	20.8301562595575	14.6014664076686	34.9762641709787	63.793542654255	56.8506973884104	80.9663863776165	50.7277161082095	122.074421823868	27.17472853498	30.1383203929961	55.3493716860656	56.8079470644219	24.1078561012319	33.2547659996113	40.6831173187036	NA	GEMIN6
Mnat_01207	1331.6539249459	1763.29221549105	1602.77331115642	1285.49394255954	1150.98524514603	1630.05206630306	1444.07530952697	1683.91826857859	1949.27904982924	1728.29599311994	1296.67722715745	1490.47276330587	1218.78828226564	830.189938651264	844.888825803145	1223.49206081732	1065.2820382724	1152.07735596276	1394.06357384447	1044.20415949851	1339.83651460752	1004.91299462236	1805.16704321649	2111.32386686894	1737.93191795837	NA	CPPED1
Mnat_01208	33.8633644144318	26.1490228349374	25.8796424553698	41.4314249779642	24.7421383826348	33.8644456443304	20.0705393957883	38.5111352903624	26.4249306348293	19.8728396835008	68.348950226673	53.9131067360073	53.1370167212946	34.955365837948	75.2178457754352	28.7880484898192	93.0008128650508	64.85203659393	46.197038509466	19.5012661366445	28.6289853548615	5.87668417907812	26.2994793831621	20.5188981699729	15.2561689945139	NA	NA
Mnat_01209	7.32180852203931	13.4278765909138	6.46991061384244	8.39826181985761	258.840832310641	4.55867537519832	337.686825334138	3.02048119924411	21.1399445078634	35.8993232992272	235.641142686244	0	174.881320854894	318.967713271275	34.1104184330462	1.7992530306137	4.22730967568413	0	5.434945706996	58.5037984099336	11.4515941419446	43.0956839799062	2.19162328193018	5.6603857020615	3.81404224862846	NA	NA
Mnat_01210	1.83045213050983	0	0	0	0	0	0	0	0	0	0	1.12318972366682	0	0	0	0	0	0	0	0	0	0	0	0	0	NA	NA
Mnat_01211	18.3045213050983	28.269213875608	16.4688633806899	20.1558283676583	8.08877600970753	11.7223081076528	7.52645227342062	18.8780074952757	22.9016065501854	18.5907209942426	19.5282714933351	13.4782766840018	17.4881320854894	9.61272560543569	27.9880356373713	8.9962651530685	33.818477405473	11.4444770459876	8.152418560494	14.1827390084688	1.90859902365743	0	23.3773150072552	16.9811571061845	11.4421267458854	NA	NA
Mnat_01212	2.74567819576474	5.65384277512159	9.41077907467992	34.7128155220781	1.42743106053662	2.60495735725618	1.00352696978942	2.26536089943308	12.3316342962537	12.1801275479521	1.30188476622234	3.36956917100045	2.69048185930606	18.3515670649227	0.874626113667852	0	0	0	5.434945706996	1.77284237605859	0	3.91778945271875	21.9162328193018	3.53774106378844	13.3491478701996	NA	NA
Mnat_01213	10.0674867178041	2.1201910406706	4.11721584517246	6.71860945588609	4.28229318160987	10.4198294290247	1.00352696978942	2.26536089943308	3.52332408464391	3.20529672314528	1.30188476622234	3.36956917100045	0	2.6216524378461	8.74626113667852	7.1970121224548	4.22730967568413	3.81482568199588	8.152418560494	15.9555813845274	3.81719804731487	11.7533683581562	0	3.53774106378844	0	NA	NA
Mnat_01214	8.23703458729422	7.06730346890199	11.1753001511824	14.5569871544199	4.75810353512208	9.11735075039664	3.01058090936825	15.8575262960316	6.16581714812683	6.41059344629056	3.90565429866703	4.49275889466727	1.34524092965303	7.86495731353829	4.37313056833926	32.3865545510466	33.818477405473	41.9630825019547	8.152418560494	21.2741085127031	5.7257970709723	11.7533683581562	22.6467739132785	23.3490910210037	11.4421267458854	NA	NA
Mnat_01215	2.74567819576474	3.533651734451	4.11721584517246	2.7994206066192	6.66134494917091	11.0710687683388	8.02821575831532	5.28584209867719	11.4508032750927	2.56423737851623	5.20753906488937	7.86232806566773	4.03572278895909	0.873884145948699	7.87163502301066	0	8.45461935136825	0	8.152418560494	1.77284237605859	3.81719804731487	7.8355789054375	10.2275753156742	4.95283748930381	9.53510562157116	NA	NA
Mnat_01216	0	0	0	0	0	0.651239339314046	0	0.755120299811027	0	0	0	0	0	0	0	0	0	0	0	0	0	0	0	0	0	NA	NA
Mnat_01217	1.83045213050983	6.36057312201179	1.76452107650248	2.23953648529536	79.4603290365387	0.651239339314046	120.42323637473	3.02048119924411	5.28498612696586	17.3086023049845	73.5564892915623	0	67.2620464826514	116.226591411177	8.74626113667852	0	4.22730967568413	0	5.434945706996	10.6370542563516	3.81719804731487	17.6300525372344	1.46108218795345	0	0	NA	NA
Mnat_01218	2.74567819576474	5.65384277512159	3.52904215300497	0.559884121323841	2.85486212107325	0	7.52645227342062	9.81656389754334	6.16581714812683	0	10.4150781297787	4.49275889466727	5.38096371861212	4.3694207297435	0	0	4.22730967568413	0	0	0	9.54299511828718	3.91778945271875	0	4.95283748930381	1.27134741620949	NA	NA
Mnat_01222	0	0	0	0	0	0	0	0	0	0	0	0	0	0	0	0	0	0	0	0	0	0	0	0	0	NA	NA
Mnat_01223	0	0	0	0	42.8229318160987	0	68.741597430575	0	0.880831021160976	0	33.8490039217809	0	44.39295067855	64.6674268002037	7.87163502301066	0	0	0	0	7.09136950423438	1.90859902365743	1.95889472635937	0.730541093976725	2.12264463827306	1.27134741620949	NA	NA
Mnat_01224	8.23703458729422	6.36057312201179	12.3516475355174	8.95814594118145	3.33067247458545	8.46611141108259	2.50881742447354	4.53072179886616	12.3316342962537	7.05165279091962	11.0660205128899	4.49275889466727	5.38096371861212	0.873884145948699	4.37313056833926	1.7992530306137	8.45461935136825	0	2.717472853498	0	1.90859902365743	1.95889472635937	0.730541093976725	0.707548212757688	0.635673708104744	NA	NA
Mnat_01225	0	2.8269213875608	0	0.559884121323841	26.6453797966836	0	33.6181534879454	0	1.76166204232195	0	8.46225098044522	0	14.7976502261833	28.8381768163071	2.62387834100355	0	0	0	0	1.77284237605859	0	0	0	1.41509642551538	0	NA	NA
Mnat_01226	1.83045213050983	1.4134606937804	0	2.23953648529536	0	0	0	0	0	0	0.650942383111171	0	0	0	0	0	0	0	0	0	0	0	6.57486984579053	7.07548212757688	0.635673708104744	NA	NA
Mnat_01227	0	0	0	0	0	0	0	0	0	0	0	0	0	0	0	0	0	0	0	0	0	0	0	0	0	NA	NA
Mnat_01228	1.83045213050983	0.706730346890199	0	2.7994206066192	3.80648282809766	1.30247867862809	11.0387966676836	8.30632329792129	2.64249306348293	0.641059344629056	3.25471191555585	3.36956917100045	2.01786139447954	1.7477682918974	6.12238279567496	3.5985060612274	21.1365483784206	0	0	5.31852712817578	3.81719804731487	0	13.1497396915811	2.83019285103075	1.27134741620949	NA	NA
Mnat_01229	0	0	0	0	0	0	0	0	0	0	0	0	0	0	0	0	0	0	0	0	0	0	0	0	0	NA	NA
Mnat_01230	0	0	0	0	0	0	0	0	0	0	0	0	0	0	0	0	0	0	0	0	0	0	0	0	0	NA	NA
Mnat_01231	0	0	0.588173692167495	0	0	0	0	0	0	0	0	0	0.672620464826514	0	0	0	0	0	0	0	0	0	0	0	0	NA	NA
Mnat_01232	750.485373509029	897.547540550553	764.037626125576	867.820388051953	169.388485850346	176.485860954106	249.878215477564	329.987571017419	384.042325226186	135.90458106136	198.537426848907	212.282857773029	258.958878958208	326.832670584814	239.647555144991	62.9738560714795	114.137361243471	91.5558163679011	24.457255681482	49.6395865296406	40.0805794968061	29.3834208953906	69.4014039277889	105.424683700895	97.8937510481306	NA	NA
Mnat_01233	1.83045213050983	0.706730346890199	1.76452107650248	2.7994206066192	3.33067247458545	5.86115405382641	3.01058090936825	8.30632329792129	4.40415510580488	4.4874154124034	3.25471191555585	5.61594861833409	2.01786139447954	5.2433048756922	8.74626113667852	3.5985060612274	0	3.81482568199588	0	0	0	3.91778945271875	3.65270546988363	2.12264463827306	1.90702112431423	NA	NA
Mnat_01235	0	0	0	0	0.951620707024415	0	0	0	0	0	0	0	0	6.99107316758959	4.37313056833926	0	0	0	0	0	1.90859902365743	0	0	0	0	NA	NA
Mnat_01236	57.6592421110596	38.1634387320708	39.4076373752222	65.5064421948893	48.056845704733	45.5867537519832	49.6745850045761	44.5520976888506	74.870636798683	71.1575872538253	78.1130859733405	71.8841423146764	88.7859013570999	47.1897438812298	72.5939674344317	55.7768439490247	84.5461935136825	72.4816879579217	46.197038509466	67.3680102902266	53.4407726624082	33.3012103481094	100.814670968788	41.7453445527036	66.7457393509981	NA	NA
Mnat_01237	3.66090426101966	2.8269213875608	3.52904215300497	5.03895709191456	0	0.651239339314046	0	0.755120299811027	0	0	0	0	0	0	0	0	0	0	0	0	0	0	0	0	0	NA	NA
Mnat_01238	0	0	0.588173692167495	0	0.475810353512208	0.651239339314046	1.50529045468412	0.755120299811027	0.880831021160976	0	0	3.36956917100045	2.01786139447954	0	0.874626113667852	0	0	7.62965136399176	0	0	0	0	0	0	0.635673708104744	NA	NA
Mnat_01239	0	0.706730346890199	0.588173692167495	1.67965236397152	0.475810353512208	4.55867537519832	0.501763484894708	2.26536089943308	0	0.641059344629056	0	0	0.672620464826514	0	0.874626113667852	0	4.22730967568413	3.81482568199588	0	0	0	0	0	2.83019285103075	0	NA	NA
Mnat_01240	46.6765293280006	33.9230566507296	17.0570370728573	25.7546695808967	4.28229318160987	4.55867537519832	6.5229253036312	13.5921653965985	13.2124653174146	18.5907209942426	15.6226171946681	10.1087075130014	6.05358418343863	2.6216524378461	25.3641572963677	5.3977590918411	4.22730967568413	11.4444770459876	0	5.31852712817578	13.360193165602	1.95889472635937	6.57486984579053	3.53774106378844	10.8064530377806	NA	NA
Mnat_01241	10.982712783059	3.533651734451	2.35269476866998	2.23953648529536	3.80648282809766	3.90743603588427	3.01058090936825	4.53072179886616	0.880831021160976	3.20529672314528	11.0660205128899	15.7246561313355	12.7797888317038	12.2343780432818	13.9940178186856	10.7955181836822	0	15.2593027279835	2.717472853498	8.86421188029297	5.7257970709723	0	1.46108218795345	2.12264463827306	1.90702112431423	NA	NA
Mnat_01243	0	0	0	0	0	0	0	0	0	0	0	0	0	0	0	0	0	0	0	0	0	0	0	0	0	NA	NA
Mnat_01244	0	0	0	0	0	0	0	0	0	0	0	0	0	0	0	0	0	0	0	0	0	0	0	0	0	NA	NA
Mnat_01245	0	0	0	0	0	0	0	0	0	0	0	0	0	0	0	0	0	0	0	0	0	0	0	0	0	NA	NA
Mnat_01246	0	0	0	0	0	0	0	0	0	0	0	0	0	0	0	0	0	0	0	0	0	0	0	0	0	NA	NA
Mnat_01247	0	2.1201910406706	3.52904215300497	3.91918884926688	53.7665699468795	1.95371801794214	79.2786306133638	0	0	3.20529672314528	48.8206787333378	0	27.5774390578871	62.0457743623576	8.74626113667852	1.7992530306137	0	0	2.717472853498	3.54568475211719	0	11.7533683581562	2.9221643759069	9.19812676584994	7.62808449725693	Task6	NA
Mnat_01248	0.915226065254914	1.4134606937804	0.588173692167495	3.91918884926688	0.475810353512208	1.30247867862809	2.00705393957883	5.28584209867719	0	0.641059344629056	0.650942383111171	4.49275889466727	1.34524092965303	1.7477682918974	6.99700890934281	1.7992530306137	0	0	0	0	0	1.95889472635937	2.19162328193018	0	0	NA	NA
Mnat_01249	512.526596542752	354.07190379199	411.133410825079	825.829078952665	265.502177259812	365.996508694494	219.270642898987	231.066811742174	234.30105162882	266.039628021058	354.763598795588	380.761316323051	233.3993012948	257.795823054866	429.441421810915	795.269839531255	701.733406163565	919.372989361007	385.881145196716	503.487234800641	301.558645737875	329.094314028375	305.366177282271	245.519229826918	275.246715609354	NA	NA
Mnat_01250	0	0.706730346890199	0	0	0	0	0.501763484894708	0	0	0.641059344629056	0.650942383111171	0	0	0	0	0	0	0	0	0	3.81719804731487	0	0	0	0	NA	NA
Mnat_01251	514.357048673262	706.023616543309	638.756629693899	415.43401802229	647.102080776602	384.882449534601	704.47593279217	477.99114978038	555.804374352576	596.185190505023	662.659346007172	731.196510107099	930.906723319896	607.349481434346	453.056326879947	286.081231867578	295.911677297889	282.297100467695	478.275222215648	475.121756783703	463.789562748757	605.298470445047	664.061854424843	664.387771779469	567.656621337537	NA	GTF3C2
Mnat_01252	241.619681227297	375.273814198696	379.960205140202	209.396661375116	821.724480515583	265.054411100817	1015.56929342689	262.026744034426	781.297115769786	786.579815859852	594.310395780499	478.478822282065	743.245613633298	903.596206910955	405.826516741883	192.520074275666	245.183961189679	213.630238191769	402.185982317704	386.479637980774	396.988596920746	505.394839400719	528.911752039149	746.463364459361	549.857757510604	NA	SCNM1
Mnat_01253	193.112699768787	202.124879210597	171.158544420741	203.797820161878	180.807934334639	329.527105692907	170.599584864201	267.312586133103	104.818891518156	164.111192225038	144.50920905068	271.81191312737	108.964515301895	679.007981402139	704.948647616288	219.508869734871	173.319696703049	106.815119095885	78.806712751442	122.326123948043	146.962124821622	109.698104676125	124.92252707002	137.971901487749	85.8159505941405	NA	NA
Mnat_01254	87.8617022644717	55.8316974043257	72.3453641366019	142.210566816255	88.9765361067828	188.208169061759	136.981431376255	192.555676451812	43.1607200368878	33.97614526534	87.2262793368969	57.2826759070077	68.6072874123045	125.839317016613	106.704385867478	91.7619045612986	135.273909621892	171.667155689815	89.676604165434	95.7334883071641	62.9837677806954	60.7257365171406	47.4851711084871	55.1887605950997	48.3112018159606	EloA	ELOA
Mnat_01255	0	0	2.35269476866998	1.67965236397152	1.42743106053662	0	0	0	0.880831021160976	0.641059344629056	0	0	2.01786139447954	0.873884145948699	0.874626113667852	0	0	0	0	0	0	0	0	0	0	NA	NA
Mnat_01257	377.073138885024	513.086231842285	480.537906500843	334.250820430333	529.576923459087	243.563512903453	507.784646713444	193.310796751623	413.109748924498	464.126965511437	375.593755055146	855.870569434116	535.405890001905	399.365054698556	294.749000306066	480.400559173858	329.730154703362	373.852916835596	932.093188749814	600.993565483864	757.713812392002	834.489153429093	371.845416834153	459.198790079739	443.700248257111	CG32536	EBAG9
Mnat_01258	984.783246214287	1228.29734289517	1392.20712936046	873.979113386515	1506.41557921965	1196.3266663199	1663.84771591085	1115.31268282089	1312.43822152985	1498.1556883981	1101.3945122241	1198.4434351525	1086.28205069482	983.119664192287	525.650294314379	976.994395623239	794.734219028616	927.002640724999	1358.736426749	1272.90082601007	1521.15342185498	1800.22425352426	1223.65633241101	1389.6246898561	1251.64153125824	CG3008	RIOK3
Mnat_01259	8.23703458729422	13.4278765909138	8.82260538251242	23.5151330956013	5.70972424214649	6.51239339314046	3.51234439426295	5.28584209867719	3.52332408464391	3.84635606777434	13.0188476622234	12.355086960335	4.7083432537856	4.3694207297435	10.4955133640142	7.1970121224548	38.0457870811571	19.0741284099794	10.869891413992	8.86421188029297	13.360193165602	5.87668417907812	13.8802807855578	10.6132231913653	6.99241078915218	NA	NA
Mnat_01260	0.915226065254914	2.8269213875608	1.17634738433499	1.67965236397152	0.475810353512208	0.651239339314046	1.50529045468412	0	0	1.92317803388717	1.30188476622234	0	0	0	1.7492522273357	0	0	3.81482568199588	0	0	0	0	1.46108218795345	0.707548212757688	5.7210633729427	NA	NA
Mnat_01261	48.5069814585104	48.0576635885335	37.6431162987197	49.8296867978218	121.807450499125	98.9883795757349	95.3350621299945	56.634022485827	92.4872572219025	82.0555961125192	115.216801810677	46.0507786703396	94.166865075712	100.4966767841	98.8327508444672	62.9738560714795	46.5004064325254	99.1854677318929	100.546495579426	159.555813845274	122.150337514076	97.9447363179687	94.2398011229976	67.2170802119803	69.9241078915219	Tsp26A	TSPAN5
Mnat_01262	8.23703458729422	9.89422485646279	4.70538953733996	8.39826181985761	5.23391388863428	5.86115405382641	3.51234439426295	13.5921653965985	1.76166204232195	3.20529672314528	8.46225098044522	4.49275889466727	6.05358418343863	6.99107316758959	9.62088725034637	7.1970121224548	8.45461935136825	0	0	12.4098966324102	1.90859902365743	9.79447363179687	6.57486984579053	7.78303034033457	8.89943191346642	NA	NA
Mnat_01263	41.1851729364711	22.6153711004864	29.4086846083747	26.8744378235443	22.3630866150738	41.0280783767849	29.102282123893	44.5520976888506	32.5907477829561	42.9509760901468	48.1697363502266	71.8841423146764	38.3393664951113	66.4151950921011	45.4805579107283	41.3828197041151	54.9550257838936	41.9630825019547	43.479565655968	39.0025322732891	59.1665697333805	66.6024206962187	42.3713834506501	50.9434713185535	17.7988638269328	NA	NA
Mnat_01264	4.57613032627457	6.36057312201179	0.588173692167495	2.7994206066192	0.951620707024415	5.86115405382641	0	3.02048119924411	3.52332408464391	2.56423737851623	1.30188476622234	3.36956917100045	0	0.873884145948699	1.7492522273357	3.5985060612274	0	0	0	0	1.90859902365743	0	5.11378765783708	2.83019285103075	1.27134741620949	NA	NA
Mnat_01265	7.32180852203931	20.4951800598158	22.3506003023648	11.7575665478007	21.8872762615616	26.7008129118759	12.5440871223677	17.3677668956536	12.3316342962537	50.0026288810664	30.594292006225	22.4637944733364	18.1607525503159	1.7477682918974	17.492522273357	12.5947712142959	12.6819290270524	7.62965136399176	2.717472853498	17.7284237605859	24.8117873075467	29.3834208953906	16.071904067488	21.9339945954883	21.6129060755613	NA	NA
Mnat_01266	50.3374335890203	63.6057312201179	31.1732056848772	36.3924678860496	99.9201742375636	115.9206023979	93.8297716753103	111.002684072221	282.746757792673	224.37077062017	117.169628960011	114.565351814015	170.172977601108	107.48774995169	116.325273117824	102.557422744981	135.273909621892	186.926458417798	141.308588381896	134.736020580453	152.687921892595	172.382735919625	300.982930718411	283.726833315833	261.26189403105	CG15537	CRHBP
Mnat_01267	16.4740691745884	5.65384277512159	5.29356322950745	15.1168712757437	21.4114659080493	22.7933768759916	14.0493775770518	24.1638495939529	229.016065501854	33.3350859207109	14.3207324284458	6.73913834200091	15.4702706910098	19.2254512108714	20.1164006143606	35.985060612274	46.5004064325254	152.593027279835	35.327147095474	51.4124289056992	26.7203863312041	35.2601050744687	43.1019245446268	26.1792838720345	27.9696431566087	NA	NA
Mnat_01268	1.83045213050983	3.533651734451	1.76452107650248	1.67965236397152	1.90324141404883	0	1.50529045468412	0	7.92747919044879	1.28211868925811	1.30188476622234	11.2318972366682	7.39882511309166	3.4955365837948	1.7492522273357	5.3977590918411	8.45461935136825	7.62965136399176	38.044619948972	37.2296898972305	26.7203863312041	5.87668417907812	13.8802807855578	6.36793391481919	14.6204952864091	NA	NA
Mnat_01269	9.15226065254914	7.77403381579219	6.46991061384244	6.71860945588609	31.4034833318057	1.95371801794214	18.5652489411042	1.51024059962205	20.2591134867025	22.437077062017	5.85848144800054	3.36956917100045	14.1250297613568	11.3604938973331	15.7432700460213	14.3940242449096	16.9092387027365	7.62965136399176	8.152418560494	14.1827390084688	9.54299511828718	29.3834208953906	29.9521848530457	21.2264463827306	44.4971595673321	NA	NA
Mnat_01270	0	0	0	0	0	0	0	0	0	0	0	0	0	0	0	0	0	0	0	0	1.90859902365743	0	0	0	0	NA	NA
Mnat_01271	58.5744681763145	59.3653491387767	61.1700639854195	59.3477168603271	229.816400746396	26.7008129118759	231.31296653646	25.6740901935749	83.6789470102927	54.4900442934698	67.0470654604506	55.0362964596741	120.399063203946	182.641786503278	138.190925959521	201.516339428734	469.231374000938	125.889247505864	111.416386993418	127.644651076219	108.790144348474	215.478419899531	149.030383171252	134.434160423961	324.829264841524	Mcm7	MCM7
Mnat_01272	296.533245142592	289.052711878091	308.791188387935	358.325837647258	322.599419681277	442.191511394237	313.100414574298	389.64207470249	378.75733909922	404.508446460935	320.914594873807	276.304672022037	298.643486382972	291.003420600917	291.250495851395	458.809522806493	473.458683676622	457.779081839506	366.85883522223	400.662376989242	452.337968606812	356.518840197406	310.479964940108	234.198458422795	304.487706182172	ebi	TBL1XR1
Mnat_01273	194.027925834042	156.894137009624	179.392976111086	246.908897503814	349.24479947796	494.290658539361	429.007779584975	719.629645719908	249.275178988556	230.140304721831	391.867314632925	203.297339983694	466.798602589601	578.511304618039	516.9040331777	147.538748510323	350.866703081782	194.55610978179	144.026061235394	191.466976614328	127.876134585048	137.122630845156	262.264252737644	283.726833315833	264.440262571574	RasGAP1	RASA3
Mnat_01274	9.15226065254914	14.134606937804	13.5279949198524	24.0750172169251	8.08877600970753	12.3735474469669	9.03174272810474	8.30632329792129	16.7357894020586	10.2569495140649	21.4810986426686	11.2318972366682	37.6667460302848	42.8203231514863	77.8417241164388	10.7955181836822	4.22730967568413	34.3334311379629	0	15.9555813845274	3.81719804731487	7.8355789054375	29.9521848530457	39.6226999144305	25.4269483241898	NA	NA
Mnat_01275	28.3720080229023	41.6970904665218	51.7592849107395	36.9523520073735	22.3630866150738	35.1669243229585	28.0987551541036	16.6126465958426	65.1814955659122	73.7218246323415	165.990307693349	101.087075130014	155.375327374925	175.650713335689	283.378860828384	39.5835666735014	71.8642644866301	64.85203659393	62.501875630454	28.3654780169375	28.6289853548615	37.2189998008281	78.1678970555096	87.0284301691956	66.7457393509981	NA	NA
Mnat_01276	4.57613032627457	6.36057312201179	8.23443169034493	4.47907297059072	4.28229318160987	1.95371801794214	0	1.51024059962205	4.40415510580488	0.641059344629056	5.85848144800054	5.61594861833409	4.7083432537856	5.2433048756922	9.62088725034637	1.7992530306137	4.22730967568413	7.62965136399176	5.434945706996	0	1.90859902365743	13.7122630845156	3.65270546988363	16.2736088934268	10.8064530377806	NA	NA
Mnat_01277	36.6090426101966	37.4567083851806	31.7613793770447	47.0302661912026	38.0648282809766	14.978504804223	30.6075725785772	7.55120299811027	38.756564931083	27.5655518190494	43.6131396684485	22.4637944733364	54.4822576509477	53.3069329028707	92.7103680487923	57.5760969796384	97.2281225407349	83.9261650039094	57.066929923458	47.8667441535821	24.8117873075467	82.2735785070937	56.2516642362078	42.4528927654613	46.4041806916463	SiaT	ST6GAL1
Mnat_01278	74003.3491843818	76502.1465901703	96461.6618628535	83823.0512239988	17792.928169589	32567.8281197561	21550.7416762277	34650.9603177284	40041.6973909568	35203.7739103046	43261.6307815684	26892.5315537546	30763.6421997703	18348.0715283389	19129.8223581433	33422.9242966801	36392.9089979646	36111.139905773	14731.4203388127	16049.5420304585	12510.8666000745	19863.1925252841	51960.4658501886	61728.628725619	38582.2157134174	NA	ITIH4
Mnat_01279	3170.34309004302	2332.21014473766	2032.14010643869	3255.16628137681	739.885099711483	1892.50152004662	870.057882807423	1938.39380961491	702.903154886459	971.204907113021	743.376201512957	1885.83554603659	673.293085291341	964.768097127364	1046.92745806042	2891.39962019621	2177.06448297732	3074.74949968868	2608.77393935808	2379.15446867063	1765.45409688313	1659.18383322639	1301.82422946652	1192.92628670946	934.440350913974	NA	NNT
Mnat_01280	7945.99269854316	6031.23678036096	4160.15252470069	7587.54961218069	342.58345452879	297.616378066519	274.9663897223	342.824616114206	396.373959522439	284.630349015301	110.009262745788	668.297885581757	219.94689199827	190.506743816816	226.528163439974	208.713351551189	105.682741892103	141.148550233848	133.156169821402	173.738552853742	154.596520916252	111.656999402484	255.689382891854	147.877576466357	239.648987955489	NA	NA
Mnat_01281	148.266622571296	106.71628238042	99.4013539763066	149.489060393465	46.6294146441964	82.0561567535698	30.1058090936825	65.6954660835593	160.311245851298	128.85292827044	156.226171946681	68.5145731436759	191.02421201073	286.633999871173	314.865400920427	21.5910363673644	50.7277161082095	30.518605455967	0	0	3.81719804731487	1.95889472635937	282.719403368993	231.368265571764	161.461121858605	NA	NA
Mnat_01282	23.7958776966278	18.3749890191452	8.23443169034493	10.637798305153	7.13715530268311	12.3735474469669	3.01058090936825	1.51024059962205	15.8549583808976	13.4622462372102	15.6226171946681	10.1087075130014	22.196475339275	20.9732195027688	14.8686439323535	0	4.22730967568413	0	5.434945706996	5.31852712817578	0	0	21.9162328193018	15.5660606806691	28.6053168647135	NA	NA
Mnat_01283	3.66090426101966	5.65384277512159	0.588173692167495	2.7994206066192	0.951620707024415	0	0	0	0	0	1.30188476622234	1.12318972366682	0	0	0.874626113667852	0	0	0	0	0	0	0	2.19162328193018	0	0	NA	NA
Mnat_01284	0	0.706730346890199	0	0	0	0.651239339314046	0	0.755120299811027	0	1.28211868925811	0	0	1.34524092965303	3.4955365837948	0	0	0	0	0	0	0	0	0	0	0.635673708104744	NA	NA
Mnat_01286	3.66090426101966	4.94711242823139	5.88173692167495	8.39826181985761	3.80648282809766	7.81487207176855	3.01058090936825	1.51024059962205	7.92747919044879	4.4874154124034	5.20753906488937	12.355086960335	0	2.6216524378461	9.62088725034637	8.9962651530685	8.45461935136825	11.4444770459876	0	5.31852712817578	9.54299511828718	0	3.65270546988363	3.53774106378844	0	NA	NA
Mnat_01287	578.422873241106	780.23030296678	739.334331054541	429.431121055386	536.238268408258	446.098947430121	541.40280020139	473.460427981514	1103.6812695147	1265.45114629776	1173.64911674944	1111.95782643015	1095.02611673757	837.181011818854	1010.19316128637	928.414563796669	858.143864163877	896.484035269032	1388.62862813748	1331.40462442	1223.41197416442	1275.24046685995	778.756806179189	755.661491225211	519.981093229681	Wwox	WWOX
Mnat_01288	5783.3135063458	6699.0969581722	6606.3669104253	5156.53275739257	2969.53241626969	3940.64924218929	3419.01638607254	4181.10110005365	5154.62313583403	4016.87785344567	3470.82478674876	4983.59280390967	2106.64729583664	1974.97816984406	1742.25521842636	3519.3389278804	2954.8894633032	2613.15559216718	5163.1984216462	4258.36738729274	4796.30934645113	3563.2295072477	3261.86598460608	3114.62723255934	3533.71014335427	Pink1	PINK1
Mnat_01289	700.147939920009	749.840898050501	798.739873963458	627.070215882701	804.595307789143	650.588099974732	691.931845669802	772.48806670668	691.452351611366	610.929555431491	475.838882054266	736.812458725433	510.518932803324	405.482243720196	340.229558216794	343.657328847217	321.275535351994	335.704660015638	472.840276508652	473.348914407645	471.423958843386	530.86047084339	485.079286400546	495.283748930382	622.324560234544	CG5823	UBE2J2
[truncated: 15,176 more rows]
