# Supplementary material for: Lifespan prolonging mechanisms and insulin upregulation without fat accumulation in long-lived reproductives of a higher termite
Source: Commun Biol. 2022 Jan 13;5:44. doi: 10.1038/s42003-021-02974-6 (PMC8758687; doi:10.1038/s42003-021-02974-6)
Supplement: Supplementary file 7 — Supplementary Data 4 [file 42003_2021_2974_MOESM7_ESM.txt]

gene_id	W	T0	T1	T2	T3	T4	K	Dmel_Symbol	Hsap_Symbol	K_v_all	T0_v_K	T0_v_T1	T0_v_T2	T0_v_T3	T0_v_T4	T0_v_all	T1_v_K	T1_v_T2	T1_v_T3	T1_v_T4	T1_v_all	T2_v_K	T2_v_T3	T2_v_T4	T2_v_all	T3_v_K	T3_v_T4	T3_v_all	T4_v_K	T4_v_all	W_v_K	W_v_T0	W_v_T1	W_v_T2	W_v_T3	W_v_T4	worker_v_all
Mnat_00001	-0.310981213583004	0.814896317223664	-1.19483738758579	-0.158441110256847	0.498797179433256	-1.1105161373196	-0.804509929553259	CG1815	ZMYND8	notDE	T0	T0	notDE	notDE	T0	T0	notDE	notDE	T3	notDE	notDE	notDE	notDE	notDE	notDE	T3	T3	notDE	notDE	notDE	notDE	notDE	notDE	notDE	notDE	notDE	notDE
Mnat_00002	0.00435603446522156	0.0534202949937899	-0.364758910057105	-0.653616561985714	0.766889738507584	0.00872178411612263	-0.486364875665359	CG5026	MTMR9	notDE	notDE	notDE	notDE	notDE	notDE	notDE	notDE	notDE	T3	notDE	notDE	notDE	T3	notDE	notDE	T3	T3	T3	notDE	notDE	notDE	notDE	notDE	notDE	T3	notDE	notDE
Mnat_00003	-0.188951745271383	-0.122750799494318	0.414110979669419	-0.139101805959105	-0.069317394488216	-0.0711104599907618	-0.0446007456455863	Membrin	GOSR2	notDE	notDE	notDE	notDE	notDE	notDE	notDE	notDE	notDE	notDE	notDE	T1	notDE	notDE	notDE	notDE	notDE	notDE	notDE	notDE	notDE	notDE	notDE	T1	notDE	notDE	notDE	notDE
Mnat_00004	0.344448066132563	-0.655603400990814	0.120674640871331	-0.139453418385912	-3.49760842497708	-1.823124870175	1.43443668841644	chp	NA	notDE	K	notDE	notDE	T0	notDE	notDE	K	notDE	T1	T1	notDE	K	T2	T2	notDE	K	notDE	all	K	all	K	notDE	notDE	notDE	W	W	notDE
Mnat_00005	0.414859801604888	0.486907768564381	-0.578513483114096	-0.622057361825413	0.0942983473324171	-0.814670327673807	-0.446374071473631	NA	NA	notDE	notDE	T0	notDE	notDE	T0	notDE	notDE	notDE	T3	notDE	notDE	notDE	notDE	notDE	notDE	notDE	notDE	notDE	notDE	notDE	W	notDE	W	W	notDE	W	notDE
Mnat_00006	0.407120271460951	0.501956820457083	-0.827057128204318	-0.614468936542438	0.313225073515112	-0.849996104319433	-0.337169150974352	NA	CORO2B	notDE	notDE	T0	notDE	notDE	T0	notDE	notDE	notDE	T3	notDE	notDE	notDE	notDE	notDE	notDE	T3	T3	notDE	notDE	notDE	W	notDE	W	W	notDE	W	notDE
Mnat_00007	-0.400748996614652	0.0323779291660706	-0.199157991587196	-0.30534365324566	0.302810904372612	0.260656459576924	0.132161086430825	NA	NA	notDE	notDE	notDE	notDE	notDE	notDE	notDE	notDE	notDE	notDE	notDE	notDE	notDE	notDE	T4	notDE	notDE	notDE	notDE	notDE	notDE	K	T0	notDE	notDE	T3	T4	all
Mnat_00008	-0.633619879734509	-0.132412098755844	0.198781544905871	-0.346193736255469	0.134364439559344	0.174294143956289	0.334080649233722	NA	NA	notDE	notDE	notDE	notDE	notDE	notDE	notDE	notDE	notDE	notDE	notDE	notDE	notDE	notDE	notDE	notDE	notDE	notDE	notDE	notDE	notDE	K	notDE	T1	notDE	notDE	T4	all
Mnat_00010	-0.45907851696798	-0.237316139900533	0.376965965855754	-0.222248125421629	-0.81849674064014	0.130401840900728	0.42348349676426	CG14977	LAMTOR4	notDE	notDE	notDE	notDE	notDE	notDE	notDE	notDE	notDE	T1	notDE	notDE	notDE	notDE	notDE	notDE	K	T4	notDE	notDE	notDE	notDE	notDE	notDE	notDE	notDE	notDE	notDE
Mnat_00011	Inf	Inf	Inf	Inf	Inf	Inf	Inf	NA	NA	notDE	notDE	notDE	notDE	notDE	notDE	notDE	notDE	notDE	notDE	notDE	notDE	notDE	notDE	notDE	notDE	notDE	notDE	notDE	notDE	notDE	notDE	notDE	notDE	notDE	notDE	notDE	notDE
Mnat_00012	2.22704993577902	1.25506078109351	1.55265423753996	2.06364841319369	1.25506078109351	1.25506078109351	1.49168910822	NA	NA	notDE	notDE	notDE	notDE	notDE	notDE	notDE	notDE	notDE	notDE	notDE	notDE	notDE	notDE	notDE	notDE	notDE	notDE	notDE	notDE	notDE	notDE	notDE	notDE	notDE	notDE	notDE	notDE
Mnat_00015	Inf	Inf	Inf	Inf	Inf	Inf	Inf	NA	NA	notDE	notDE	notDE	notDE	notDE	notDE	notDE	notDE	notDE	notDE	notDE	notDE	notDE	notDE	notDE	notDE	notDE	notDE	notDE	notDE	notDE	notDE	notDE	notDE	notDE	notDE	notDE	notDE
Mnat_00016	-1.21749377558259	1.54299820775777	-1.15431102026434	-2.51921795137383	-0.738024355256349	-3.63663203140774	-3.75481693117381	Mmp1	MMP16	all	T0	T0	T0	T0	T0	T0	T1	T1	notDE	T1	notDE	notDE	T3	notDE	notDE	T3	T3	notDE	notDE	all	W	T0	notDE	W	notDE	W	notDE
Mnat_00017	0.393832175404119	-0.4385222302918	-0.619637636324043	-1.26433696380244	0.672902764197623	0.39372874464834	-0.214303365963053	Gpdh1	GPD1	notDE	notDE	notDE	notDE	notDE	notDE	notDE	notDE	T1	T3	T4	notDE	K	T3	T4	all	T3	notDE	notDE	T4	notDE	W	notDE	W	W	notDE	notDE	notDE
Mnat_00018	-0.455991167111284	-0.824866483444968	0.104105800453018	-0.0806999375482368	-0.351431551761729	0.616228046116333	0.335446606637273	NA	NA	notDE	K	T1	notDE	notDE	T4	all	notDE	notDE	notDE	notDE	notDE	notDE	notDE	notDE	notDE	notDE	T4	notDE	notDE	T4	K	notDE	notDE	notDE	notDE	T4	notDE
Mnat_00019	-0.456239389345008	-0.323240260577093	0.320817352088903	-0.124257115206876	-0.444262650623938	0.0124164380529914	0.591509769950361	CG11164	RNASEH2B	notDE	notDE	notDE	notDE	notDE	notDE	notDE	notDE	notDE	T1	notDE	notDE	K	notDE	notDE	notDE	K	notDE	notDE	K	notDE	K	notDE	T1	notDE	notDE	notDE	notDE
Mnat_00020	-4.59108526916233	-1.64829178736936	-3.964056989409	-0.357282469294047	1.69352677467105	0.773172235155577	0.275161095197145	CG14142	MINDY4B	notDE	K	notDE	notDE	T3	T4	notDE	K	T2	T3	T4	all	notDE	T3	T4	notDE	T3	T3	notDE	notDE	notDE	K	T0	notDE	T2	T3	T4	all
Mnat_00021	0.987844167145919	-1.15565154979344	-0.349399951669698	-0.117272950681779	0.13123959019487	-0.00579239080480592	-0.615731847127939	Mccc1	MCCC1	notDE	notDE	T1	T2	T3	T4	all	notDE	notDE	notDE	notDE	notDE	notDE	notDE	notDE	notDE	T3	notDE	notDE	T4	notDE	W	W	W	W	W	W	worker
Mnat_00022	-0.493728905871872	-0.578520336810656	-0.0768422724992865	-0.294029029820149	-0.272521277658511	0.459535312967857	0.645970660570939	Mesh1	HDDC3	notDE	K	notDE	notDE	notDE	T4	notDE	notDE	notDE	notDE	notDE	notDE	K	notDE	T4	notDE	K	T4	notDE	notDE	notDE	K	notDE	notDE	notDE	notDE	T4	notDE
Mnat_00023	-0.37134575444814	-0.140507316309782	-0.019191767567139	-0.352235591424707	-1.3950464125775	-0.00418589907973335	1.01379949767509	NA	NA	K	K	notDE	notDE	T0	notDE	notDE	K	notDE	T1	notDE	notDE	K	T2	notDE	notDE	K	T4	all	notDE	notDE	K	notDE	notDE	notDE	W	notDE	notDE
Mnat_00024	-0.0357793028110053	0.229591077471639	-0.543293343738379	-0.770179623781469	0.32612481441868	0.617891812315942	-0.749195492386304	Uggt	UGGT1	notDE	T0	T0	T0	notDE	notDE	notDE	notDE	notDE	T3	T4	notDE	notDE	T3	T4	notDE	T3	notDE	notDE	T4	T4	W	notDE	notDE	W	notDE	T4	notDE
Mnat_00025	5.26325443294312	5.26325443294312	5.44407687592986	5.26325443294312	5.26325443294312	5.26325443294312	5.26325443294312	NA	WNT4	notDE	notDE	notDE	notDE	notDE	notDE	notDE	notDE	notDE	notDE	notDE	notDE	notDE	notDE	notDE	notDE	notDE	notDE	notDE	notDE	notDE	notDE	notDE	notDE	notDE	notDE	notDE	notDE
Mnat_00027	-0.76724527217099	0.332224186393234	0.200910271971572	0.557087488817988	-0.680241421020421	-0.741205247222302	-0.0597194181190219	NA	NA	notDE	notDE	notDE	notDE	notDE	T0	notDE	notDE	notDE	notDE	T1	notDE	notDE	T2	T2	notDE	notDE	notDE	notDE	notDE	notDE	notDE	T0	T1	T2	notDE	notDE	notDE
Mnat_00028	2.30398822337961	-1.59936192586843	-1.60913006794621	-1.51466342569468	-6.20240394744976	-4.44822346148034	-4.59166988488283	CG4562	ABCC4	all	T0	notDE	notDE	T0	T0	notDE	T1	notDE	T1	T1	notDE	T2	T2	T2	notDE	K	T4	all	notDE	all	W	W	W	W	W	W	worker
Mnat_00029	-0.0907931567120736	0.611333104626257	-0.855609679918613	-0.607488242149112	0.554321141531136	-0.638732483173625	-0.443952838421959	NA	NA	notDE	notDE	T0	notDE	notDE	T0	T0	notDE	notDE	T3	notDE	notDE	notDE	T3	notDE	notDE	notDE	T3	notDE	notDE	notDE	notDE	notDE	W	notDE	notDE	notDE	notDE
Mnat_00030	-2.00176841945014	-0.30230609664264	-1.16264114439598	1.05334308563294	-2.11269485459222	-0.956923912224748	-2.11332594558617	NA	NA	notDE	notDE	notDE	notDE	notDE	notDE	notDE	notDE	notDE	notDE	notDE	notDE	T2	T2	notDE	notDE	notDE	notDE	notDE	notDE	notDE	notDE	notDE	notDE	T2	notDE	notDE	notDE
Mnat_00031	-1.69757593055163	-0.432254430612554	-0.494175007206734	1.42883687586692	-2.93311119957854	-1.87694953249929	0.323016230829383	CG42260	NA	notDE	notDE	notDE	notDE	notDE	notDE	notDE	notDE	notDE	notDE	notDE	notDE	notDE	T2	T2	notDE	notDE	notDE	notDE	notDE	notDE	K	notDE	notDE	T2	notDE	notDE	notDE
Mnat_00032	-0.33869602609818	-0.0380984107440449	-0.691256678289737	0.824999014516338	0.683263386621521	-1.11571265044766	-0.189687738952827	CG5880	ZDHHC16	notDE	notDE	notDE	notDE	notDE	T0	notDE	notDE	T2	T3	notDE	notDE	T2	notDE	T2	notDE	T3	T3	notDE	K	all	notDE	notDE	notDE	T2	T3	notDE	notDE
Mnat_00033	0.262098277925194	-0.113127926849113	-0.474391430819959	-0.603912627374997	1.37879684979353	-1.24546591193584	-0.681729424539097	NA	NA	notDE	notDE	notDE	notDE	T3	notDE	notDE	notDE	notDE	T3	notDE	notDE	notDE	T3	notDE	notDE	T3	T3	T3	notDE	notDE	notDE	notDE	notDE	notDE	notDE	notDE	notDE
Mnat_00034	-0.908034350234276	-1.59846557225871	0.678072957708073	0.871344443791643	-1.37030746345618	0.092293652467087	-0.0428297757256463	snk	NA	notDE	notDE	T1	T2	notDE	notDE	all	notDE	notDE	T1	notDE	notDE	T2	T2	T2	notDE	notDE	T4	notDE	notDE	notDE	K	notDE	T1	T2	notDE	T4	notDE
Mnat_00035	-1.44361880049102	-0.864872330035756	0.938185887666103	0.715852521573931	-1.75144046368621	-1.22718123077017	-0.781372398141414	CG34375	NA	notDE	notDE	notDE	notDE	notDE	notDE	notDE	notDE	notDE	T1	notDE	notDE	notDE	notDE	notDE	notDE	notDE	notDE	notDE	notDE	notDE	notDE	notDE	T1	T2	notDE	notDE	notDE
Mnat_00036	1.80198163604229	0.882117828572445	1.24850202381376	1.18412841531819	0.882117828572445	0.882117828572445	1.75414129448002	CG6688	NA	notDE	notDE	notDE	notDE	notDE	notDE	notDE	notDE	notDE	notDE	notDE	notDE	notDE	notDE	notDE	notDE	notDE	notDE	notDE	notDE	notDE	notDE	notDE	notDE	notDE	notDE	notDE	notDE
Mnat_00037	-0.938245554950853	-0.621734793365753	-0.759923123891383	-0.251510617625358	0.499195947791344	1.1667778829468	-0.925479747958229	Tapdelta	SSR4	notDE	notDE	notDE	notDE	T3	T4	notDE	notDE	notDE	T3	T4	notDE	notDE	notDE	T4	notDE	T3	T4	notDE	T4	T4	notDE	notDE	notDE	T2	T3	T4	notDE
Mnat_00038	0.328914692034683	0.118480206579568	0.0715719971306556	-0.861023137182249	-0.738297053068085	-0.148547744935998	0.475808232679553	CG6983	C20orf27	notDE	notDE	notDE	T0	T0	notDE	notDE	notDE	T1	T1	notDE	notDE	K	notDE	T4	all	K	T4	all	K	notDE	notDE	notDE	notDE	W	W	W	notDE
Mnat_00039	5.63877680012093	5.78544120472585	5.63877680012093	5.63877680012093	5.63877680012093	5.63877680012093	5.63877680012093	NA	NA	notDE	notDE	notDE	notDE	notDE	notDE	notDE	notDE	notDE	notDE	notDE	notDE	notDE	notDE	notDE	notDE	notDE	notDE	notDE	notDE	notDE	notDE	notDE	notDE	notDE	notDE	notDE	notDE
Mnat_00040	0.00920193602467871	0.199404454742825	-0.837483311462806	-0.2918428270319	0.723704500911832	-0.098865876747785	-0.272294335634293	Adar	ADARB1	notDE	notDE	T0	notDE	notDE	notDE	notDE	notDE	notDE	T3	T4	all	notDE	T3	notDE	notDE	T3	T3	notDE	notDE	notDE	notDE	notDE	W	notDE	T3	notDE	notDE
Mnat_00041	-0.279021811943718	-0.593736008598663	0.61871258014079	-1.06590769703115	-0.817420071894292	-0.336217999506616	-1.0669735245781	Spt-I	SPTLC1	notDE	notDE	T1	notDE	notDE	notDE	notDE	notDE	notDE	notDE	notDE	T1	notDE	notDE	notDE	notDE	notDE	notDE	notDE	T4	notDE	W	notDE	T1	notDE	notDE	notDE	notDE
Mnat_00042	0.838982806215082	1.30342247927746	1.07570447605437	1.05694013178897	0.43776195753077	0.829026549586926	1.59818433240021	NA	NA	notDE	notDE	notDE	notDE	notDE	notDE	notDE	notDE	notDE	notDE	notDE	notDE	notDE	notDE	notDE	notDE	notDE	notDE	notDE	notDE	notDE	notDE	notDE	notDE	notDE	notDE	notDE	notDE
Mnat_00043	-0.00501934130757126	-0.190018685631684	-0.0228579138870019	-0.645368897716192	-0.315144942878943	0.867140679755414	-0.842964929136497	NA	NA	notDE	T0	notDE	notDE	notDE	T4	notDE	T1	notDE	notDE	T4	notDE	notDE	notDE	T4	notDE	notDE	T4	notDE	T4	T4	W	notDE	notDE	notDE	notDE	T4	notDE
Mnat_00044	0.263093004092977	-1.95582434190173	-0.87100162572865	-0.658741918868541	-0.0736698065105156	-0.567830748658521	1.56103141577374	NA	NA	K	K	notDE	notDE	T3	notDE	all	K	notDE	notDE	notDE	notDE	K	notDE	notDE	notDE	K	notDE	notDE	K	notDE	K	W	W	notDE	notDE	notDE	notDE
Mnat_00045	-0.649652424225627	0.0479862341692964	-0.0275409888261457	0.518912762547292	-0.347645851425695	-0.120002978712759	0.259181504944982	Prp3	PRPF3	notDE	notDE	notDE	notDE	notDE	notDE	notDE	notDE	notDE	notDE	notDE	notDE	notDE	T2	T2	notDE	K	notDE	notDE	notDE	notDE	K	notDE	T1	T2	notDE	T4	all
Mnat_00046	-0.391939638154745	-0.328020548048564	0.0244190809035177	0.17822415199265	0.450707249522181	-0.657137028466767	0.735467121742601	NA	NA	notDE	notDE	notDE	notDE	notDE	notDE	notDE	notDE	notDE	notDE	notDE	notDE	notDE	notDE	notDE	notDE	notDE	notDE	notDE	notDE	notDE	K	notDE	notDE	notDE	notDE	notDE	notDE
Mnat_00047	-0.305097639971854	-0.717979406656771	-0.70445250747942	-1.46565155826254	0.333525990124491	1.16296462774945	-0.108064540950753	su(r)	DPYD	notDE	notDE	notDE	notDE	T3	T4	notDE	notDE	notDE	T3	T4	notDE	K	T3	T4	all	notDE	T4	notDE	T4	T4	notDE	notDE	notDE	W	T3	T4	notDE
Mnat_00048	-0.298400962734502	-0.289333665114032	0.0947894222663128	0.15439381955487	-0.0981093496243749	-0.00471554540460906	0.405050093446151	CG4646	CZIB	notDE	K	notDE	notDE	notDE	notDE	notDE	notDE	notDE	notDE	notDE	notDE	notDE	notDE	notDE	notDE	notDE	notDE	notDE	notDE	notDE	K	notDE	notDE	notDE	notDE	notDE	notDE
Mnat_00049	0.447918215168473	0.167872861212441	0.958361314077895	-0.321119504585863	-1.8934956641393	-1.96643592874588	-1.32295009823429	Gel	NA	notDE	T0	notDE	notDE	T0	T0	notDE	T1	T1	T1	T1	notDE	T2	T2	T2	notDE	notDE	notDE	all	notDE	all	W	notDE	notDE	W	W	W	notDE
Mnat_00050	0.0380896251718057	0.0802241355593667	0.970373252926333	-0.199916233279049	-2.27920995301386	-1.80096683018301	-0.860099417210549	NA	NA	notDE	notDE	notDE	notDE	T0	T0	notDE	T1	T1	T1	T1	notDE	notDE	T2	T2	notDE	K	notDE	all	notDE	all	W	notDE	T1	notDE	W	W	notDE
Mnat_00051	2.47402184009092	2.0331849113088	2.0331849113088	3.13844986979749	2.0331849113088	2.0331849113088	2.0331849113088	NA	NA	notDE	notDE	notDE	notDE	notDE	notDE	notDE	notDE	notDE	notDE	notDE	notDE	notDE	notDE	notDE	notDE	notDE	notDE	notDE	notDE	notDE	notDE	notDE	notDE	notDE	notDE	notDE	notDE
Mnat_00052	0.9662175646893	0.296315319929523	-0.494643692986171	-0.6148524460809	-0.206658218063913	-1.79120306004648	-1.18604109166473	orb2	CPEB3	notDE	T0	notDE	notDE	notDE	T0	notDE	notDE	notDE	notDE	T1	notDE	notDE	notDE	notDE	notDE	notDE	T3	notDE	notDE	all	W	notDE	W	W	W	W	notDE
Mnat_00053	-0.304017168606633	0.354133238929582	-0.185770242150659	-0.0145072142962041	-0.210393171809434	0.164370822910845	-0.00959876227458033	Hexim	HEXIM1	notDE	notDE	T0	notDE	notDE	notDE	T0	notDE	notDE	notDE	notDE	notDE	notDE	notDE	notDE	notDE	notDE	notDE	notDE	notDE	notDE	notDE	T0	notDE	notDE	notDE	T4	notDE
Mnat_00054	-0.144917994571299	-0.105246940235313	0.0797177925134088	-0.428019494829586	-0.0161067502007381	0.210084784323669	0.194992619578544	CG2698	TMEM245	notDE	notDE	notDE	notDE	notDE	notDE	notDE	notDE	notDE	notDE	notDE	notDE	K	notDE	T4	notDE	notDE	notDE	notDE	notDE	notDE	notDE	notDE	notDE	notDE	notDE	T4	notDE
Mnat_00055	-1.12010181833173	-0.0313930216335059	-0.173499266669328	0.0488716894422936	-0.239837218067778	0.59120164113338	0.143437616755792	NA	NA	notDE	notDE	notDE	notDE	notDE	notDE	notDE	notDE	notDE	notDE	T4	notDE	notDE	notDE	notDE	notDE	notDE	T4	notDE	notDE	notDE	K	T0	T1	T2	T3	T4	all
Mnat_00056	-0.721872340705539	0.492186790549714	0.00375665255916722	-0.33601289929422	-0.609112936094426	-0.00334034556187144	0.494762479721841	RpA-70	RPA1	notDE	notDE	notDE	notDE	T0	notDE	notDE	notDE	notDE	T1	notDE	notDE	notDE	notDE	notDE	notDE	K	T4	notDE	notDE	notDE	K	T0	T1	notDE	notDE	T4	all
Mnat_00057	0.31264483224659	0.160400496911969	0.643396902303752	-1.21533311820343	-1.32040401918186	-0.198053087851646	-0.24411499055787	PI31	PSMF1	notDE	notDE	notDE	T0	T0	notDE	notDE	T1	T1	T1	T1	notDE	notDE	notDE	T4	notDE	K	T4	all	notDE	notDE	notDE	notDE	notDE	W	W	notDE	notDE
Mnat_00058	-0.0697635256984491	1.1543764739116	-0.221969831241008	-0.895759962091527	-1.06453021691274	-0.416095811792565	-0.4148974853982	PRL-1	PTP4A1	notDE	T0	T0	T0	T0	T0	T0	notDE	notDE	T1	notDE	notDE	notDE	notDE	notDE	notDE	K	T4	notDE	notDE	notDE	notDE	T0	notDE	W	W	notDE	notDE
Mnat_00059	-0.0801772794689171	0.057122792698897	0.542126749832586	-0.117813162083358	-0.897366264931033	0.229084682434954	-0.252647522052014	NA	NA	notDE	notDE	notDE	notDE	notDE	notDE	notDE	notDE	notDE	notDE	notDE	notDE	notDE	notDE	notDE	notDE	notDE	notDE	notDE	notDE	notDE	notDE	notDE	notDE	notDE	notDE	notDE	notDE
Mnat_00060	Inf	Inf	Inf	Inf	Inf	Inf	Inf	NA	NA	notDE	notDE	notDE	notDE	notDE	notDE	notDE	notDE	notDE	notDE	notDE	notDE	notDE	notDE	notDE	notDE	notDE	notDE	notDE	notDE	notDE	notDE	notDE	notDE	notDE	notDE	notDE	notDE
Mnat_00061	0.89896548463667	-0.069599780787207	0.838541080486548	-0.671278591548441	-1.77898811912813	-1.356106131862	-0.797242798223649	NA	NA	notDE	notDE	notDE	notDE	notDE	notDE	notDE	notDE	notDE	notDE	notDE	notDE	notDE	notDE	notDE	notDE	notDE	notDE	notDE	notDE	notDE	W	notDE	notDE	W	notDE	notDE	notDE
Mnat_00062	0.00588282183575893	-0.102665571815448	-1.32716041934652	-1.00976111423026	1.20850182698475	-0.553687062760695	-1.06278174605989	Oatp30B	SLCO5A1	notDE	notDE	T0	notDE	notDE	notDE	notDE	notDE	notDE	T3	T4	notDE	notDE	T3	notDE	notDE	T3	T3	notDE	notDE	notDE	W	notDE	W	W	T3	notDE	notDE
Mnat_00063	2.35115452432937	1.75290147782223	2.05049493426868	1.75290147782223	1.75290147782223	2.29902588663463	1.75290147782223	NA	NA	notDE	notDE	notDE	notDE	notDE	notDE	notDE	notDE	notDE	notDE	notDE	notDE	notDE	notDE	notDE	notDE	notDE	notDE	notDE	notDE	notDE	notDE	notDE	notDE	notDE	notDE	notDE	notDE
Mnat_00064	-0.214535128547228	-0.790025071319809	-0.287219529657762	0.607868461277496	0.851431075168715	-0.158046602862927	-0.539992123341848	NA	NA	notDE	notDE	notDE	notDE	T3	notDE	notDE	notDE	notDE	notDE	notDE	notDE	notDE	notDE	notDE	notDE	notDE	notDE	notDE	notDE	notDE	notDE	notDE	notDE	notDE	notDE	notDE	notDE
Mnat_00065	1.46537805643608	0.0156926757222723	0.467438039040538	-1.41056989304061	-5.02162075835658	-5.23578009083059	-4.73191116413239	Oatp26F	NA	all	T0	notDE	T0	T0	T0	notDE	T1	T1	T1	T1	notDE	T2	T2	T2	notDE	notDE	notDE	all	notDE	all	W	W	notDE	W	W	W	notDE
Mnat_00066	1.61421682142821	0.0834917858919679	-0.0830020118753576	-0.969645627323685	-4.80325006184448	-4.80325006184448	-4.03276077225288	NA	NA	all	T0	notDE	notDE	T0	T0	notDE	T1	notDE	T1	T1	notDE	T2	T2	T2	notDE	notDE	notDE	all	notDE	all	W	W	notDE	W	W	W	notDE
Mnat_00067	Inf	Inf	Inf	Inf	Inf	Inf	Inf	NA	NA	notDE	notDE	notDE	notDE	notDE	notDE	notDE	notDE	notDE	notDE	notDE	notDE	notDE	notDE	notDE	notDE	notDE	notDE	notDE	notDE	notDE	notDE	notDE	notDE	notDE	notDE	notDE	notDE
Mnat_00069	-0.645251536448793	-0.211521461915712	-0.163785876889805	1.12416264111038	-1.09388581851839	-0.424127315114727	-0.886596998068676	exp	NA	notDE	notDE	notDE	notDE	notDE	notDE	notDE	notDE	notDE	notDE	notDE	notDE	T2	notDE	notDE	notDE	notDE	notDE	notDE	notDE	notDE	notDE	notDE	notDE	T2	notDE	notDE	notDE
Mnat_00070	0.300565450202387	1.19201330863307	0.777963606187243	0.82824476730089	0.138170062830189	-0.272105041666013	-0.109596681170833	NA	NA	notDE	notDE	notDE	notDE	notDE	notDE	notDE	notDE	notDE	notDE	notDE	notDE	notDE	notDE	notDE	notDE	notDE	notDE	notDE	notDE	notDE	notDE	notDE	notDE	notDE	notDE	notDE	notDE
Mnat_00073	-0.135222876486408	0.601319253627002	-0.183342338400155	0.198464252876986	-1.04485886163158	-0.406582132058251	0.368326965426013	NA	NA	notDE	notDE	notDE	notDE	notDE	notDE	notDE	notDE	notDE	notDE	notDE	notDE	notDE	notDE	notDE	notDE	notDE	notDE	notDE	notDE	notDE	notDE	notDE	notDE	notDE	notDE	notDE	notDE
Mnat_00074	3.51733940041754	3.81813634960745	3.74518196020274	3.51733940041754	3.51733940041754	3.51733940041754	3.51733940041754	NA	NA	notDE	notDE	notDE	notDE	notDE	notDE	notDE	notDE	notDE	notDE	notDE	notDE	notDE	notDE	notDE	notDE	notDE	notDE	notDE	notDE	notDE	notDE	notDE	notDE	notDE	notDE	notDE	notDE
Mnat_00075	0.537318743058868	-0.161189147008872	0.393294001032413	-0.959928258194281	-0.765541522719336	0.0348342740469899	-0.228318461576844	Hmgcl	HMGCL	notDE	notDE	notDE	notDE	notDE	notDE	notDE	notDE	T1	T1	notDE	notDE	notDE	notDE	T4	all	notDE	T4	notDE	notDE	notDE	W	notDE	notDE	W	W	notDE	notDE
Mnat_00076	1.36193363268325	-4.74119796925864	-1.60712757740766	-3.0337538850659	-6.13241963721663	-5.30590576277132	-4.18588837103108	CG30371	NA	notDE	notDE	notDE	T2	notDE	notDE	all	notDE	notDE	notDE	notDE	notDE	notDE	notDE	T2	notDE	notDE	notDE	notDE	notDE	all	W	W	notDE	W	W	W	worker
Mnat_00077	-3.31774970750386	-0.15681302679114	0.909701601232022	-0.486042816835723	-2.75473063662668	-2.07866478896186	-2.82015210859367	CG6865	NA	notDE	T0	notDE	notDE	notDE	notDE	notDE	notDE	notDE	notDE	notDE	notDE	T2	notDE	notDE	notDE	notDE	notDE	notDE	notDE	notDE	notDE	T0	notDE	T2	notDE	notDE	all
Mnat_00078	-0.046113656392599	-1.53445177102461	0.202887482239577	-1.54562669828599	0.214140884195399	0.0578706023505729	-0.507554538494417	NA	NPC1	notDE	notDE	notDE	notDE	notDE	notDE	notDE	notDE	notDE	notDE	notDE	notDE	notDE	notDE	notDE	notDE	notDE	notDE	notDE	notDE	notDE	notDE	notDE	notDE	notDE	notDE	notDE	notDE
Mnat_00079	4.75163265516095	4.48065601979638	4.48065601979638	4.48065601979638	4.48065601979638	4.48065601979638	4.48065601979638	NA	NA	notDE	notDE	notDE	notDE	notDE	notDE	notDE	notDE	notDE	notDE	notDE	notDE	notDE	notDE	notDE	notDE	notDE	notDE	notDE	notDE	notDE	notDE	notDE	notDE	notDE	notDE	notDE	notDE
Mnat_00080	1.82012937665524	1.17184234312225	1.3504991958964	1.47404330472605	1.90556409045983	1.56310693517841	1.40847067024874	NA	NA	notDE	notDE	notDE	notDE	notDE	notDE	notDE	notDE	notDE	notDE	notDE	notDE	notDE	notDE	notDE	notDE	notDE	notDE	notDE	notDE	notDE	notDE	notDE	notDE	notDE	notDE	notDE	notDE
Mnat_00081	1.38030003047456	-0.575716763301053	0.587671006288866	-1.01771390718128	-2.45131074143452	-0.778200075940753	-2.94982982589089	NA	NA	all	T0	notDE	notDE	notDE	notDE	notDE	T1	notDE	T1	notDE	notDE	notDE	notDE	notDE	notDE	notDE	notDE	notDE	notDE	notDE	W	W	notDE	W	W	W	notDE
Mnat_00082	-0.2736689688651	-0.194786892206844	-0.194019460966029	-0.166312314464421	0.422773097464995	0.166246370307146	-0.191283198455828	NA	SNAPC1	notDE	notDE	notDE	notDE	notDE	notDE	notDE	notDE	notDE	notDE	notDE	notDE	notDE	notDE	notDE	notDE	notDE	notDE	notDE	notDE	notDE	notDE	notDE	notDE	notDE	notDE	notDE	notDE
Mnat_00083	0.349870262534137	-1.55638647721208	0.259904524025492	-0.784214968972872	0.425298776671359	-0.294038728121369	0.495853175284845	NA	NA	notDE	K	T1	notDE	T3	T4	all	notDE	T1	notDE	notDE	notDE	K	T3	notDE	notDE	notDE	T3	notDE	notDE	notDE	notDE	W	notDE	W	notDE	notDE	notDE
Mnat_00084	0.558821646198437	-0.506051645531107	-0.330551983800341	0.183279443592598	-0.016326790764008	-0.779712405551108	0.439361206195172	NA	NA	notDE	notDE	notDE	notDE	notDE	notDE	notDE	notDE	notDE	notDE	notDE	notDE	notDE	notDE	notDE	notDE	notDE	notDE	notDE	notDE	notDE	notDE	W	notDE	notDE	notDE	W	notDE
Mnat_00085	2.41961845206442	2.73067242196397	2.32025912113798	2.39461752295658	2.09241656135278	2.09241656135278	2.09241656135278	NA	NA	notDE	notDE	notDE	notDE	notDE	notDE	notDE	notDE	notDE	notDE	notDE	notDE	notDE	notDE	notDE	notDE	notDE	notDE	notDE	notDE	notDE	notDE	notDE	notDE	notDE	notDE	notDE	notDE
Mnat_00086	1.920769953088	-1.30027196575303	-0.416501396355295	0.0411484196207717	-3.39842547936879	-3.76917222961913	-1.88438746770466	NA	NA	notDE	notDE	notDE	notDE	notDE	T0	notDE	notDE	notDE	T1	T1	notDE	notDE	T2	T2	notDE	notDE	notDE	notDE	notDE	all	W	W	W	W	W	W	worker
Mnat_00087	2.18706079241739	2.0013292609401	1.45739667563734	1.2787398228632	1.2787398228632	1.2787398228632	1.67325595345711	NA	NA	notDE	notDE	notDE	notDE	notDE	notDE	notDE	notDE	notDE	notDE	notDE	notDE	notDE	notDE	notDE	notDE	notDE	notDE	notDE	notDE	notDE	notDE	notDE	notDE	notDE	notDE	notDE	notDE
Mnat_00088	0.984766454636945	-1.41939404131612	-0.275703020961299	-0.259157559312305	0.589144559190362	-0.241316279346308	-1.07813362347646	CG44243	LIPT1	notDE	notDE	T1	notDE	T3	T4	all	T1	notDE	T3	notDE	notDE	T2	T3	notDE	notDE	T3	T3	notDE	T4	notDE	W	W	W	W	notDE	W	worker
Mnat_00089	0.660750135041275	-0.199219232593888	-0.245544406405069	-0.420377804296373	0.209673003491402	-0.209392604888954	-0.219487630760497	CG1371	NOMO2	notDE	notDE	notDE	notDE	notDE	notDE	notDE	notDE	notDE	notDE	notDE	notDE	notDE	T3	notDE	notDE	notDE	notDE	notDE	notDE	notDE	W	W	W	W	W	W	worker
Mnat_00090	Inf	Inf	Inf	Inf	Inf	Inf	Inf	NA	NA	notDE	notDE	notDE	notDE	notDE	notDE	notDE	notDE	notDE	notDE	notDE	notDE	notDE	notDE	notDE	notDE	notDE	notDE	notDE	notDE	notDE	notDE	notDE	notDE	notDE	notDE	notDE	notDE
Mnat_00091	-1.1502090630965	-0.135267894311933	0.626280103612324	0.119438183832494	-0.721610245844356	-1.51696645577927	0.117814299366512	NA	NA	notDE	notDE	notDE	notDE	notDE	notDE	notDE	notDE	notDE	notDE	notDE	notDE	notDE	notDE	notDE	notDE	notDE	notDE	notDE	notDE	notDE	notDE	notDE	notDE	notDE	notDE	notDE	notDE
Mnat_00092	-0.757763993742498	1.43861000171386	-0.295437197040874	-1.69995730526241	-1.95245985553469	-0.299433069937016	-0.100629065129815	NA	NA	notDE	T0	T0	T0	T0	T0	T0	notDE	T1	T1	notDE	notDE	K	notDE	T4	all	K	T4	all	notDE	notDE	notDE	T0	notDE	W	W	notDE	notDE
Mnat_00094	1.7122756413649	-2.20784868415933	-2.06122997899665	-0.555088433101057	-5.8484368102772	-3.08238310564941	0.54099192679276	NA	NA	notDE	notDE	notDE	notDE	T0	notDE	notDE	K	notDE	T1	notDE	notDE	notDE	T2	T2	notDE	K	notDE	all	K	all	W	W	W	W	W	W	worker
Mnat_00095	-0.285474808150651	-0.0916519164238945	-0.530426705052889	0.894114118995214	0.558953072982746	-2.40498044522478	0.347843714520129	NA	NA	notDE	notDE	notDE	notDE	notDE	notDE	notDE	notDE	notDE	notDE	notDE	notDE	notDE	notDE	T2	notDE	notDE	T3	notDE	K	all	notDE	notDE	notDE	notDE	notDE	notDE	notDE
Mnat_00097	Inf	Inf	Inf	Inf	Inf	Inf	Inf	NA	NA	notDE	notDE	notDE	notDE	notDE	notDE	notDE	notDE	notDE	notDE	notDE	notDE	notDE	notDE	notDE	notDE	notDE	notDE	notDE	notDE	notDE	notDE	notDE	notDE	notDE	notDE	notDE	notDE
Mnat_00098	Inf	Inf	Inf	Inf	Inf	Inf	Inf	NA	NA	notDE	notDE	notDE	notDE	notDE	notDE	notDE	notDE	notDE	notDE	notDE	notDE	notDE	notDE	notDE	notDE	notDE	notDE	notDE	notDE	notDE	notDE	notDE	notDE	notDE	notDE	notDE	notDE
Mnat_00099	1.64495698584551	0.329422449382217	0.809058370760099	0.730922861273991	-0.00253396290145451	-0.00253396290145451	1.3330731985184	NA	NA	notDE	notDE	notDE	notDE	notDE	notDE	notDE	notDE	notDE	notDE	notDE	notDE	notDE	notDE	notDE	notDE	notDE	notDE	notDE	notDE	notDE	notDE	notDE	notDE	notDE	notDE	notDE	notDE
Mnat_00100	4.83834225567318	4.83834225567318	4.83834225567318	5.14035284241892	4.83834225567318	4.83834225567318	4.83834225567318	NA	NA	notDE	notDE	notDE	notDE	notDE	notDE	notDE	notDE	notDE	notDE	notDE	notDE	notDE	notDE	notDE	notDE	notDE	notDE	notDE	notDE	notDE	notDE	notDE	notDE	notDE	notDE	notDE	notDE
Mnat_00101	2.67502858592811	2.514668870932	2.514668870932	2.514668870932	3.27049672662106	2.514668870932	2.514668870932	NA	NA	notDE	notDE	notDE	notDE	notDE	notDE	notDE	notDE	notDE	notDE	notDE	notDE	notDE	notDE	notDE	notDE	notDE	notDE	notDE	notDE	notDE	notDE	notDE	notDE	notDE	notDE	notDE	notDE
Mnat_00102	2.45123495472765	2.33371504482466	2.06831124382137	2.19185535265103	1.88965439104723	1.88965439104723	2.32275200353661	NA	NA	notDE	notDE	notDE	notDE	notDE	notDE	notDE	notDE	notDE	notDE	notDE	notDE	notDE	notDE	notDE	notDE	notDE	notDE	notDE	notDE	notDE	notDE	notDE	notDE	notDE	notDE	notDE	notDE
Mnat_00103	-1.51686007795162	-1.2770166966972	-1.32282602996246	0.804137163637341	0.280394020314007	-0.0224158713542886	1.08401664295641	NA	NA	notDE	K	notDE	T2	T3	T4	notDE	K	T2	T3	T4	notDE	notDE	notDE	notDE	notDE	notDE	notDE	notDE	notDE	notDE	K	notDE	notDE	T2	T3	T4	all
Mnat_00104	0.340190994283903	0.369461182904384	0.341112016010156	-0.352499547663452	-0.50126704437253	-0.353891590434759	-1.03538286098192	pAbp	PABPC1	all	T0	notDE	notDE	notDE	notDE	notDE	T1	notDE	T1	T1	notDE	notDE	notDE	notDE	notDE	T3	notDE	notDE	T4	notDE	W	notDE	notDE	notDE	W	W	notDE
Mnat_00105	-0.378015632228144	-0.0553504333991828	0.0467331892965467	-0.275383865752478	-0.444457473780345	0.260618666220234	0.314399928593441	NA	NA	notDE	notDE	notDE	notDE	notDE	notDE	notDE	notDE	notDE	notDE	notDE	notDE	notDE	notDE	notDE	notDE	notDE	notDE	notDE	notDE	notDE	notDE	notDE	notDE	notDE	notDE	notDE	notDE
Mnat_00106	-0.756728692784399	-1.49100887692006	0.723475725060026	0.503112689000676	0.167776271579128	-0.377819622770803	0.454722590320996	NA	NA	notDE	notDE	T1	notDE	notDE	notDE	all	notDE	notDE	notDE	notDE	notDE	notDE	notDE	notDE	notDE	notDE	notDE	notDE	notDE	notDE	notDE	notDE	notDE	notDE	notDE	notDE	notDE
Mnat_00107	0.962096473538736	0.269382087270926	-0.37219965616802	0.211332540029771	-0.365859487667159	-0.917444195005234	-0.336793084869106	NA	NA	notDE	notDE	notDE	notDE	notDE	notDE	notDE	notDE	notDE	notDE	notDE	notDE	notDE	notDE	notDE	notDE	notDE	notDE	notDE	notDE	notDE	notDE	notDE	notDE	notDE	notDE	notDE	notDE
Mnat_00109	-0.195908369711553	-0.173633201511307	0.261314433565358	0.0515762254784139	0.9793069196221	-0.66574872633074	-0.381406361221273	NA	NA	notDE	notDE	notDE	notDE	notDE	notDE	notDE	notDE	notDE	notDE	notDE	notDE	notDE	notDE	notDE	notDE	notDE	notDE	notDE	notDE	notDE	notDE	notDE	notDE	notDE	notDE	notDE	notDE
Mnat_00110	1.2213526832144	0.762243735059844	-0.725704799382051	-0.508509023845321	-2.1366335071321	-1.37790495731897	-1.2385271716056	CG2765	MID1IP1	notDE	T0	T0	T0	T0	T0	notDE	notDE	notDE	T1	notDE	notDE	notDE	T2	T2	notDE	notDE	notDE	all	notDE	all	W	notDE	W	W	W	W	worker
Mnat_00111	-0.174678186235163	0.133765992491493	0.183179171916993	0.0273763919814041	-1.00233331680768	0.0199211490078374	0.105944076969421	Rcd5	MCRS1	notDE	notDE	notDE	notDE	T0	notDE	notDE	notDE	notDE	T1	notDE	notDE	notDE	T2	notDE	notDE	K	T4	all	notDE	notDE	notDE	notDE	notDE	notDE	W	notDE	notDE
Mnat_00112	0.569566849463311	-0.349999204067884	0.113344865519753	-0.937214466846323	-0.324214927432255	0.0386124272065989	0.14154911361908	CG5355	PREP	notDE	K	notDE	notDE	notDE	T4	notDE	notDE	T1	notDE	notDE	notDE	K	notDE	T4	all	notDE	notDE	notDE	notDE	notDE	notDE	W	notDE	W	W	W	worker
Mnat_00114	4.83834225567318	4.83834225567318	4.83834225567318	5.14035284241892	4.83834225567318	4.83834225567318	4.83834225567318	NA	NA	notDE	notDE	notDE	notDE	notDE	notDE	notDE	notDE	notDE	notDE	notDE	notDE	notDE	notDE	notDE	notDE	notDE	notDE	notDE	notDE	notDE	notDE	notDE	notDE	notDE	notDE	notDE	notDE
Mnat_00115	-0.731233692757013	0.742110140122242	-1.38890519158016	0.335602794931503	0.90977282298646	-0.529888899495009	-0.948016104283472	CG12851	NA	notDE	T0	T0	notDE	notDE	T0	notDE	notDE	T2	T3	notDE	all	T2	notDE	notDE	notDE	T3	T3	notDE	notDE	notDE	notDE	T0	notDE	T2	T3	notDE	notDE
Mnat_00116	-0.600629476496505	0.216318859788608	-0.291575962353533	-0.0327678003684008	0.524754480974026	0.175092864822936	-0.245676541179735	tapas	TDRD7	notDE	notDE	notDE	notDE	notDE	notDE	notDE	notDE	notDE	T3	T4	notDE	notDE	notDE	notDE	notDE	T3	notDE	notDE	notDE	notDE	notDE	T0	notDE	T2	T3	T4	all
Mnat_00117	0.56853047384616	-1.10638496978377	-0.249986155141344	0.895928052235939	-1.86070988138798	-0.64310347853239	0.182040939071904	NA	NA	notDE	notDE	notDE	T2	notDE	notDE	notDE	notDE	notDE	notDE	notDE	notDE	notDE	notDE	notDE	notDE	notDE	notDE	notDE	notDE	notDE	notDE	W	notDE	notDE	notDE	notDE	notDE
Mnat_00118	0.57764606172172	-0.264780937385576	-0.121991591693422	0.0167121325622058	0.202119815531088	-0.420098433518568	-0.520435765644296	NA	NA	notDE	notDE	notDE	notDE	notDE	notDE	notDE	notDE	notDE	notDE	notDE	notDE	notDE	notDE	notDE	notDE	T3	T3	notDE	notDE	notDE	W	notDE	W	notDE	notDE	W	worker
Mnat_00119	-1.56742413471796	1.76830949404575	-1.22568159328505	0.764284307265453	-1.08533738936551	-1.61955277241269	-1.12077091874253	NA	NA	notDE	notDE	T0	notDE	notDE	T0	T0	notDE	notDE	notDE	notDE	notDE	notDE	notDE	notDE	notDE	notDE	notDE	notDE	notDE	notDE	notDE	T0	notDE	T2	notDE	notDE	notDE
Mnat_00120	0.795338996495461	0.0631434448775435	0.964483430429624	1.35311390745457	-0.611370339081859	-0.611370339081859	0.730944245793011	NA	NA	notDE	notDE	notDE	notDE	notDE	notDE	notDE	notDE	notDE	notDE	notDE	notDE	notDE	notDE	notDE	notDE	notDE	notDE	notDE	notDE	notDE	notDE	notDE	notDE	notDE	notDE	notDE	notDE
Mnat_00121	Inf	Inf	Inf	Inf	Inf	Inf	Inf	NA	NA	notDE	notDE	notDE	notDE	notDE	notDE	notDE	notDE	notDE	notDE	notDE	notDE	notDE	notDE	notDE	notDE	notDE	notDE	notDE	notDE	notDE	notDE	notDE	notDE	notDE	notDE	notDE	notDE
Mnat_00122	Inf	Inf	Inf	Inf	Inf	Inf	Inf	NA	NACAD	notDE	notDE	notDE	notDE	notDE	notDE	notDE	notDE	notDE	notDE	notDE	notDE	notDE	notDE	notDE	notDE	notDE	notDE	notDE	notDE	notDE	notDE	notDE	notDE	notDE	notDE	notDE	notDE
Mnat_00124	4.8371178611267	4.8371178611267	4.8371178611267	5.1393188227305	4.8371178611267	4.8371178611267	4.8371178611267	NA	NA	notDE	notDE	notDE	notDE	notDE	notDE	notDE	notDE	notDE	notDE	notDE	notDE	notDE	notDE	notDE	notDE	notDE	notDE	notDE	notDE	notDE	notDE	notDE	notDE	notDE	notDE	notDE	notDE
Mnat_00125	0.717057558036212	0.446080922671639	0.624737775445786	1.16922940652699	1.24143713260656	1.27163186985351	0.446080922671639	NA	NA	notDE	notDE	notDE	notDE	notDE	notDE	notDE	notDE	notDE	notDE	notDE	notDE	notDE	notDE	notDE	notDE	notDE	notDE	notDE	notDE	notDE	notDE	notDE	notDE	notDE	notDE	notDE	notDE
Mnat_00127	0.324182771675663	0.872564384179488	0.412323107087978	-0.682491876449414	0.686158589951546	-0.0540168789966715	-0.201780910482966	NA	NA	notDE	notDE	notDE	notDE	notDE	notDE	notDE	notDE	notDE	notDE	notDE	notDE	notDE	notDE	notDE	notDE	notDE	notDE	notDE	notDE	notDE	notDE	notDE	notDE	notDE	notDE	notDE	notDE
Mnat_00128	-0.463026701840258	-0.246514210897547	-0.652315859219543	-0.392569336656102	1.06252469271123	0.280445076337609	-0.420454247172348	hpo	STK3	notDE	notDE	notDE	notDE	T3	notDE	notDE	notDE	notDE	T3	T4	notDE	notDE	T3	T4	notDE	T3	T3	T3	T4	notDE	notDE	notDE	notDE	notDE	T3	T4	notDE
Mnat_00129	-0.472262260577581	-0.0540538844246227	-1.6597574341176	-1.23675012456005	1.01457515895314	-1.2494183925878	-2.9181809598988	NA	NA	all	T0	T0	notDE	notDE	T0	notDE	notDE	notDE	T3	notDE	notDE	notDE	T3	notDE	notDE	T3	T3	notDE	notDE	notDE	W	notDE	notDE	notDE	notDE	notDE	notDE
Mnat_00130	Inf	Inf	Inf	Inf	Inf	Inf	Inf	NA	NA	notDE	notDE	notDE	notDE	notDE	notDE	notDE	notDE	notDE	notDE	notDE	notDE	notDE	notDE	notDE	notDE	notDE	notDE	notDE	notDE	notDE	notDE	notDE	notDE	notDE	notDE	notDE	notDE
Mnat_00131	2.80078876996013	2.56641009699135	2.83796842027364	3.11579072368205	2.56641009699135	2.56641009699135	2.80303842411784	NA	NA	notDE	notDE	notDE	notDE	notDE	notDE	notDE	notDE	notDE	notDE	notDE	notDE	notDE	notDE	notDE	notDE	notDE	notDE	notDE	notDE	notDE	notDE	notDE	notDE	notDE	notDE	notDE	notDE
Mnat_00133	1.38760397834408	0.521321391965564	1.02950423982977	0.0075699599822236	-0.825806517195949	0.0328551400350023	0.0897594514984374	NA	NA	notDE	notDE	notDE	notDE	notDE	notDE	notDE	notDE	notDE	notDE	notDE	notDE	notDE	notDE	notDE	notDE	notDE	notDE	notDE	notDE	notDE	notDE	notDE	notDE	notDE	notDE	notDE	notDE
Mnat_00134	1.55863240900886	1.7395197208124	1.55863240900886	1.55863240900886	1.55863240900886	2.34446357475296	1.55863240900886	NA	NA	notDE	notDE	notDE	notDE	notDE	notDE	notDE	notDE	notDE	notDE	notDE	notDE	notDE	notDE	notDE	notDE	notDE	notDE	notDE	notDE	notDE	notDE	notDE	notDE	notDE	notDE	notDE	notDE
Mnat_00135	-0.412615726249949	-0.480264001505023	-0.284923027838995	0.592455022288977	0.448061827567465	-0.24725374041469	0.195971142931049	NA	NA	notDE	notDE	notDE	notDE	notDE	notDE	notDE	notDE	notDE	notDE	notDE	notDE	notDE	notDE	notDE	notDE	notDE	notDE	notDE	notDE	notDE	notDE	notDE	notDE	notDE	notDE	notDE	notDE
Mnat_00136	2.31954926034578	2.77403961712377	2.12674047553389	2.12674047553389	2.12674047553389	2.12674047553389	2.12674047553389	NA	NA	notDE	notDE	notDE	notDE	notDE	notDE	notDE	notDE	notDE	notDE	notDE	notDE	notDE	notDE	notDE	notDE	notDE	notDE	notDE	notDE	notDE	notDE	notDE	notDE	notDE	notDE	notDE	notDE
Mnat_00137	-0.918791093158742	0.0918905072103651	-0.532794345611065	0.857336959168478	0.997257885159475	-0.878021992679695	0.859781929930022	NA	NA	notDE	notDE	notDE	notDE	notDE	notDE	notDE	notDE	notDE	notDE	notDE	notDE	notDE	notDE	notDE	notDE	notDE	notDE	notDE	notDE	notDE	notDE	notDE	notDE	notDE	notDE	notDE	notDE
Mnat_00138	Inf	Inf	Inf	Inf	Inf	Inf	Inf	NA	NA	notDE	notDE	notDE	notDE	notDE	notDE	notDE	notDE	notDE	notDE	notDE	notDE	notDE	notDE	notDE	notDE	notDE	notDE	notDE	notDE	notDE	notDE	notDE	notDE	notDE	notDE	notDE	notDE
Mnat_00139	0.172325137773133	0.417505855900098	0.122408175957087	0.337462702782048	0.355716218703003	-0.577899146702813	-1.44468376966636	NA	NA	all	notDE	notDE	notDE	notDE	notDE	notDE	notDE	notDE	notDE	notDE	notDE	notDE	notDE	notDE	notDE	notDE	notDE	notDE	notDE	notDE	notDE	notDE	notDE	notDE	notDE	notDE	notDE
Mnat_00140	5.26259643376943	5.44348374557298	5.26259643376943	5.26259643376943	5.26259643376943	5.26259643376943	5.26259643376943	NA	NA	notDE	notDE	notDE	notDE	notDE	notDE	notDE	notDE	notDE	notDE	notDE	notDE	notDE	notDE	notDE	notDE	notDE	notDE	notDE	notDE	notDE	notDE	notDE	notDE	notDE	notDE	notDE	notDE
Mnat_00142	-0.344558064054119	-0.0717451524053791	-0.233402817855872	0.781718900969773	-1.25763860469159	-0.666536925687292	0.219534601317998	side-VI	NA	notDE	notDE	notDE	notDE	notDE	notDE	notDE	notDE	notDE	notDE	notDE	notDE	notDE	T2	T2	notDE	notDE	notDE	notDE	notDE	notDE	notDE	notDE	notDE	T2	notDE	notDE	notDE
Mnat_00144	3.77556068569602	4.01672885961981	3.77556068569602	4.07757127244176	3.77556068569602	3.77556068569602	3.77556068569602	NA	NA	notDE	notDE	notDE	notDE	notDE	notDE	notDE	notDE	notDE	notDE	notDE	notDE	notDE	notDE	notDE	notDE	notDE	notDE	notDE	notDE	notDE	notDE	notDE	notDE	notDE	notDE	notDE	notDE
Mnat_00145	0.222933461739219	-0.545834451882815	-0.60186842180597	1.00607576690963	1.33404846756522	-1.24249143060971	-0.457977418700202	NA	NA	notDE	notDE	notDE	notDE	notDE	notDE	notDE	notDE	notDE	notDE	notDE	notDE	notDE	notDE	notDE	notDE	notDE	notDE	notDE	notDE	notDE	notDE	notDE	notDE	notDE	notDE	notDE	notDE
Mnat_00148	Inf	Inf	Inf	Inf	Inf	Inf	Inf	NA	NA	notDE	notDE	notDE	notDE	notDE	notDE	notDE	notDE	notDE	notDE	notDE	notDE	notDE	notDE	notDE	notDE	notDE	notDE	notDE	notDE	notDE	notDE	notDE	notDE	notDE	notDE	notDE	notDE
Mnat_00149	2.62496281020524	2.48807428928766	2.48800942047086	2.60938793908792	2.30718697748412	2.30718697748412	2.7402845899735	NA	NA	notDE	notDE	notDE	notDE	notDE	notDE	notDE	notDE	notDE	notDE	notDE	notDE	notDE	notDE	notDE	notDE	notDE	notDE	notDE	notDE	notDE	notDE	notDE	notDE	notDE	notDE	notDE	notDE
Mnat_00150	5.64101573479249	5.48065601979638	5.48065601979638	5.48065601979638	5.48065601979638	5.48065601979638	5.48065601979638	NA	NA	notDE	notDE	notDE	notDE	notDE	notDE	notDE	notDE	notDE	notDE	notDE	notDE	notDE	notDE	notDE	notDE	notDE	notDE	notDE	notDE	notDE	notDE	notDE	notDE	notDE	notDE	notDE	notDE
Mnat_00151	0.832356687108517	-0.0728331347958841	0.523548866876177	0.932316389653358	-0.766930591280106	-0.117757458888125	0.796827387173383	NA	NA	notDE	notDE	notDE	notDE	notDE	notDE	notDE	notDE	notDE	notDE	notDE	notDE	notDE	notDE	notDE	notDE	notDE	notDE	notDE	notDE	notDE	notDE	notDE	notDE	notDE	notDE	notDE	notDE
Mnat_00153	2.76060302744228	2.48962639207771	2.66828324485185	3.1175627916025	2.48962639207771	2.48962639207771	2.48962639207771	NA	NA	notDE	notDE	notDE	notDE	notDE	notDE	notDE	notDE	notDE	notDE	notDE	notDE	notDE	notDE	notDE	notDE	notDE	notDE	notDE	notDE	notDE	notDE	notDE	notDE	notDE	notDE	notDE	notDE
Mnat_00154	0.0127462143276184	-0.663505260680998	0.40171403706006	0.108164438465257	0.0902125942700859	0.123275540627144	0.0206613252854304	NA	NA	notDE	notDE	notDE	notDE	notDE	notDE	notDE	notDE	notDE	notDE	notDE	notDE	notDE	notDE	notDE	notDE	notDE	notDE	notDE	notDE	notDE	notDE	notDE	notDE	notDE	notDE	notDE	notDE
Mnat_00155	-0.677401604722002	-0.241143059597074	-0.227504396369416	0.930626023848254	0.783662070795445	-0.551658811932082	0.441898251086811	NA	NA	notDE	notDE	notDE	notDE	notDE	notDE	notDE	notDE	notDE	notDE	notDE	notDE	notDE	notDE	notDE	notDE	notDE	notDE	notDE	notDE	notDE	notDE	notDE	notDE	notDE	notDE	notDE	notDE
Mnat_00156	3.04907778311805	3.55091982900497	3.04907778311805	3.04907778311805	3.04907778311805	3.04907778311805	3.04907778311805	NA	NA	notDE	notDE	notDE	notDE	notDE	notDE	notDE	notDE	notDE	notDE	notDE	notDE	notDE	notDE	notDE	notDE	notDE	notDE	notDE	notDE	notDE	notDE	notDE	notDE	notDE	notDE	notDE	notDE
Mnat_00158	3.5552283295689	3.80586381212956	3.82678665285118	3.5552283295689	3.5552283295689	3.5552283295689	3.5552283295689	NA	NA	notDE	notDE	notDE	notDE	notDE	notDE	notDE	notDE	notDE	notDE	notDE	notDE	notDE	notDE	notDE	notDE	notDE	notDE	notDE	notDE	notDE	notDE	notDE	notDE	notDE	notDE	notDE	notDE
Mnat_00159	5.26259643376943	5.44348374557298	5.26259643376943	5.26259643376943	5.26259643376943	5.26259643376943	5.26259643376943	NA	NA	notDE	notDE	notDE	notDE	notDE	notDE	notDE	notDE	notDE	notDE	notDE	notDE	notDE	notDE	notDE	notDE	notDE	notDE	notDE	notDE	notDE	notDE	notDE	notDE	notDE	notDE	notDE	notDE
Mnat_00161	0.694406681006671	1.41548638780019	0.640850451024635	1.19374447181778	0.95504197509468	0.85129260009405	1.76409088349408	NA	NA	notDE	notDE	notDE	notDE	notDE	notDE	notDE	notDE	notDE	notDE	notDE	notDE	notDE	notDE	notDE	notDE	notDE	notDE	notDE	notDE	notDE	notDE	notDE	notDE	notDE	notDE	notDE	notDE
Mnat_00162	1.28637787607132	-0.00395852252139216	-0.816266899859062	0.108903066605814	-0.651948308967317	-0.621753571720369	0.449612395200169	CG15020	NA	notDE	notDE	notDE	notDE	notDE	notDE	notDE	notDE	notDE	notDE	notDE	notDE	notDE	notDE	notDE	notDE	notDE	notDE	notDE	notDE	notDE	notDE	notDE	W	notDE	notDE	notDE	notDE
Mnat_00163	-0.225327242222607	0.249170551731983	-0.0961405178677786	-0.980381888974919	-0.190817053107941	0.378200554659872	0.233971296466994	CG6707	PIP4P1	notDE	notDE	notDE	T0	notDE	notDE	notDE	notDE	T1	notDE	notDE	notDE	K	T3	T4	all	notDE	T4	notDE	notDE	notDE	K	notDE	notDE	W	notDE	T4	notDE
Mnat_00164	-0.369722873019574	1.14056648907531	-1.70120850432357	-1.06830554012115	-0.339204994027819	0.610234128638534	-3.83385913973374	ringer	TPPP3	all	T0	T0	T0	T0	notDE	notDE	T1	notDE	T3	T4	notDE	T2	notDE	T4	notDE	T3	notDE	notDE	T4	notDE	W	T0	W	notDE	notDE	T4	notDE
Mnat_00165	-0.0271804315727015	-0.275688779912462	-0.364414876352168	-0.214873660493318	0.820589670517073	-0.259796663242315	-0.359314044083827	Mtor	TPR	notDE	notDE	notDE	notDE	notDE	notDE	notDE	notDE	notDE	T3	notDE	notDE	notDE	notDE	notDE	notDE	T3	T3	T3	notDE	notDE	notDE	notDE	notDE	notDE	T3	notDE	notDE
Mnat_00166	4.8371178611267	4.8371178611267	4.8371178611267	5.1393188227305	4.8371178611267	4.8371178611267	4.8371178611267	NA	NA	notDE	notDE	notDE	notDE	notDE	notDE	notDE	notDE	notDE	notDE	notDE	notDE	notDE	notDE	notDE	notDE	notDE	notDE	notDE	notDE	notDE	notDE	notDE	notDE	notDE	notDE	notDE	notDE
Mnat_00167	-1.29708627581773	-1.90918361493848	-0.245590561447863	1.00176032362697	0.316635925800233	-0.577695690439895	0.854240725825444	NA	NA	notDE	K	T1	T2	T3	T4	all	K	T2	notDE	notDE	notDE	notDE	notDE	notDE	notDE	notDE	notDE	notDE	notDE	notDE	K	notDE	T1	T2	T3	notDE	notDE
Mnat_00168	1.10423768701729	1.25143404208745	-0.867777136903379	-1.35088515488253	-3.0623705375507	-4.22847349773596	-1.93559448943344	NA	NA	notDE	T0	T0	T0	T0	T0	notDE	notDE	notDE	notDE	T1	notDE	notDE	notDE	notDE	notDE	notDE	notDE	notDE	notDE	all	W	notDE	W	W	W	W	notDE
Mnat_00169	-0.417541545919682	-0.838084509075106	1.41123496654105	0.0787433010289674	-3.38652195621468	-2.83749168344171	0.611482386591531	CG3085	TEKT2	notDE	K	T1	notDE	notDE	T0	notDE	notDE	T1	T1	T1	notDE	notDE	T2	T2	notDE	K	notDE	all	K	all	K	notDE	T1	notDE	W	W	notDE
Mnat_00170	1.95923759629575	-5.00030057794521	-0.0962177964937054	-1.30994320269314	-4.06173756070061	-8.6443426283919	0.0850225422425013	NA	NA	notDE	K	T1	T2	notDE	T0	all	notDE	T1	T1	T1	notDE	K	T2	T2	notDE	K	T3	all	K	all	W	W	W	W	W	W	worker
Mnat_00171	-0.423374397521544	-0.128077558170014	0.646275451776252	0.432275492558076	0.0962310364768355	-0.268551475554127	0.150245886872908	NA	NA	notDE	notDE	notDE	notDE	notDE	notDE	notDE	notDE	notDE	notDE	notDE	notDE	notDE	notDE	notDE	notDE	notDE	notDE	notDE	notDE	notDE	notDE	notDE	notDE	notDE	notDE	notDE	notDE
Mnat_00172	0.550759523000609	0.417513251853602	-0.648053568728131	0.298098170325272	-0.55379968875013	-0.946654281266652	-0.731934935516773	NA	NA	notDE	notDE	notDE	notDE	notDE	notDE	notDE	notDE	notDE	notDE	notDE	notDE	notDE	notDE	notDE	notDE	notDE	notDE	notDE	notDE	notDE	notDE	notDE	notDE	notDE	notDE	notDE	notDE
Mnat_00173	Inf	Inf	Inf	Inf	Inf	Inf	Inf	NA	NA	notDE	notDE	notDE	notDE	notDE	notDE	notDE	notDE	notDE	notDE	notDE	notDE	notDE	notDE	notDE	notDE	notDE	notDE	notDE	notDE	notDE	notDE	notDE	notDE	notDE	notDE	notDE	notDE
Mnat_00174	0.101542443009166	0.19462626421936	-0.674818781599422	-0.0067903943497292	0.761296265321432	-0.895669899833849	-0.503594236637292	Synj	SYNJ1	notDE	notDE	notDE	notDE	notDE	notDE	notDE	notDE	notDE	T3	notDE	notDE	notDE	notDE	notDE	notDE	T3	T3	notDE	notDE	notDE	notDE	notDE	notDE	notDE	notDE	W	notDE
Mnat_00175	-1.13083045778572	-0.488011962705102	-0.614916368757569	1.24089180471948	0.223577824800313	-0.837417537102313	-0.32894579373425	NA	NA	notDE	notDE	notDE	T2	notDE	notDE	notDE	notDE	T2	notDE	notDE	notDE	notDE	notDE	T2	T2	notDE	notDE	notDE	notDE	notDE	notDE	notDE	notDE	T2	T3	notDE	notDE
Mnat_00176	-0.717787235643866	0.799080572617384	-1.55224282416569	0.212764230124483	-0.510982167138533	-0.0856513466329124	-0.228935533479907	Nna1	AGBL2	notDE	notDE	notDE	notDE	notDE	notDE	notDE	notDE	notDE	notDE	notDE	notDE	notDE	notDE	notDE	notDE	notDE	notDE	notDE	notDE	notDE	notDE	T0	notDE	notDE	notDE	notDE	notDE
Mnat_00177	-0.949298861892357	-0.586640680377922	0.260101830468934	-0.456332949865745	-0.297684446511741	0.557755400498849	0.638710020619674	l(2)37Cg	POLR1D	notDE	K	T1	notDE	notDE	T4	notDE	notDE	T1	notDE	notDE	notDE	K	notDE	T4	notDE	K	T4	notDE	notDE	notDE	K	notDE	T1	notDE	notDE	T4	all
Mnat_00178	-1.21373292135818	-0.654978740895089	-0.12851114994501	-0.151582907964559	-0.129378999987941	0.63965117085242	0.655673727895438	RpS2	RPS2	notDE	K	notDE	notDE	notDE	T4	notDE	notDE	notDE	notDE	notDE	notDE	K	notDE	T4	notDE	K	T4	notDE	notDE	notDE	K	notDE	T1	T2	T3	T4	all
Mnat_00179	0.404153035635999	-0.436655497350964	0.679043161819698	0.21465540998659	-0.801124016679702	-1.26183890844713	0.0143029531244953	NA	NA	notDE	notDE	T1	notDE	notDE	notDE	notDE	notDE	notDE	T1	T1	notDE	notDE	notDE	T2	notDE	notDE	notDE	notDE	K	all	notDE	notDE	notDE	notDE	W	W	notDE
Mnat_00181	-0.235803490076668	1.21588083025257	-0.77526878772613	0.187827519692519	-0.732151275735905	-1.76685783401567	-1.24029869861397	RhoGAP71E	NA	notDE	notDE	T0	notDE	T0	T0	T0	notDE	notDE	notDE	notDE	notDE	notDE	notDE	T2	notDE	notDE	notDE	notDE	notDE	all	notDE	T0	notDE	notDE	notDE	W	notDE
Mnat_00182	-0.544167146890399	-0.258561685534384	0.14568431046189	0.174392218832174	-0.145204047149591	0.443574610078834	-0.218587425526605	NA	NA	notDE	notDE	notDE	notDE	notDE	T4	notDE	notDE	notDE	notDE	notDE	notDE	notDE	notDE	notDE	notDE	notDE	T4	notDE	T4	T4	notDE	notDE	T1	T2	notDE	T4	all
Mnat_00183	-0.234153907758965	0.0186052957826277	0.476918521019995	-0.451476746980971	-1.22164075656513	-0.194703419520311	0.339644578154335	CG9578	TIPRL	notDE	notDE	notDE	notDE	T0	notDE	notDE	notDE	notDE	T1	notDE	notDE	notDE	notDE	notDE	notDE	K	T4	all	notDE	notDE	notDE	notDE	notDE	notDE	W	notDE	notDE
Mnat_00184	0.33579048972387	0.700895086199862	-0.706899017641937	-0.814706017164801	0.432539128334601	-1.87420122037565	-1.01085543786684	CG12769	NA	notDE	notDE	T0	T0	notDE	T0	notDE	notDE	notDE	notDE	notDE	notDE	notDE	notDE	notDE	notDE	notDE	T3	notDE	notDE	all	notDE	notDE	notDE	notDE	notDE	W	notDE
Mnat_00185	-0.287062505616159	-0.618841114659378	0.283659532268306	-0.654228574703529	0.203148339311922	0.441754720466342	0.071356853142878	CG4558	NA	notDE	K	T1	notDE	T3	T4	all	notDE	T1	notDE	notDE	notDE	notDE	T3	T4	notDE	notDE	notDE	notDE	notDE	notDE	notDE	notDE	notDE	notDE	notDE	T4	notDE
Mnat_00186	-0.814735092586341	0.0223895061793422	-0.233511772891253	-0.407911970283226	0.15789821274336	0.633875330038566	0.136439185068453	CG12325	PWP2	notDE	notDE	notDE	notDE	notDE	T4	notDE	notDE	notDE	notDE	T4	notDE	notDE	notDE	T4	notDE	notDE	T4	notDE	T4	T4	K	T0	T1	notDE	T3	T4	all
Mnat_00187	0.686986243982894	-0.116748934939743	-0.280842471294409	-0.683729701532089	-1.1554327313445	-0.0345041115729566	0.400059592885975	Vha16-1	ATP6V0C	notDE	notDE	notDE	T0	T0	notDE	notDE	notDE	notDE	T1	notDE	notDE	K	notDE	T4	notDE	K	T4	all	notDE	notDE	notDE	W	W	W	W	W	worker
Mnat_00188	0.84305794168293	0.186069525241828	-0.0709893959820485	0.859768977910535	0.106000027316716	0.0881676365235728	0.51544994978563	NA	NA	notDE	notDE	notDE	notDE	notDE	notDE	notDE	notDE	notDE	notDE	notDE	notDE	notDE	notDE	notDE	notDE	notDE	notDE	notDE	notDE	notDE	notDE	notDE	notDE	notDE	notDE	notDE	notDE
Mnat_00189	-0.35810027109714	-0.0595280151881468	0.148120702681779	-1.03917459105361	-0.0523946979182347	0.541457031801691	-0.191822919664119	Trap1	TRAP1	notDE	notDE	notDE	T0	notDE	T4	notDE	notDE	T1	notDE	notDE	notDE	K	T3	T4	all	notDE	T4	notDE	T4	notDE	notDE	notDE	notDE	W	notDE	T4	notDE
Mnat_00190	0.137975889578504	-0.217535572783929	0.191129429988012	2.61257893220384	-0.217535572783929	-0.217535572783929	0.434289329042677	NA	NA	notDE	notDE	notDE	T2	notDE	notDE	notDE	notDE	T2	notDE	notDE	notDE	notDE	notDE	notDE	T2	notDE	notDE	notDE	notDE	notDE	notDE	notDE	notDE	T2	notDE	notDE	notDE
Mnat_00191	0.0263339039580954	-0.0795176287405069	-0.678497077187234	-0.388375791141005	1.09246524241316	-0.972045551670497	-1.68644299404712	mam	NA	all	T0	notDE	notDE	notDE	notDE	notDE	T1	notDE	T3	notDE	notDE	T2	T3	notDE	notDE	T3	T3	notDE	notDE	notDE	W	notDE	notDE	notDE	notDE	notDE	notDE
Mnat_00193	0.0956900015090612	0.0220615094105858	-0.326112437971689	0.0850058295638443	0.575517407462067	-0.473104683821047	-1.17839172804327	NA	NA	all	notDE	notDE	notDE	notDE	notDE	notDE	notDE	notDE	notDE	notDE	notDE	T2	notDE	notDE	notDE	T3	notDE	notDE	notDE	notDE	W	notDE	notDE	notDE	notDE	notDE	notDE
Mnat_00194	1.21752547821173	-0.998349297956227	-1.1755089771439	0.305889123486267	-1.7876307393593	-1.42467284079003	0.35891131148946	NA	NA	notDE	notDE	notDE	notDE	notDE	notDE	notDE	notDE	notDE	notDE	notDE	notDE	notDE	T2	notDE	notDE	K	notDE	notDE	notDE	notDE	notDE	W	W	W	W	W	worker
Mnat_00195	0.27412115350517	1.36293467706157	-0.397610816342379	-0.672643189229765	-1.4719488515466	-3.16479018329793	-0.264412617938261	NA	NA	notDE	T0	T0	T0	T0	T0	T0	notDE	notDE	notDE	T1	notDE	notDE	notDE	notDE	notDE	notDE	notDE	notDE	K	all	notDE	T0	notDE	W	W	W	notDE
Mnat_00196	0.023561330138999	-0.0361111020461148	0.232837684636935	-0.597741141362865	-0.415607456771311	0.46453106183709	-0.477879346547796	Rpt3	PSMC4	notDE	notDE	notDE	notDE	notDE	notDE	notDE	T1	T1	T1	notDE	notDE	notDE	notDE	T4	notDE	notDE	T4	notDE	T4	notDE	notDE	notDE	notDE	notDE	notDE	notDE	notDE
Mnat_00197	2.46595872703184	2.37199445787814	1.70922641598509	1.70922641598509	1.70922641598509	1.70922641598509	1.97296748285287	NA	NA	notDE	notDE	notDE	notDE	notDE	notDE	notDE	notDE	notDE	notDE	notDE	notDE	notDE	notDE	notDE	notDE	notDE	notDE	notDE	notDE	notDE	notDE	notDE	notDE	notDE	notDE	notDE	notDE
Mnat_00198	0.0798443310133192	0.228571180185399	0.587138191230015	0.702499356638707	-2.29814115326204	-0.48209857792079	-0.846737251904545	NA	NA	notDE	notDE	notDE	notDE	notDE	notDE	notDE	T1	notDE	T1	notDE	notDE	T2	T2	notDE	notDE	notDE	notDE	all	notDE	notDE	notDE	notDE	notDE	notDE	notDE	notDE	notDE
Mnat_00199	-2.30746327812407	0.864065678672757	-0.599324097025829	-0.0700006190242679	-0.512371693086236	-1.3303479113085	-0.522818753602439	gwl	MASTL	notDE	T0	notDE	notDE	T0	T0	T0	notDE	notDE	notDE	notDE	notDE	notDE	notDE	T2	notDE	notDE	notDE	notDE	notDE	notDE	K	T0	T1	T2	T3	T4	all
Mnat_00200	-3.34090505567978	-1.52371347160701	1.16042166821524	1.81820646679159	-1.96134393874308	-3.74824776992365	-1.90863268086372	NA	NA	notDE	notDE	T1	T2	notDE	T0	notDE	T1	notDE	T1	T1	notDE	T2	T2	T2	notDE	notDE	notDE	notDE	notDE	all	K	T0	T1	T2	T3	notDE	all
Mnat_00202	0.0184809630313735	0.0152536180725249	-0.414249678493181	-0.328477282851535	0.543443205427264	-0.010875836151654	-0.110309829523123	Nprl3	NPRL3	notDE	notDE	notDE	notDE	notDE	notDE	notDE	notDE	notDE	T3	notDE	notDE	notDE	notDE	notDE	notDE	notDE	notDE	notDE	notDE	notDE	notDE	notDE	notDE	notDE	notDE	notDE	notDE
Mnat_00203	2.76358545254832	2.76358545254832	2.76358545254832	2.76358545254832	2.76358545254832	3.51650795994093	2.76358545254832	NA	NA	notDE	notDE	notDE	notDE	notDE	notDE	notDE	notDE	notDE	notDE	notDE	notDE	notDE	notDE	notDE	notDE	notDE	notDE	notDE	notDE	notDE	notDE	notDE	notDE	notDE	notDE	notDE	notDE
Mnat_00204	0.158995781620954	-0.155774371187229	0.173263187369621	0.490716274512983	0.0171448652767839	-1.14617149538179	-0.553314083375085	NA	APBB2	notDE	notDE	notDE	notDE	notDE	notDE	notDE	notDE	notDE	notDE	T1	notDE	notDE	notDE	T2	notDE	notDE	notDE	notDE	notDE	all	notDE	notDE	notDE	notDE	notDE	W	notDE
Mnat_00206	0.727778998608442	0.129281030751839	-0.548465016285014	0.676227695001064	0.00676217502439129	-1.22540122843923	-0.147118211496391	NA	NA	notDE	notDE	notDE	notDE	notDE	notDE	notDE	notDE	notDE	notDE	notDE	notDE	notDE	notDE	notDE	notDE	notDE	notDE	notDE	notDE	notDE	notDE	notDE	notDE	notDE	notDE	W	notDE
Mnat_00207	0.206652332232508	-0.209408081777047	-0.104532872124556	0.264655270540427	0.369071081579837	0.0398823666507788	-0.344659268050054	NA	NA	notDE	notDE	notDE	notDE	notDE	notDE	notDE	notDE	notDE	notDE	notDE	notDE	notDE	notDE	notDE	notDE	notDE	notDE	notDE	notDE	notDE	notDE	notDE	notDE	notDE	notDE	notDE	notDE
Mnat_00208	1.61075235534217	1.61075235534217	1.61075235534217	2.71601731383086	1.61075235534217	1.61075235534217	2.36650195638803	NA	NA	notDE	notDE	notDE	notDE	notDE	notDE	notDE	notDE	notDE	notDE	notDE	notDE	notDE	notDE	notDE	notDE	notDE	notDE	notDE	notDE	notDE	notDE	notDE	notDE	notDE	notDE	notDE	notDE
Mnat_00209	1.61938902891442	-2.05385556952662	-1.01659628831162	-0.443350896823531	-0.757477442148571	-0.559668469773488	-0.695263826137816	NA	NA	notDE	K	T1	T2	T3	T4	all	notDE	notDE	notDE	notDE	notDE	notDE	notDE	notDE	notDE	notDE	notDE	notDE	notDE	notDE	W	W	W	W	W	W	worker
Mnat_00211	1.34316226662498	1.39973734766887	1.07218563126041	2.76155387228658	1.07218563126041	1.07218563126041	1.07218563126041	NA	NA	notDE	notDE	notDE	notDE	notDE	notDE	notDE	notDE	notDE	notDE	notDE	notDE	notDE	notDE	notDE	notDE	notDE	notDE	notDE	notDE	notDE	notDE	notDE	notDE	notDE	notDE	notDE	notDE
Mnat_00212	2.30266537857481	2.06828670560603	2.45881093245699	2.96428553660095	2.06828670560603	2.06828670560603	2.06828670560603	NA	NA	notDE	notDE	notDE	notDE	notDE	notDE	notDE	notDE	notDE	notDE	notDE	notDE	notDE	notDE	notDE	notDE	notDE	notDE	notDE	notDE	notDE	notDE	notDE	notDE	notDE	notDE	notDE	notDE
Mnat_00213	-0.942136552012562	0.530922286241958	-0.670997410711266	0.27671385045009	0.606176744084328	-0.757819971747029	0.302308468375902	NA	NA	notDE	notDE	notDE	notDE	notDE	notDE	notDE	notDE	notDE	notDE	notDE	notDE	notDE	notDE	notDE	notDE	notDE	notDE	notDE	notDE	notDE	notDE	T0	notDE	notDE	notDE	notDE	notDE
Mnat_00214	-0.0957828646474575	-0.566793683059221	0.124292781876999	-0.131288470405656	0.307354398959044	0.154059278146802	-0.154960006131043	NA	NA	notDE	notDE	notDE	notDE	notDE	notDE	notDE	notDE	notDE	notDE	notDE	notDE	notDE	notDE	notDE	notDE	notDE	notDE	notDE	notDE	notDE	notDE	notDE	notDE	notDE	notDE	notDE	notDE
Mnat_00217	-0.20999024752162	-0.0845647411916662	-0.786605184225362	-0.369047933891915	1.28162834008343	-1.68890786782298	-1.3006353377587	NA	AFF4	notDE	notDE	notDE	notDE	notDE	T0	notDE	notDE	notDE	T3	notDE	notDE	notDE	T3	notDE	notDE	T3	T3	T3	notDE	all	W	notDE	notDE	notDE	T3	W	notDE
Mnat_00218	Inf	Inf	Inf	Inf	Inf	Inf	Inf	NA	NA	notDE	notDE	notDE	notDE	notDE	notDE	notDE	notDE	notDE	notDE	notDE	notDE	notDE	notDE	notDE	notDE	notDE	notDE	notDE	notDE	notDE	notDE	notDE	notDE	notDE	notDE	notDE	notDE
Mnat_00220	0.589705755582179	0.589705755582179	0.589705755582179	2.7254463056948	0.589705755582179	0.589705755582179	0.589705755582179	NA	NA	notDE	notDE	notDE	notDE	notDE	notDE	notDE	notDE	notDE	notDE	notDE	notDE	notDE	notDE	notDE	notDE	notDE	notDE	notDE	notDE	notDE	notDE	notDE	notDE	T2	notDE	notDE	notDE
Mnat_00222	0.766506340180897	1.33360255315288	-0.0266797440596908	0.213238369495196	0.533942831112446	-0.716898991633399	0.948397354274721	NA	NA	notDE	notDE	notDE	notDE	notDE	notDE	notDE	notDE	notDE	notDE	notDE	notDE	notDE	notDE	notDE	notDE	notDE	notDE	notDE	notDE	notDE	notDE	notDE	notDE	notDE	notDE	notDE	notDE
Mnat_00225	0.807865620019958	0.874524396105599	0.768788108994946	1.07779666362339	1.89526426546748	0.344080199843502	1.20967137011599	NA	NA	notDE	notDE	notDE	notDE	notDE	notDE	notDE	notDE	notDE	notDE	notDE	notDE	notDE	notDE	notDE	notDE	notDE	notDE	notDE	notDE	notDE	notDE	notDE	notDE	notDE	notDE	notDE	notDE
Mnat_00227	0.794165969009578	-0.0811232760783472	-0.089826231768166	1.84621635780414	-1.10011489132149	-0.435217816298387	-0.0678055617891967	NA	NA	notDE	notDE	notDE	notDE	notDE	notDE	notDE	notDE	notDE	notDE	notDE	notDE	notDE	notDE	notDE	notDE	notDE	notDE	notDE	notDE	notDE	notDE	notDE	notDE	notDE	notDE	notDE	notDE
Mnat_00228	-0.537942331242021	0.375720796716873	0.515550810466921	-0.00981023933651854	-1.69543426234117	-0.366583717770043	-0.151364182612251	NA	NA	notDE	notDE	notDE	notDE	notDE	notDE	notDE	notDE	notDE	notDE	notDE	notDE	notDE	notDE	notDE	notDE	notDE	notDE	notDE	notDE	notDE	notDE	notDE	notDE	notDE	notDE	notDE	notDE
Mnat_00229	0.764613974502199	0.284975327310763	-0.143508163034437	0.103995288516882	0.308228726162289	-0.920697178053331	-0.533097762478707	NA	NA	notDE	notDE	notDE	notDE	notDE	notDE	notDE	notDE	notDE	notDE	notDE	notDE	notDE	notDE	notDE	notDE	notDE	notDE	notDE	notDE	notDE	notDE	notDE	notDE	notDE	notDE	notDE	notDE
Mnat_00230	-0.129176270787577	-0.40232914842993	0.141435953037268	0.111082859962068	1.59071098922542	-1.1786020799248	-0.466859302047002	NA	NA	notDE	notDE	notDE	notDE	notDE	notDE	notDE	notDE	notDE	notDE	notDE	notDE	notDE	notDE	notDE	notDE	notDE	notDE	notDE	notDE	notDE	notDE	notDE	notDE	notDE	notDE	notDE	notDE
Mnat_00231	1.84541075523157	1.99831197925059	1.18708523069853	1.67317201492902	1.18708523069853	1.57216633613725	1.18708523069853	NA	NA	notDE	notDE	notDE	notDE	notDE	notDE	notDE	notDE	notDE	notDE	notDE	notDE	notDE	notDE	notDE	notDE	notDE	notDE	notDE	notDE	notDE	notDE	notDE	notDE	notDE	notDE	notDE	notDE
Mnat_00234	0.510402829293219	0.37304869003426	-0.446063539996203	-0.122836711354476	0.287903716021912	-0.958099952526647	-0.64637606319718	Btk29A	TEC	notDE	notDE	notDE	notDE	notDE	T0	notDE	notDE	notDE	notDE	notDE	notDE	notDE	notDE	notDE	notDE	notDE	T3	notDE	notDE	all	W	notDE	notDE	notDE	notDE	W	notDE
Mnat_00236	-0.0801921533916862	1.19092157061201	-0.182486878077332	0.115201584968935	-0.565913066654416	-0.496758916978027	-0.838509820808661	NA	NA	notDE	T0	notDE	notDE	notDE	notDE	T0	notDE	notDE	notDE	notDE	notDE	notDE	notDE	notDE	notDE	notDE	notDE	notDE	notDE	notDE	notDE	notDE	notDE	notDE	notDE	notDE	notDE
Mnat_00237	4.15189061724508	4.53567040890226	4.15189061724508	4.15189061724508	4.15189061724508	4.15189061724508	4.15189061724508	NA	NA	notDE	notDE	notDE	notDE	notDE	notDE	notDE	notDE	notDE	notDE	notDE	notDE	notDE	notDE	notDE	notDE	notDE	notDE	notDE	notDE	notDE	notDE	notDE	notDE	notDE	notDE	notDE	notDE
Mnat_00238	0.0340451519597664	0.726251650504319	-0.926792342431269	-0.153668442789743	0.472042528549735	-0.612047429611448	-0.870928509469041	NA	NA	notDE	T0	T0	notDE	notDE	notDE	notDE	notDE	notDE	notDE	notDE	notDE	notDE	notDE	notDE	notDE	notDE	notDE	notDE	notDE	notDE	notDE	notDE	notDE	notDE	notDE	notDE	notDE
Mnat_00239	-0.189952199221868	0.436342974628253	-0.889379737392907	0.382590344928366	0.772798594177187	-0.752200584915593	-1.15036621451036	Cep97	CEP97	notDE	T0	T0	notDE	notDE	T0	notDE	notDE	notDE	T3	notDE	notDE	T2	notDE	T2	notDE	T3	T3	notDE	notDE	notDE	W	notDE	notDE	notDE	T3	notDE	notDE
Mnat_00240	Inf	Inf	Inf	Inf	Inf	Inf	Inf	NA	NA	notDE	notDE	notDE	notDE	notDE	notDE	notDE	notDE	notDE	notDE	notDE	notDE	notDE	notDE	notDE	notDE	notDE	notDE	notDE	notDE	notDE	notDE	notDE	notDE	notDE	notDE	notDE	notDE
Mnat_00241	-0.12151710637687	-0.229186624800487	0.477889075893863	-0.177767977476417	-1.24389806104764	-0.336798355422777	0.697408032815941	Sf3a2	SF3A2	notDE	K	notDE	notDE	T0	notDE	notDE	notDE	notDE	T1	T1	notDE	K	T2	notDE	notDE	K	T4	all	K	notDE	K	notDE	T1	notDE	W	notDE	notDE
Mnat_00242	-1.30535386771417	-0.935173241660535	-0.0735840744306651	-0.156065839739623	0.244781782936641	0.545287735188653	0.69813581333491	NA	RPL27A	notDE	K	notDE	notDE	T3	T4	notDE	notDE	notDE	notDE	notDE	notDE	K	notDE	T4	notDE	K	notDE	notDE	notDE	notDE	K	notDE	T1	T2	T3	T4	all
Mnat_00243	0.131615288699488	0.111632409265341	0.659373257000777	0.457601997538313	-0.0287444262966198	0.999531438032948	0.658902155912196	NA	NA	notDE	notDE	notDE	notDE	notDE	notDE	notDE	notDE	notDE	notDE	notDE	notDE	notDE	notDE	notDE	notDE	notDE	notDE	notDE	notDE	notDE	notDE	notDE	notDE	notDE	notDE	notDE	notDE
Mnat_00244	-0.211284707633054	0.561500956808099	-0.650314196365612	-0.317748107637064	0.637887113021138	-0.488551874851215	-0.560029273600076	CG3530	MTMR6	notDE	T0	T0	notDE	notDE	T0	T0	notDE	notDE	T3	notDE	notDE	notDE	T3	notDE	notDE	T3	T3	notDE	notDE	notDE	notDE	notDE	notDE	notDE	notDE	notDE	notDE
Mnat_00245	0.0818347172880744	0.0445692571069648	0.0433670107525862	-0.290503412453186	-0.524260504836255	0.325490650572373	0.101628101329689	Fgop2	FGFR1OP2	notDE	notDE	notDE	notDE	notDE	notDE	notDE	notDE	notDE	notDE	notDE	notDE	notDE	notDE	notDE	notDE	notDE	notDE	notDE	notDE	notDE	notDE	notDE	notDE	notDE	notDE	notDE	notDE
Mnat_00246	-0.687573124290659	-0.665346500387845	-0.208939817767521	-0.0993688456027367	0.478926534286298	0.710397990231993	-0.539471803651048	Spase22-23	SPCS3	notDE	notDE	notDE	notDE	T3	T4	notDE	notDE	notDE	notDE	notDE	notDE	notDE	notDE	T4	notDE	T3	notDE	notDE	T4	T4	notDE	notDE	notDE	notDE	T3	T4	notDE
Mnat_00247	Inf	Inf	Inf	Inf	Inf	Inf	Inf	NA	NA	notDE	notDE	notDE	notDE	notDE	notDE	notDE	notDE	notDE	notDE	notDE	notDE	notDE	notDE	notDE	notDE	notDE	notDE	notDE	notDE	notDE	notDE	notDE	notDE	notDE	notDE	notDE	notDE
Mnat_00249	0.491326406901101	0.0846739268998633	-0.707375563449942	0.392171103663045	0.938267412296015	-1.86612949205833	-0.535102601314061	NA	NA	notDE	notDE	notDE	notDE	notDE	notDE	notDE	notDE	notDE	notDE	notDE	notDE	notDE	notDE	notDE	notDE	notDE	notDE	notDE	notDE	notDE	notDE	notDE	notDE	notDE	notDE	notDE	notDE
Mnat_00251	Inf	Inf	Inf	Inf	Inf	Inf	Inf	NA	NA	notDE	notDE	notDE	notDE	notDE	notDE	notDE	notDE	notDE	notDE	notDE	notDE	notDE	notDE	notDE	notDE	notDE	notDE	notDE	notDE	notDE	notDE	notDE	notDE	notDE	notDE	notDE	notDE
Mnat_00252	0.289761237166425	-0.679017973492343	0.175603233740691	0.180256279880009	0.740258891436132	-1.36396752269911	-0.106284476339494	NA	NA	notDE	notDE	notDE	notDE	T3	notDE	notDE	notDE	notDE	notDE	T1	notDE	notDE	notDE	T2	notDE	notDE	T3	notDE	K	all	notDE	W	notDE	notDE	notDE	W	notDE
Mnat_00253	0.428397784556504	0.989081729625242	-0.119418247231862	-0.0263820881393611	-1.15448918896017	-2.23482898081975	-0.33791206671735	CG16786	NA	notDE	notDE	notDE	notDE	notDE	T0	notDE	notDE	notDE	notDE	notDE	notDE	notDE	notDE	notDE	notDE	notDE	notDE	notDE	notDE	all	notDE	notDE	notDE	notDE	notDE	W	notDE
Mnat_00254	-0.631055353501225	0.444335155447809	0.38129150231712	0.737026403385567	0.3179040948134	-1.41457925698076	-0.667538230509	NA	NA	notDE	notDE	notDE	notDE	notDE	T0	notDE	notDE	notDE	notDE	notDE	notDE	notDE	notDE	T2	notDE	notDE	notDE	notDE	notDE	all	notDE	notDE	notDE	notDE	notDE	notDE	notDE
Mnat_00255	0.261530500658694	-0.103536631139826	-0.333570035397312	0.344148319184203	0.56538756478495	-1.22668135500082	-0.418099476122785	Tsp2A	NA	notDE	notDE	notDE	notDE	notDE	T0	notDE	notDE	notDE	notDE	notDE	notDE	notDE	notDE	T2	notDE	T3	T3	notDE	notDE	all	W	notDE	notDE	notDE	notDE	W	notDE
Mnat_00256	-0.432686635749323	-1.15324286794888	-0.0625237073896667	-0.107713759719431	1.09388223392569	-0.043657573503631	0.0218857620528635	Tmtc3	TMTC3	notDE	K	T1	notDE	T3	T4	all	notDE	notDE	T3	notDE	notDE	notDE	T3	notDE	notDE	T3	T3	T3	notDE	notDE	notDE	notDE	notDE	notDE	T3	notDE	notDE
Mnat_00258	-8.02363305463374	-8.72581517558025	-8.47854334421643	-1.70719413423619	1.19830944851444	1.42903804965584	0.953507941608413	Ilp3	NA	notDE	K	notDE	T2	T3	T4	all	K	T2	T3	T4	all	K	T3	T4	notDE	notDE	notDE	notDE	notDE	notDE	K	notDE	notDE	T2	T3	T4	all
Mnat_00259	-0.45451207654882	0.168480060725706	0.0258935130917195	-0.0536333750076508	-0.52294445733565	0.451869902733571	-0.10286874267227	Clc	CLTA	notDE	notDE	notDE	notDE	T0	notDE	notDE	notDE	notDE	T1	notDE	notDE	notDE	notDE	notDE	notDE	notDE	T4	notDE	T4	T4	notDE	T0	notDE	notDE	notDE	T4	notDE
Mnat_00261	0.479215425008273	1.34422241518125	0.770771605211107	2.00174149031891	0.312373249292737	0.703637841348893	0.312373249292737	NA	NA	notDE	notDE	notDE	notDE	notDE	notDE	notDE	notDE	notDE	notDE	notDE	notDE	notDE	notDE	notDE	notDE	notDE	notDE	notDE	notDE	notDE	notDE	notDE	notDE	notDE	notDE	notDE	notDE
Mnat_00262	-0.216678631304786	-0.934566187177031	0.17178727316566	-0.106608903169328	0.177539910460091	-0.123122523603592	0.680838707657198	NA	NA	notDE	K	T1	notDE	T3	T4	all	notDE	notDE	notDE	notDE	notDE	notDE	notDE	notDE	notDE	notDE	notDE	notDE	K	notDE	K	notDE	notDE	notDE	notDE	notDE	notDE
Mnat_00263	2.08828748960146	-3.39595089339153	-1.86284295774442	0.038461002355352	-1.3612710755943	-3.12763675209914	-1.00128054821985	NA	NA	notDE	K	T1	T2	T3	notDE	all	K	T2	notDE	T1	notDE	T2	T2	T2	notDE	notDE	T3	notDE	K	all	W	W	W	W	W	W	worker
Mnat_00264	-0.0981676372376093	0.285875732552517	-0.0583610521862604	1.1662641440049	1.78424146366189	-0.508576228242694	-0.508576228242694	NA	NA	notDE	notDE	notDE	notDE	notDE	notDE	notDE	notDE	notDE	notDE	notDE	notDE	notDE	notDE	notDE	notDE	notDE	notDE	notDE	notDE	notDE	notDE	notDE	notDE	notDE	notDE	notDE	notDE
Mnat_00265	-1.00304892522141	-0.138099892993243	-0.0957026337063206	0.551913834363027	-0.323209018486469	-0.0835423350201639	0.257931336796926	Ns2	GNL2	notDE	notDE	notDE	notDE	notDE	notDE	notDE	notDE	notDE	notDE	notDE	notDE	notDE	T2	notDE	notDE	K	notDE	notDE	notDE	notDE	K	notDE	T1	T2	T3	T4	all
Mnat_00266	-0.512047624008191	-0.194187523056302	0.198649097312697	-0.157530971103093	-1.31041092522878	0.144380188636224	0.767145838116469	CG2911	DNAJC24	notDE	notDE	notDE	notDE	T0	notDE	notDE	notDE	notDE	T1	notDE	notDE	notDE	T2	notDE	notDE	K	T4	all	K	notDE	K	notDE	T1	notDE	W	T4	notDE
Mnat_00267	-0.027149836417497	-0.0873683785573388	0.59358949667289	-0.924756942756673	-0.549678189000188	-0.34093901618569	0.477479163980698	CG1827	AGA	notDE	K	T1	notDE	notDE	notDE	notDE	notDE	T1	T1	T1	notDE	K	notDE	notDE	all	K	notDE	notDE	K	notDE	K	notDE	T1	W	notDE	notDE	notDE
Mnat_00268	-0.936510638251225	1.00788293891991	0.264465174810164	-0.296895365883695	-0.187435614174059	-0.047400844708359	-0.0309112282569693	NA	NA	notDE	notDE	notDE	notDE	notDE	notDE	notDE	notDE	notDE	notDE	notDE	notDE	notDE	notDE	notDE	notDE	notDE	notDE	notDE	notDE	notDE	notDE	T0	notDE	notDE	notDE	notDE	notDE
Mnat_00269	0.145088550634257	0.449688418917699	-0.170849188364962	-0.546921702214525	-0.358538645344728	-0.345947349019448	0.147603660980306	Usp12-46	USP46	notDE	notDE	notDE	notDE	notDE	notDE	T0	notDE	notDE	notDE	notDE	notDE	notDE	notDE	notDE	notDE	notDE	notDE	notDE	notDE	notDE	notDE	notDE	notDE	notDE	notDE	notDE	notDE
Mnat_00270	-1.06713090072203	-0.440596937662818	-0.302370610675497	-0.857484020021596	0.349652874790115	0.858423163630407	-0.147170261445651	RpL21	RPL21	notDE	notDE	notDE	notDE	notDE	T4	notDE	notDE	notDE	notDE	T4	notDE	notDE	T3	T4	notDE	notDE	notDE	notDE	T4	T4	K	notDE	notDE	notDE	T3	T4	all
Mnat_00271	0.272122835497061	-0.472319292138761	-0.440186836340637	-0.326562766035121	0.317912181275317	0.543708418441	-0.700096500251266	scf	CALU	notDE	notDE	notDE	notDE	notDE	T4	notDE	notDE	notDE	T3	T4	notDE	notDE	notDE	T4	notDE	T3	notDE	notDE	T4	notDE	W	notDE	notDE	notDE	notDE	notDE	notDE
Mnat_00272	-0.222777636536311	0.87384825408539	-0.670992508576225	0.283330559490171	0.271462510502039	-0.735446731862007	-0.344747441749354	NA	NA	notDE	notDE	T0	notDE	notDE	notDE	T0	notDE	notDE	notDE	notDE	notDE	notDE	notDE	notDE	notDE	notDE	notDE	notDE	notDE	notDE	notDE	notDE	notDE	notDE	notDE	notDE	notDE
Mnat_00273	-0.129222265404438	-0.125844221319134	-0.134906774133353	0.0284978801802824	-0.23617697124814	0.266963671391889	0.094108239206626	Art3	PRMT3	notDE	notDE	notDE	notDE	notDE	notDE	notDE	notDE	notDE	notDE	notDE	notDE	notDE	notDE	notDE	notDE	notDE	notDE	notDE	notDE	notDE	notDE	notDE	notDE	notDE	notDE	T4	notDE
Mnat_00274	0.854168681449493	0.26161790150485	0.237489079058796	0.77885944408279	0.310455262774339	-0.979914914217366	-0.0636850785382417	NA	PHOX2B	notDE	notDE	notDE	notDE	notDE	notDE	notDE	notDE	notDE	notDE	notDE	notDE	notDE	notDE	notDE	notDE	notDE	notDE	notDE	notDE	notDE	notDE	notDE	notDE	notDE	notDE	notDE	notDE
Mnat_00275	Inf	Inf	Inf	Inf	Inf	Inf	Inf	NA	NA	notDE	notDE	notDE	notDE	notDE	notDE	notDE	notDE	notDE	notDE	notDE	notDE	notDE	notDE	notDE	notDE	notDE	notDE	notDE	notDE	notDE	notDE	notDE	notDE	notDE	notDE	notDE	notDE
Mnat_00276	-0.491805679201012	-0.860447840739168	-0.168805373665366	0.513679174217247	-0.167628289511688	-0.0453946758443047	0.795634347020106	NA	CCND2	K	K	notDE	T2	T3	T4	all	K	notDE	notDE	notDE	notDE	notDE	T2	notDE	notDE	K	notDE	notDE	K	notDE	K	notDE	notDE	T2	notDE	notDE	notDE
Mnat_00277	-0.693548357233717	-0.112883306377901	-0.296380016555924	0.979178196583859	-0.244284839724683	-0.113494993049674	-0.0856110030862953	tho2	THOC2	notDE	notDE	notDE	T2	notDE	notDE	notDE	notDE	T2	notDE	notDE	notDE	T2	T2	T2	T2	notDE	notDE	notDE	notDE	notDE	K	T0	T1	T2	T3	T4	all
Mnat_00278	-0.569260656183467	0.237858861289087	-0.441472234573324	0.264256845152133	0.0630081792955128	0.12913603057742	0.154687582179993	CG17807	ALKBH8	notDE	notDE	notDE	notDE	notDE	notDE	notDE	notDE	notDE	notDE	notDE	notDE	notDE	notDE	notDE	notDE	notDE	notDE	notDE	notDE	notDE	K	T0	notDE	T2	T3	T4	all
Mnat_00280	-0.526699548544395	-1.40318903249446	0.0177276851350986	0.216096200144072	0.0172196298025477	0.443499454033385	0.485149754852005	NA	BBS7	notDE	notDE	notDE	notDE	notDE	T4	all	notDE	notDE	notDE	notDE	notDE	notDE	notDE	notDE	notDE	notDE	notDE	notDE	notDE	notDE	K	notDE	T1	T2	notDE	T4	notDE
Mnat_00281	-0.738938513896679	-0.27951640036586	0.198199325736168	-0.265453976544414	0.164195639388043	0.442701831157631	0.0868556824605489	CG6967	MOV10	notDE	notDE	notDE	notDE	notDE	T4	notDE	notDE	notDE	notDE	notDE	notDE	notDE	notDE	T4	notDE	notDE	notDE	notDE	notDE	notDE	K	notDE	T1	notDE	T3	T4	all
Mnat_00282	-0.558501517623149	-0.147755244790856	0.154365557586706	-0.182975259532577	-0.474666847949815	0.649438610410674	-0.428116851423051	APC10	ANAPC10	notDE	notDE	notDE	notDE	notDE	notDE	notDE	notDE	notDE	notDE	notDE	notDE	notDE	notDE	T4	notDE	notDE	T4	notDE	T4	T4	notDE	notDE	notDE	notDE	notDE	T4	notDE
Mnat_00284	0.0134830519378959	0.320243831994778	-0.970024369989888	-0.168785880089049	0.427385450904521	-0.466700244588796	-0.115213197510768	CG17829	HINFP	notDE	notDE	T0	notDE	notDE	notDE	notDE	K	notDE	T3	notDE	notDE	notDE	notDE	notDE	notDE	notDE	notDE	notDE	notDE	notDE	notDE	notDE	W	notDE	notDE	notDE	notDE
Mnat_00285	-0.843832801121195	-0.198566493167797	-0.56143570367994	0.648816137948771	0.89908292326561	-0.230063126891114	-0.570235797033632	CG30338	RWDD2A	notDE	notDE	notDE	notDE	notDE	notDE	notDE	notDE	T2	T3	notDE	notDE	notDE	notDE	notDE	notDE	T3	notDE	notDE	notDE	notDE	notDE	notDE	notDE	T2	T3	notDE	notDE
Mnat_00286	0.519737055528749	-0.0217258648663655	-0.45128404461808	-0.474601255167528	0.836964180534639	-1.13463239670464	-0.708415993928955	NA	NA	notDE	notDE	notDE	notDE	notDE	notDE	notDE	notDE	notDE	T3	notDE	notDE	notDE	notDE	notDE	notDE	T3	T3	notDE	notDE	notDE	W	notDE	W	notDE	notDE	W	notDE
Mnat_00287	-0.0699548832833523	0.969236248696057	0.0634194444077265	0.0584762538990038	-1.98982305730938	-0.258210759026611	-0.747675907704751	NA	NA	notDE	T0	notDE	notDE	notDE	notDE	T0	notDE	notDE	notDE	notDE	notDE	notDE	notDE	notDE	notDE	notDE	notDE	notDE	notDE	notDE	notDE	notDE	notDE	notDE	notDE	notDE	notDE
Mnat_00288	-0.67921862487095	-0.634537904267902	0.138620571834159	-0.379901827395634	-0.254353920718676	0.695147621700873	0.177872827876658	NA	RPL31	notDE	notDE	notDE	notDE	notDE	T4	notDE	notDE	notDE	notDE	notDE	notDE	notDE	notDE	T4	notDE	notDE	T4	notDE	notDE	T4	K	notDE	notDE	notDE	notDE	T4	notDE
Mnat_00289	Inf	Inf	Inf	Inf	Inf	Inf	Inf	NA	NA	notDE	notDE	notDE	notDE	notDE	notDE	notDE	notDE	notDE	notDE	notDE	notDE	notDE	notDE	notDE	notDE	notDE	notDE	notDE	notDE	notDE	notDE	notDE	notDE	notDE	notDE	notDE	notDE
Mnat_00290	-0.364822157222629	-0.270210946370314	-0.570541601808127	0.793544498401148	-0.211798432671928	-0.14750732319812	0.105583743499821	NA	NA	notDE	notDE	notDE	notDE	notDE	notDE	notDE	notDE	notDE	notDE	notDE	notDE	notDE	notDE	notDE	notDE	notDE	notDE	notDE	notDE	notDE	notDE	notDE	notDE	T2	notDE	notDE	notDE
Mnat_00292	-1.99076246291249	1.94962627095008	-3.2245299560515	-0.283611619306216	-3.2541074429435	-3.32004134157272	-0.734359443632359	NA	NA	notDE	T0	T0	T0	T0	T0	T0	notDE	notDE	notDE	notDE	notDE	notDE	T2	T2	notDE	notDE	notDE	notDE	notDE	notDE	notDE	T0	notDE	notDE	notDE	notDE	notDE
Mnat_00293	1.25829341233552	-1.70688887890667	-0.519917099779836	-0.858995552003394	-0.113862995658846	-0.952426569301149	-0.544605935546659	CG7582	TMEM86A	notDE	K	notDE	notDE	T3	T4	all	notDE	notDE	notDE	notDE	notDE	notDE	notDE	notDE	notDE	notDE	T3	notDE	notDE	notDE	W	W	notDE	W	W	W	worker
Mnat_00294	-1.20486697155253	1.49430290536372	-1.23277702542222	-1.46593268300394	-0.751402368290145	-2.52155820763462	0.645004941616938	NA	NA	notDE	notDE	T0	T0	notDE	T0	T0	notDE	notDE	notDE	notDE	notDE	notDE	notDE	notDE	notDE	notDE	notDE	notDE	K	all	notDE	T0	notDE	notDE	notDE	notDE	notDE
Mnat_00295	1.02898970756369	-0.132688861938577	-0.40383336102367	-0.474299793648412	-0.210736473196033	-0.817508671712248	-0.258829343726436	Pex16	PEX16	notDE	notDE	notDE	notDE	notDE	T0	notDE	notDE	notDE	notDE	notDE	notDE	notDE	notDE	notDE	notDE	notDE	notDE	notDE	notDE	notDE	W	W	W	W	W	W	worker
Mnat_00296	0.585456435703545	-0.21978952247006	-0.454457798114496	0.110606039539779	-0.0921424347295944	-0.589008301773391	-1.06466437930771	CG13875	RASSF9	notDE	notDE	notDE	notDE	notDE	notDE	notDE	notDE	notDE	notDE	notDE	notDE	notDE	notDE	notDE	notDE	notDE	notDE	notDE	notDE	notDE	notDE	notDE	notDE	notDE	notDE	notDE	notDE
Mnat_00297	Inf	Inf	Inf	Inf	Inf	Inf	Inf	NA	NA	notDE	notDE	notDE	notDE	notDE	notDE	notDE	notDE	notDE	notDE	notDE	notDE	notDE	notDE	notDE	notDE	notDE	notDE	notDE	notDE	notDE	notDE	notDE	notDE	notDE	notDE	notDE	notDE
Mnat_00298	-0.0193024933554414	0.119468838112867	-0.998003524258616	0.143994990147277	0.679877910208693	-0.13639560649685	0.350277007440058	NA	NA	notDE	notDE	notDE	notDE	notDE	notDE	notDE	notDE	notDE	notDE	notDE	notDE	notDE	notDE	notDE	notDE	notDE	notDE	notDE	notDE	notDE	notDE	notDE	notDE	notDE	notDE	notDE	notDE
Mnat_00300	1.66912493095055	0.262694115087293	-0.811101408171424	-0.252371138369418	-1.38250833118015	-3.04999478227258	-1.93129395534899	NA	NA	notDE	T0	notDE	notDE	notDE	T0	notDE	notDE	notDE	notDE	notDE	notDE	notDE	notDE	T2	notDE	notDE	notDE	notDE	notDE	all	W	W	W	W	W	W	worker
Mnat_00301	Inf	Inf	Inf	Inf	Inf	Inf	Inf	NA	NA	notDE	notDE	notDE	notDE	notDE	notDE	notDE	notDE	notDE	notDE	notDE	notDE	notDE	notDE	notDE	notDE	notDE	notDE	notDE	notDE	notDE	notDE	notDE	notDE	notDE	notDE	notDE	notDE
Mnat_00302	1.45836319409545	-4.40330881879365	-3.2665264574618	-1.27175909325637	-5.73986825460555	-0.297063481698301	-0.557102833100386	AstA	NA	notDE	K	notDE	notDE	notDE	T4	all	notDE	notDE	notDE	notDE	notDE	notDE	T2	notDE	notDE	K	T4	all	notDE	notDE	W	W	notDE	W	W	notDE	notDE
Mnat_00303	0.506747185523533	0.860362217536627	0.895376473308001	0.0659102567414165	0.0659102567414165	0.0659102567414165	2.40527936963438	NA	NA	notDE	notDE	notDE	notDE	notDE	notDE	notDE	notDE	notDE	notDE	notDE	notDE	notDE	notDE	notDE	notDE	notDE	notDE	notDE	notDE	notDE	notDE	notDE	notDE	notDE	notDE	notDE	notDE
Mnat_00305	0.0583894144673863	-0.548414893712901	0.355320664926225	0.720647964922781	1.2769072453147	0.0703035028024142	-0.631388137494756	NA	NA	notDE	notDE	notDE	notDE	notDE	notDE	notDE	notDE	notDE	notDE	notDE	notDE	notDE	notDE	notDE	notDE	notDE	notDE	notDE	notDE	notDE	notDE	notDE	notDE	notDE	notDE	notDE	notDE
Mnat_00307	3.47375567463179	3.62042007923671	3.47375567463179	4.07796722298133	3.47375567463179	3.47375567463179	3.47375567463179	NA	NA	notDE	notDE	notDE	notDE	notDE	notDE	notDE	notDE	notDE	notDE	notDE	notDE	notDE	notDE	notDE	notDE	notDE	notDE	notDE	notDE	notDE	notDE	notDE	notDE	notDE	notDE	notDE	notDE
Mnat_00308	-1.63744441147858	-0.827898820310582	-0.887469743498108	-0.227668696785986	-1.07646687451244	0.54137105400994	1.3461951016749	NA	NA	notDE	K	notDE	notDE	notDE	notDE	notDE	notDE	notDE	notDE	notDE	notDE	notDE	notDE	notDE	notDE	notDE	notDE	notDE	notDE	notDE	K	notDE	notDE	notDE	notDE	T4	all
Mnat_00309	0.0774497899900486	0.41624700905789	0.174270439393161	1.57945456794244	0.368602269784639	-1.18258179583934	-0.0976592815233488	NA	NA	notDE	notDE	notDE	notDE	notDE	notDE	notDE	notDE	notDE	notDE	notDE	notDE	notDE	notDE	notDE	notDE	notDE	notDE	notDE	notDE	notDE	notDE	notDE	notDE	notDE	notDE	notDE	notDE
Mnat_00311	-0.706905739803229	0.629008565861766	-0.0450693620870149	-0.0815459595976329	-0.456983598131653	-0.316431786821525	0.293085057077992	CG31690	TMTC2	notDE	notDE	notDE	notDE	T0	T0	T0	notDE	notDE	notDE	notDE	notDE	notDE	notDE	notDE	notDE	notDE	notDE	notDE	notDE	notDE	K	T0	T1	notDE	notDE	notDE	all
Mnat_00312	-0.247629214050517	0.417517837375372	-0.109027368147605	-0.193604965024367	-0.550424629476375	0.276669227176839	-0.280993863176185	CG14805	WDR18	notDE	notDE	notDE	notDE	T0	notDE	notDE	notDE	notDE	notDE	notDE	notDE	notDE	notDE	notDE	notDE	notDE	T4	notDE	notDE	notDE	notDE	notDE	notDE	notDE	notDE	notDE	notDE
Mnat_00313	0.0818581558503109	-0.0857582679002196	-0.0216118384828089	-0.397861358796701	0.077085846400552	0.213393304100578	-0.0688645500590434	MCTS1	MCTS1	notDE	notDE	notDE	notDE	notDE	notDE	notDE	notDE	notDE	notDE	notDE	notDE	notDE	notDE	T4	notDE	notDE	notDE	notDE	notDE	notDE	notDE	notDE	notDE	notDE	notDE	notDE	notDE
Mnat_00314	1.34386638721892	0.326578057528646	0.717850528976227	0.682353120696586	-0.322628368789535	-0.817642335846322	-0.817642335846322	NA	NA	notDE	notDE	notDE	notDE	notDE	notDE	notDE	notDE	notDE	notDE	notDE	notDE	notDE	notDE	notDE	notDE	notDE	notDE	notDE	notDE	notDE	W	notDE	notDE	notDE	notDE	notDE	notDE
Mnat_00315	0.760451289141273	-0.415350023856258	0.599223240755971	-0.0842298466848851	-0.544337334906342	-1.0077947379406	-1.02558518582524	NA	NA	notDE	notDE	notDE	notDE	notDE	notDE	notDE	T1	notDE	T1	T1	notDE	notDE	notDE	T2	notDE	notDE	notDE	notDE	notDE	all	W	notDE	notDE	notDE	W	W	worker
Mnat_00316	-0.0708148879309529	-0.155460950656158	0.475295657704277	-0.979135106244631	-0.393028448069861	0.44747193888287	-0.21465191592644	CG15012	TMEM50B	notDE	notDE	T1	T0	notDE	T4	notDE	T1	T1	T1	notDE	notDE	notDE	notDE	T4	all	notDE	T4	notDE	T4	notDE	notDE	notDE	T1	W	notDE	T4	notDE
Mnat_00318	-1.71151868870622	-0.306014327114499	0.417228420885274	-0.414691765968575	-1.06589795801377	0.283644900047064	1.06223988825363	H2.0	HLX	notDE	notDE	notDE	notDE	notDE	notDE	notDE	notDE	notDE	notDE	notDE	notDE	notDE	notDE	notDE	notDE	notDE	notDE	notDE	notDE	notDE	K	notDE	T1	notDE	notDE	T4	all
Mnat_00319	2.85831143157222	3.03615279311942	2.50514293176423	2.50514293176423	2.50514293176423	2.50514293176423	2.76245170299691	NA	NA	notDE	notDE	notDE	notDE	notDE	notDE	notDE	notDE	notDE	notDE	notDE	notDE	notDE	notDE	notDE	notDE	notDE	notDE	notDE	notDE	notDE	notDE	notDE	notDE	notDE	notDE	notDE	notDE
Mnat_00320	1.53731547454361	0.886427232443801	1.75483199875749	0.886427232443801	0.886427232443801	0.886427232443801	0.886427232443801	CG14797	NA	notDE	notDE	notDE	notDE	notDE	notDE	notDE	notDE	notDE	notDE	notDE	notDE	notDE	notDE	notDE	notDE	notDE	notDE	notDE	notDE	notDE	notDE	notDE	notDE	notDE	notDE	notDE	notDE
Mnat_00321	2.26569060960859	0.407053107745534	0.271999800581487	-0.0672691307313505	-0.616649757422049	-0.616649757422049	-0.616649757422049	CG4702	NA	notDE	notDE	notDE	notDE	notDE	notDE	notDE	notDE	notDE	notDE	notDE	notDE	notDE	notDE	notDE	notDE	notDE	notDE	notDE	notDE	notDE	W	W	notDE	W	notDE	W	worker
Mnat_00322	0.24866866516185	-0.466145808829824	0.183977344791512	0.0161422895459595	-0.114785275549236	0.0917568554512741	-0.205657208249346	ZAP3	YLPM1	notDE	notDE	notDE	notDE	notDE	notDE	all	notDE	notDE	notDE	notDE	notDE	notDE	notDE	notDE	notDE	notDE	notDE	notDE	notDE	notDE	notDE	W	notDE	notDE	notDE	notDE	notDE
Mnat_00323	-0.581295799109462	0.158482996773883	0.193313306536488	-0.272458458192483	-0.653971378196309	-0.20741797644916	0.752765935264782	rnh1	RNASEH1	K	notDE	notDE	notDE	T0	notDE	notDE	notDE	notDE	T1	notDE	notDE	K	notDE	notDE	notDE	K	notDE	notDE	K	notDE	K	T0	T1	notDE	notDE	notDE	notDE
Mnat_00324	-0.824660675123138	0.0279182761109354	-0.0540733817123132	-0.00764091125503126	-0.12004791258928	0.544769737651171	-0.0997950922823936	NA	NA	notDE	notDE	notDE	notDE	notDE	notDE	notDE	notDE	notDE	notDE	T4	notDE	notDE	notDE	notDE	notDE	notDE	T4	notDE	T4	T4	K	T0	T1	T2	T3	T4	all
Mnat_00325	1.0657183602889	-0.689637472867651	-1.07360834476508	1.33911113606611	-2.74464190044139	-2.59854682864333	-2.494378633597	Rh50	RHAG	notDE	notDE	notDE	notDE	notDE	T0	notDE	notDE	T2	notDE	notDE	notDE	T2	T2	T2	notDE	notDE	notDE	notDE	notDE	all	W	notDE	W	notDE	W	W	notDE
Mnat_00327	-1.20801440729695	-0.806152377500028	-0.0228508409951069	0.978029911649744	-1.96614310546303	-0.877977984128388	-0.922400739777933	NA	NA	notDE	notDE	notDE	notDE	notDE	notDE	notDE	notDE	notDE	notDE	notDE	notDE	notDE	notDE	T2	notDE	notDE	notDE	notDE	notDE	notDE	notDE	notDE	T1	T2	notDE	notDE	notDE
Mnat_00328	5.04907778311805	5.25197026297169	5.04907778311805	5.04907778311805	5.04907778311805	5.04907778311805	5.04907778311805	NA	NA	notDE	notDE	notDE	notDE	notDE	notDE	notDE	notDE	notDE	notDE	notDE	notDE	notDE	notDE	notDE	notDE	notDE	notDE	notDE	notDE	notDE	notDE	notDE	notDE	notDE	notDE	notDE	notDE
Mnat_00329	-1.10482730408451	-0.562007549490053	-0.322707210293296	0.484457256719663	-0.432381718467213	-0.213540640596782	-1.2947775281312	Con	NA	notDE	notDE	notDE	notDE	notDE	notDE	notDE	notDE	notDE	notDE	notDE	notDE	notDE	notDE	notDE	notDE	notDE	notDE	notDE	notDE	notDE	notDE	notDE	notDE	T2	notDE	T4	notDE
Mnat_00331	-0.0759983025739413	0.286160420179847	0.224178685641551	-0.0889960572455923	0.122473722120673	-1.48620466084526	0.221847062652781	NA	NA	notDE	notDE	notDE	notDE	notDE	T0	notDE	notDE	notDE	notDE	T1	notDE	notDE	notDE	notDE	notDE	notDE	T3	notDE	K	all	notDE	notDE	notDE	notDE	notDE	W	notDE
Mnat_00332	0.473719886147538	-0.168397249256767	0.00860979912508907	0.0417494845722469	0.124671913055366	-0.584772343871912	-0.292674765662502	NA	NA	notDE	notDE	notDE	notDE	notDE	notDE	notDE	notDE	notDE	notDE	T1	notDE	notDE	notDE	notDE	notDE	notDE	T3	notDE	notDE	all	W	notDE	notDE	notDE	notDE	W	worker
Mnat_00333	0.544515174754457	0.157797452384739	-0.0542794031614961	-0.284878548929915	-0.306910213672779	-0.263243815324969	0.455929571554056	NA	NA	notDE	notDE	notDE	notDE	notDE	notDE	notDE	notDE	notDE	notDE	notDE	notDE	notDE	notDE	notDE	notDE	notDE	notDE	notDE	notDE	notDE	notDE	notDE	notDE	notDE	notDE	notDE	notDE
Mnat_00334	-0.132958472807892	-0.439553275424201	-0.136285635103563	-0.0802733594632099	0.436168254985397	0.0376498635130528	-0.199050765197203	NA	NA	notDE	notDE	notDE	notDE	notDE	notDE	notDE	notDE	notDE	notDE	notDE	notDE	notDE	notDE	notDE	notDE	notDE	notDE	notDE	notDE	notDE	notDE	notDE	notDE	notDE	notDE	notDE	notDE
Mnat_00335	0.507283303066311	0.20990314640949	-0.482705974992727	-0.356333413798299	0.20888921580491	-0.164108173380898	-0.540063366268315	sgg	GSK3B	notDE	notDE	notDE	notDE	notDE	notDE	notDE	notDE	notDE	T3	notDE	notDE	notDE	notDE	notDE	notDE	T3	notDE	notDE	notDE	notDE	W	notDE	W	W	notDE	W	worker
Mnat_00336	1.12269916860144	-0.589820348399837	0.290744912386221	-0.639059178877486	-0.495641732545662	-0.742772994556741	-0.475010083762366	CG32687	LRRC58	notDE	notDE	T1	notDE	notDE	notDE	notDE	notDE	T1	T1	T1	notDE	notDE	notDE	notDE	notDE	notDE	notDE	notDE	notDE	notDE	W	W	W	W	W	W	worker
Mnat_00337	-0.293530559656416	1.39794444435237	0.297968132877837	-0.394065054638568	-0.598188455379551	-1.01409344433417	-0.0653989437068835	NA	NA	notDE	notDE	notDE	T0	notDE	T0	T0	notDE	notDE	notDE	notDE	notDE	notDE	notDE	notDE	notDE	notDE	notDE	notDE	notDE	notDE	notDE	T0	notDE	notDE	notDE	notDE	notDE
Mnat_00338	-0.215300138414604	0.361417300557642	-0.430430681243748	0.137002485267732	-0.198881527332827	0.0625640952193773	0.0784701749949424	NA	ZNF839	notDE	notDE	T0	notDE	notDE	notDE	T0	notDE	notDE	notDE	notDE	notDE	notDE	notDE	notDE	notDE	notDE	notDE	notDE	notDE	notDE	notDE	T0	notDE	notDE	notDE	notDE	notDE
Mnat_00339	-0.410430328927991	-0.136673144054087	0.309323861447323	-0.273830766557173	-0.47242476730526	0.29169830724729	0.31332317741535	NA	B4GAT1	notDE	notDE	notDE	notDE	notDE	notDE	notDE	notDE	notDE	T1	notDE	notDE	notDE	notDE	notDE	notDE	K	T4	notDE	notDE	notDE	K	notDE	T1	notDE	notDE	T4	notDE
Mnat_00340	-0.29219427847608	-1.01647187260312	0.0671033028144402	0.693559487654047	0.0127857657749678	0.0129985543937801	0.166250717489504	CG9213	CWF19L2	notDE	K	T1	T2	T3	T4	all	notDE	notDE	notDE	notDE	notDE	notDE	notDE	T2	T2	notDE	notDE	notDE	notDE	notDE	K	notDE	T1	T2	notDE	T4	notDE
Mnat_00341	0.156446554692542	0.665891524018115	0.267517818356738	0.601272136891567	0.708985029151713	-0.00295714412860953	-0.115983940451623	NA	NA	notDE	notDE	notDE	notDE	notDE	notDE	notDE	notDE	notDE	notDE	notDE	notDE	notDE	notDE	notDE	notDE	notDE	notDE	notDE	notDE	notDE	notDE	notDE	notDE	notDE	notDE	notDE	notDE
Mnat_00342	2.34384600248677	-3.94938314392848	-2.36026228730476	-1.40627281467898	-1.61014404742464	-3.7165494263162	-1.56725585975151	arg	ARG2	notDE	K	T1	T2	T3	notDE	all	K	T2	T3	T1	notDE	notDE	notDE	T2	notDE	notDE	T3	notDE	K	all	W	W	W	W	W	W	worker
Mnat_00344	-0.559507103120622	-0.593941990154369	0.0230817575120615	-0.30657050688722	-0.121883206319932	0.666290265122531	-0.0368153670676914	Sbat	NAA38	notDE	notDE	notDE	notDE	notDE	notDE	notDE	notDE	notDE	notDE	notDE	notDE	notDE	notDE	T4	notDE	notDE	T4	notDE	T4	T4	notDE	notDE	notDE	notDE	notDE	T4	notDE
Mnat_00345	-0.348873793847418	-0.0738202869630591	0.0350132596040652	0.0481460110144571	0.282726642826832	-0.128445569463501	0.131380309328863	Sym	SYMPK	notDE	notDE	notDE	notDE	notDE	notDE	notDE	notDE	notDE	notDE	notDE	notDE	notDE	notDE	notDE	notDE	notDE	notDE	notDE	notDE	notDE	K	notDE	notDE	notDE	T3	notDE	notDE
Mnat_00346	-1.22880564455115	1.32151161799112	-0.068807432264559	-0.441021543109175	-0.138069894071441	0.127369840461463	0.350156592478624	NA	NA	notDE	notDE	notDE	notDE	notDE	notDE	T0	notDE	notDE	notDE	notDE	notDE	notDE	notDE	notDE	notDE	notDE	notDE	notDE	notDE	notDE	notDE	T0	notDE	notDE	notDE	notDE	all
Mnat_00347	1.1425738446496	2.13302879883183	1.51417642036738	0.965997033030288	0.718626993085332	0.718626993085332	0.718626993085332	NA	NA	notDE	notDE	notDE	notDE	notDE	notDE	notDE	notDE	notDE	notDE	notDE	notDE	notDE	notDE	notDE	notDE	notDE	notDE	notDE	notDE	notDE	notDE	notDE	notDE	notDE	notDE	notDE	notDE
Mnat_00348	-1.11629915397017	1.71017529861155	-0.752929777257073	0.426673009560789	1.16457032184002	-1.84472578491737	-1.0293202218702	NA	NA	notDE	T0	T0	notDE	notDE	T0	T0	notDE	notDE	notDE	notDE	notDE	notDE	notDE	notDE	notDE	notDE	notDE	notDE	notDE	notDE	notDE	T0	notDE	notDE	T3	notDE	notDE
Mnat_00349	-0.869146898616742	0.547842730671376	-0.670483082398686	-1.31983534610452	0.682106538429205	0.438061250230088	-1.75339101793944	NA	NA	all	T0	T0	T0	notDE	notDE	notDE	T1	notDE	T3	T4	notDE	notDE	T3	T4	notDE	T3	notDE	notDE	T4	notDE	W	T0	notDE	notDE	T3	T4	notDE
Mnat_00354	-0.313180975181073	0.15482523703834	0.315128982542065	0.418026929608372	-0.101753918231681	-0.518531359616382	-0.259635786478986	NA	NA	notDE	notDE	notDE	notDE	notDE	T0	notDE	notDE	notDE	notDE	T1	notDE	notDE	notDE	T2	notDE	notDE	notDE	notDE	notDE	all	notDE	T0	T1	T2	notDE	notDE	notDE
Mnat_00355	-1.27003946118927	-0.494302507044334	-0.75843333368186	0.684936286315544	1.3444022721053	-0.26136194161833	-0.809930756810853	CG13377	NA	notDE	notDE	notDE	T2	T3	notDE	notDE	notDE	T2	T3	notDE	notDE	T2	notDE	T2	notDE	T3	T3	T3	notDE	notDE	notDE	T0	notDE	T2	T3	T4	all
Mnat_00356	1.76354487437379	1.76354487437379	2.48895668679278	1.76354487437379	2.51937273006285	1.76354487437379	1.76354487437379	NA	NA	notDE	notDE	notDE	notDE	notDE	notDE	notDE	notDE	notDE	notDE	notDE	notDE	notDE	notDE	notDE	notDE	notDE	notDE	notDE	notDE	notDE	notDE	notDE	notDE	notDE	notDE	notDE	notDE
Mnat_00357	-0.281026537601401	-0.314195138527023	-1.44920235975657	0.737017621384603	1.09816735727681	-1.34232608931716	-1.66607006482977	NA	NA	notDE	T0	T0	notDE	T3	notDE	notDE	notDE	T2	T3	notDE	notDE	T2	notDE	T2	notDE	T3	T3	notDE	notDE	notDE	W	notDE	W	notDE	T3	W	notDE
Mnat_00360	1.88387335101893	2.29592627849041	1.72351363602282	1.72351363602282	1.72351363602282	2.29801612841731	1.9601419631493	NA	NA	notDE	notDE	notDE	notDE	notDE	notDE	notDE	notDE	notDE	notDE	notDE	notDE	notDE	notDE	notDE	notDE	notDE	notDE	notDE	notDE	notDE	notDE	notDE	notDE	notDE	notDE	notDE	notDE
Mnat_00361	0.702561403570725	0.325397617929562	0.164709581819531	0.688347530388778	0.794644261267075	1.08563516904729	0.0155189404928701	NA	NA	notDE	notDE	notDE	notDE	notDE	notDE	notDE	notDE	notDE	notDE	notDE	notDE	notDE	notDE	notDE	notDE	notDE	notDE	notDE	notDE	notDE	notDE	notDE	notDE	notDE	notDE	notDE	notDE
Mnat_00362	Inf	Inf	Inf	Inf	Inf	Inf	Inf	NA	NA	notDE	notDE	notDE	notDE	notDE	notDE	notDE	notDE	notDE	notDE	notDE	notDE	notDE	notDE	notDE	notDE	notDE	notDE	notDE	notDE	notDE	notDE	notDE	notDE	notDE	notDE	notDE	notDE
Mnat_00363	2.21143251066057	2.35809691526548	2.39225495364731	2.21143251066057	2.21143251066057	2.21143251066057	3.00843995709715	NA	NA	notDE	notDE	notDE	notDE	notDE	notDE	notDE	notDE	notDE	notDE	notDE	notDE	notDE	notDE	notDE	notDE	notDE	notDE	notDE	notDE	notDE	notDE	notDE	notDE	notDE	notDE	notDE	notDE
Mnat_00364	0.284952897374625	-0.247255600910207	0.190671932945826	0.508674608980413	-0.242464978666419	-0.246983439563326	-0.995791001939199	Hers	BAHD1	all	notDE	notDE	notDE	notDE	notDE	notDE	T1	notDE	notDE	notDE	notDE	T2	notDE	notDE	notDE	notDE	notDE	notDE	notDE	notDE	W	notDE	notDE	notDE	notDE	notDE	notDE
Mnat_00365	0.221261170549477	0.122167890942123	-0.494623981177933	-0.738659431057663	0.606669633682344	0.298167324168752	-1.34440899201801	NA	LPGAT1	all	T0	notDE	notDE	notDE	notDE	notDE	notDE	notDE	T3	notDE	notDE	notDE	T3	T4	notDE	T3	notDE	notDE	T4	notDE	W	notDE	notDE	W	notDE	notDE	notDE
Mnat_00366	3.36817521270379	3.36817521270379	3.36817521270379	4.21975680099829	3.36817521270379	3.36817521270379	3.36817521270379	NA	NA	notDE	notDE	notDE	notDE	notDE	notDE	notDE	notDE	notDE	notDE	notDE	notDE	notDE	notDE	notDE	notDE	notDE	notDE	notDE	notDE	notDE	notDE	notDE	notDE	notDE	notDE	notDE	notDE
Mnat_00368	Inf	Inf	Inf	Inf	Inf	Inf	Inf	NA	NA	notDE	notDE	notDE	notDE	notDE	notDE	notDE	notDE	notDE	notDE	notDE	notDE	notDE	notDE	notDE	notDE	notDE	notDE	notDE	notDE	notDE	notDE	notDE	notDE	notDE	notDE	notDE	notDE
Mnat_00369	2.65148919182055	1.27908897163867	1.43567578754591	1.07619649178503	1.07619649178503	1.07619649178503	1.07619649178503	NA	NA	notDE	notDE	notDE	notDE	notDE	notDE	notDE	notDE	notDE	notDE	notDE	notDE	notDE	notDE	notDE	notDE	notDE	notDE	notDE	notDE	notDE	notDE	notDE	notDE	notDE	notDE	notDE	notDE
Mnat_00370	2.39769276702985	-1.11253552965788	-1.00979726815048	-1.14337559931365	-1.74758714766319	-1.74758714766319	-1.74758714766319	NA	NA	notDE	notDE	notDE	notDE	notDE	notDE	notDE	notDE	notDE	notDE	notDE	notDE	notDE	notDE	notDE	notDE	notDE	notDE	notDE	notDE	notDE	W	W	W	W	W	W	worker
Mnat_00372	-0.0544346700252238	-0.578428886485002	-0.0998753755954574	-0.0213636732297085	-0.174480033123852	0.187014134422593	0.374239420489316	NA	BRIP1	notDE	notDE	notDE	notDE	notDE	notDE	notDE	notDE	notDE	notDE	notDE	notDE	notDE	notDE	notDE	notDE	notDE	notDE	notDE	notDE	notDE	notDE	notDE	notDE	notDE	notDE	notDE	notDE
Mnat_00373	2.1845346071417	-0.341546336653368	-2.40557706652598	-3.4390346628268	-2.64367845289188	-3.05395355738809	-1.24924092640677	NA	NA	notDE	notDE	notDE	T0	notDE	T0	notDE	notDE	notDE	notDE	notDE	notDE	notDE	notDE	notDE	all	notDE	notDE	notDE	notDE	all	W	W	W	W	W	W	worker
Mnat_00374	1.00145939903492	0.612499559301626	-0.857041939600231	-0.338960053961791	-2.48884584765532	-2.67235502427782	0.509150401197974	NA	NA	notDE	notDE	T0	notDE	T0	T0	notDE	K	notDE	T1	T1	notDE	notDE	T2	T2	notDE	K	notDE	all	K	all	notDE	notDE	W	W	W	W	notDE
Mnat_00375	0.781807046980962	0.426416234911572	0.548137023316234	-0.363890604908673	-1.38141254431798	-0.32525087723872	0.851650133211099	NA	NA	notDE	notDE	notDE	notDE	notDE	notDE	notDE	notDE	notDE	notDE	notDE	notDE	notDE	notDE	notDE	notDE	notDE	notDE	notDE	notDE	notDE	notDE	notDE	notDE	notDE	notDE	notDE	notDE
Mnat_00376	0.0868182587878377	-2.21240568978948	-0.191688841685862	2.09443328350557	-1.86451083364938	-1.30812410642225	-1.53410839042807	NA	NA	notDE	notDE	T1	T2	notDE	notDE	all	notDE	T2	notDE	notDE	notDE	T2	T2	T2	T2	notDE	notDE	notDE	notDE	notDE	notDE	W	notDE	T2	notDE	notDE	notDE
Mnat_00377	-0.634492212660627	-1.97944872509231	-2.04745067453744	-0.574604944238436	0.756171444979885	1.39997461076592	-1.54154410548247	SP2353	NA	notDE	notDE	notDE	notDE	notDE	T4	notDE	notDE	notDE	T3	T4	notDE	notDE	notDE	T4	notDE	T3	notDE	notDE	T4	T4	notDE	notDE	notDE	notDE	T3	T4	notDE
Mnat_00378	-0.594610756543517	-0.913076792910948	-0.167485785085395	0.0176013650228184	0.0919729578774332	0.509457407997239	0.525545454591523	Cep89	CEP89	notDE	notDE	notDE	notDE	notDE	T4	all	K	notDE	notDE	T4	notDE	notDE	notDE	notDE	notDE	notDE	notDE	notDE	notDE	notDE	K	notDE	notDE	T2	T3	T4	notDE
Mnat_00379	0.268174421918002	0.65664164625214	-1.31935822989992	-0.263055264869442	0.471657924259247	-1.60724683616797	-2.33534350619447	NA	NA	notDE	T0	notDE	notDE	notDE	notDE	notDE	notDE	notDE	notDE	notDE	notDE	notDE	notDE	notDE	notDE	notDE	notDE	notDE	notDE	notDE	W	notDE	notDE	notDE	notDE	notDE	notDE
Mnat_00380	0.370194188286201	-0.0673695760474076	-1.4344681108927	-1.15429371638089	0.696898190331671	-2.47078132671109	-3.03105947761643	NA	PLEC	all	T0	T0	notDE	notDE	T0	notDE	T1	notDE	T3	notDE	notDE	T2	T3	T2	notDE	T3	T3	notDE	notDE	all	W	notDE	W	W	notDE	W	notDE
Mnat_00381	3.27977664556232	3.27977664556232	3.84748351305917	3.27977664556232	3.27977664556232	3.27977664556232	3.27977664556232	NA	NA	notDE	notDE	notDE	notDE	notDE	notDE	notDE	notDE	notDE	notDE	notDE	notDE	notDE	notDE	notDE	notDE	notDE	notDE	notDE	notDE	notDE	notDE	notDE	notDE	notDE	notDE	notDE	notDE
Mnat_00382	0.503163332274343	0.871614383592975	-0.382428691461635	-0.524212677618178	-1.18391748707926	-2.1254493307244	-1.07269556776672	shot	DST	notDE	T0	T0	notDE	T0	T0	T0	T1	notDE	T1	T1	notDE	notDE	notDE	T2	notDE	notDE	T3	notDE	K	all	W	notDE	W	W	W	W	notDE
Mnat_00383	4.83834225567318	4.83834225567318	4.83834225567318	5.14035284241892	4.83834225567318	4.83834225567318	4.83834225567318	NA	NA	notDE	notDE	notDE	notDE	notDE	notDE	notDE	notDE	notDE	notDE	notDE	notDE	notDE	notDE	notDE	notDE	notDE	notDE	notDE	notDE	notDE	notDE	notDE	notDE	notDE	notDE	notDE	notDE
Mnat_00384	-2.24855590481114	1.15826537586395	-0.926842598941925	0.565764789623718	-2.65832208104976	-2.10751390352811	0.323819236654029	nompC	NA	notDE	notDE	notDE	notDE	T0	T0	notDE	notDE	notDE	notDE	notDE	notDE	notDE	T2	T2	notDE	notDE	notDE	notDE	K	notDE	K	T0	T1	T2	notDE	notDE	all
Mnat_00385	-0.783511873662416	0.367582263336997	0.0889626455404007	0.228647366613805	-0.708353750367639	-0.205152530389609	-0.0350199455944349	NA	NA	notDE	notDE	notDE	notDE	notDE	notDE	notDE	notDE	notDE	T1	notDE	notDE	notDE	notDE	notDE	notDE	notDE	notDE	notDE	notDE	notDE	notDE	T0	T1	T2	notDE	notDE	notDE
Mnat_00386	0.0304133053755216	0.341567244983615	0.0529234461370519	-0.447451585362757	0.191027115190778	-0.115249050512635	-0.619519027402723	Tbc1d15-17	TBC1D15	notDE	T0	notDE	notDE	notDE	notDE	notDE	notDE	notDE	notDE	notDE	notDE	notDE	notDE	notDE	notDE	T3	notDE	notDE	T4	notDE	W	notDE	notDE	notDE	notDE	notDE	notDE
Mnat_00387	0.150467818788	0.448909657130887	0.206926166240576	-0.582204142705192	-0.361083530555919	0.0570304723661453	-0.547330048988269	NA	NA	notDE	notDE	notDE	notDE	notDE	notDE	notDE	notDE	notDE	notDE	notDE	notDE	notDE	notDE	notDE	notDE	notDE	notDE	notDE	notDE	notDE	notDE	notDE	notDE	notDE	notDE	notDE	notDE
Mnat_00388	-0.848292996685271	1.20595601451178	0.134132627698396	0.97396148897814	-1.25263732735809	-3.34194021835026	-1.91439485765752	NA	DCHS2	notDE	T0	notDE	notDE	T0	T0	notDE	notDE	notDE	notDE	T1	notDE	T2	notDE	T2	notDE	notDE	notDE	notDE	notDE	all	notDE	T0	notDE	T2	notDE	W	notDE
Mnat_00389	-0.32652373439247	0.632560546508142	0.409317012779529	1.5665601869097	-1.84701965952144	-1.84701965952144	-0.98989511653956	NA	NA	notDE	notDE	notDE	notDE	notDE	T0	notDE	notDE	notDE	notDE	notDE	notDE	T2	notDE	T2	notDE	notDE	notDE	notDE	notDE	all	notDE	notDE	notDE	notDE	notDE	notDE	notDE
Mnat_00390	1.4063741651789	0.891671325008731	0.0801356514119011	1.23179602472267	-0.220568251855643	-0.220568251855643	0.645022918416842	dac	DACH1	notDE	notDE	notDE	notDE	notDE	notDE	notDE	notDE	notDE	notDE	notDE	notDE	notDE	notDE	notDE	notDE	notDE	notDE	notDE	notDE	notDE	notDE	notDE	notDE	notDE	notDE	notDE	notDE
Mnat_00392	2.94140591686397	2.72035154515335	2.69611591807385	2.51745906529971	2.51745906529971	2.51745906529971	2.78120013216749	NA	NA	notDE	notDE	notDE	notDE	notDE	notDE	notDE	notDE	notDE	notDE	notDE	notDE	notDE	notDE	notDE	notDE	notDE	notDE	notDE	notDE	notDE	notDE	notDE	notDE	notDE	notDE	notDE	notDE
Mnat_00393	1.83208847603392	2.01297578783747	2.10364679931621	2.94268669487984	1.83208847603392	1.83208847603392	1.83208847603392	NA	NA	notDE	notDE	notDE	notDE	notDE	notDE	notDE	notDE	notDE	notDE	notDE	notDE	notDE	notDE	notDE	notDE	notDE	notDE	notDE	notDE	notDE	notDE	notDE	notDE	notDE	notDE	notDE	notDE
Mnat_00394	0.209190014224166	0.58055087554086	-0.569726060375918	-0.235892761025191	0.517688211580122	-1.11036976730072	-0.811960252672701	Patsas	NA	notDE	T0	T0	notDE	notDE	T0	notDE	notDE	notDE	T3	notDE	notDE	notDE	notDE	notDE	notDE	T3	T3	notDE	notDE	all	W	notDE	notDE	notDE	notDE	W	notDE
Mnat_00395	-1.4175062459781	2.06731964684594	-4.8711332328882	-4.96707065837664	-3.82249407867181	-1.28291917087087	-1.47879398790372	CG13384	SLC36A1	notDE	T0	T0	T0	T0	T0	T0	K	notDE	notDE	T4	all	K	T3	T4	all	K	T4	notDE	notDE	notDE	notDE	T0	W	W	W	notDE	notDE
Mnat_00396	-0.106533066598485	-0.349466266160712	-0.210686316878789	-0.119072788531624	-0.104312911208841	0.417782300257341	0.208105787391165	CG12081	KLHDC3	notDE	notDE	notDE	notDE	notDE	T4	notDE	notDE	notDE	notDE	T4	notDE	notDE	notDE	notDE	notDE	notDE	notDE	notDE	notDE	T4	notDE	notDE	notDE	notDE	notDE	T4	notDE
Mnat_00397	0.343765052831459	-1.21892544942279	-0.555767216114182	-0.976702163896114	-0.461052998649022	0.270591792213785	1.03619130640366	ry	XDH	K	K	notDE	notDE	notDE	T4	all	K	notDE	notDE	T4	notDE	K	notDE	T4	notDE	K	notDE	notDE	K	notDE	K	W	W	W	notDE	notDE	notDE
Mnat_00398	0.562586934803397	-0.104148432113553	0.178952117611296	0.245947491509508	-0.0266096040656245	-2.0714347453977	-0.689677626032377	NA	NA	notDE	notDE	notDE	notDE	notDE	notDE	notDE	notDE	notDE	notDE	notDE	notDE	notDE	notDE	notDE	notDE	notDE	notDE	notDE	notDE	all	W	notDE	notDE	notDE	notDE	W	notDE
Mnat_00399	-0.463686022599091	-0.612848534470128	-0.702667670605378	-0.726418775879503	0.239575006534763	-0.302532631178906	0.774991760277649	GABA-B-R3	NA	notDE	K	notDE	notDE	notDE	notDE	notDE	K	notDE	notDE	notDE	notDE	K	notDE	notDE	notDE	notDE	notDE	notDE	notDE	notDE	K	notDE	notDE	notDE	notDE	notDE	notDE
Mnat_00402	0.650287780402736	0.715885868525543	-0.203798234152346	0.415463633346751	-3.55260273969582	-2.55041729800838	-0.259399005957108	bark	NA	notDE	notDE	notDE	notDE	T0	T0	notDE	notDE	notDE	T1	T1	notDE	notDE	T2	T2	notDE	K	notDE	all	K	all	notDE	notDE	notDE	notDE	W	W	notDE
Mnat_00403	0.286300595304758	0.373270889004942	-0.589418852967127	-0.411151053066822	0.515173059753024	-0.890418486025805	-0.587701959386528	CG7806	ABCC10	notDE	notDE	notDE	notDE	notDE	T0	notDE	notDE	notDE	T3	notDE	notDE	notDE	notDE	notDE	notDE	T3	T3	notDE	notDE	notDE	W	notDE	W	notDE	notDE	W	notDE
Mnat_00404	-0.73444574038798	-0.79405738425516	0.370000405903943	0.2510116527389	-0.190036452388617	0.213462034012564	0.414418923763297	CG7810	CCDC97	notDE	K	T1	notDE	notDE	T4	all	notDE	notDE	T1	notDE	notDE	notDE	notDE	notDE	notDE	K	notDE	notDE	notDE	notDE	K	notDE	T1	T2	notDE	T4	all
Mnat_00405	1.80896863613883	-1.96468999141312	0.918598441295738	-1.93658661156029	-5.52789345103539	-6.22315213745626	-5.45236137792128	CG13272	NA	all	T0	T1	notDE	T0	T0	notDE	T1	T1	T1	T1	notDE	T2	T2	T2	notDE	notDE	notDE	all	notDE	all	W	W	notDE	W	W	W	notDE
Mnat_00406	-0.078382742653555	-0.439404718584853	0.100643905162174	-0.411468098163572	-0.219321613140248	0.211808211469181	0.53436340663097	Tnpo-SR	TNPO3	K	K	notDE	notDE	notDE	T4	notDE	notDE	notDE	notDE	notDE	notDE	K	notDE	T4	notDE	K	notDE	notDE	notDE	notDE	K	notDE	notDE	notDE	notDE	notDE	notDE
Mnat_00407	1.96171737710535	1.9417344976712	2.28071841815093	2.65293925040374	1.80135766210924	2.16919906406313	1.80135766210924	NA	NA	notDE	notDE	notDE	notDE	notDE	notDE	notDE	notDE	notDE	notDE	notDE	notDE	notDE	notDE	notDE	notDE	notDE	notDE	notDE	notDE	notDE	notDE	notDE	notDE	notDE	notDE	notDE	notDE
Mnat_00408	2.28623365599125	2.46266079569131	2.94510233226702	2.11939148027571	2.11939148027571	2.11939148027571	2.11939148027571	NA	NA	notDE	notDE	notDE	notDE	notDE	notDE	notDE	notDE	notDE	notDE	notDE	notDE	notDE	notDE	notDE	notDE	notDE	notDE	notDE	notDE	notDE	notDE	notDE	notDE	notDE	notDE	notDE	notDE
Mnat_00409	-1.23167527473456	-0.718547020168594	-1.53354857554366	-0.209438301873868	0.559796078728271	0.895822077003771	-1.88000934823336	CG13502	TTC25	notDE	notDE	notDE	notDE	notDE	notDE	notDE	notDE	notDE	T3	notDE	notDE	notDE	notDE	notDE	notDE	T3	notDE	notDE	T4	T4	notDE	notDE	notDE	notDE	T3	notDE	notDE
Mnat_00411	3.20852610697982	3.1560941577299	3.01571732216794	3.01571732216794	3.01571732216794	3.40079842760665	3.01571732216794	Cpr51A	NA	notDE	notDE	notDE	notDE	notDE	notDE	notDE	notDE	notDE	notDE	notDE	notDE	notDE	notDE	notDE	notDE	notDE	notDE	notDE	notDE	notDE	notDE	notDE	notDE	notDE	notDE	notDE	notDE
Mnat_00412	0.574228267105114	1.11053061124516	0.641539447127676	2.06449977952473	0.549231558638374	0.0542175915815876	0.548154689940761	NA	NA	notDE	notDE	notDE	notDE	notDE	notDE	notDE	notDE	notDE	notDE	notDE	notDE	notDE	notDE	notDE	notDE	notDE	notDE	notDE	notDE	notDE	notDE	notDE	notDE	notDE	notDE	notDE	notDE
Mnat_00413	-0.621639442692871	0.143751868915438	0.0544529047500011	1.169025136892	-1.42537415459895	-1.16800037380309	-0.160682296710922	NA	NA	notDE	notDE	notDE	notDE	T0	notDE	notDE	notDE	notDE	T1	notDE	notDE	notDE	T2	T2	notDE	notDE	notDE	notDE	notDE	notDE	notDE	notDE	notDE	T2	notDE	notDE	notDE
Mnat_00414	-0.345398970679466	0.290781745958417	-0.216814070170897	1.15261650632126	-0.130795890926727	-2.04489062166303	-0.314333081178467	CngB	CNGB1	notDE	notDE	notDE	T2	notDE	T0	notDE	notDE	T2	notDE	T1	notDE	T2	T2	T2	T2	notDE	T3	notDE	K	all	notDE	notDE	notDE	T2	notDE	W	notDE
Mnat_00415	0.515916734241375	1.65919728248243	1.06153947017455	1.26246203828611	1.00076795456586	0.244940098876801	0.932708096237076	NA	NA	notDE	notDE	notDE	notDE	notDE	notDE	notDE	notDE	notDE	notDE	notDE	notDE	notDE	notDE	notDE	notDE	notDE	notDE	notDE	notDE	notDE	notDE	notDE	notDE	notDE	notDE	notDE	notDE
Mnat_00416	-0.323726984115326	0.0416821699646764	0.100590714591248	-0.19059258782181	-0.082056016155958	0.0916344296630135	0.202575019419694	NA	NA	notDE	notDE	notDE	notDE	notDE	notDE	notDE	notDE	notDE	notDE	notDE	notDE	notDE	notDE	notDE	notDE	notDE	notDE	notDE	notDE	notDE	notDE	notDE	notDE	notDE	notDE	notDE	notDE
Mnat_00417	1.65321778786059	-2.98718361848227	-2.86546389265199	-1.25492309172538	-2.70092322493951	-1.21818148845861	-1.70892296816582	NA	NA	notDE	notDE	notDE	notDE	notDE	notDE	all	notDE	notDE	notDE	notDE	notDE	notDE	notDE	notDE	notDE	notDE	notDE	notDE	notDE	notDE	W	W	W	W	W	W	worker
Mnat_00418	1.83897489844788	-1.5891955506385	-1.72616543365551	0.0722253908499702	-1.63765087915807	-1.7414002541587	-1.69956723372547	NA	NA	notDE	notDE	notDE	notDE	notDE	notDE	notDE	notDE	notDE	notDE	notDE	notDE	notDE	notDE	notDE	notDE	notDE	notDE	notDE	notDE	notDE	W	W	W	W	W	W	worker
Mnat_00419	0.741050078969682	-0.669732398442743	0.250578300018608	-0.834092090312676	-0.119781840243018	-0.059257599593568	-0.37511573191143	NA	NA	notDE	notDE	T1	notDE	notDE	T4	notDE	notDE	T1	notDE	notDE	notDE	notDE	notDE	T4	notDE	notDE	notDE	notDE	notDE	notDE	W	W	notDE	W	W	W	worker
Mnat_00420	0.933487082943134	-0.112701655828634	0.410212342001143	-1.75949876429404	-0.620487945797529	0.0126548096107927	-1.62088746588358	NA	NA	all	T0	notDE	T0	notDE	notDE	notDE	T1	T1	T1	notDE	notDE	notDE	T3	T4	all	T3	T4	notDE	T4	notDE	W	W	notDE	W	W	W	worker
Mnat_00421	1.65369798579806	-0.791849011364803	-1.15170832571273	-1.12007893898287	0.414500948002729	-1.68208527392206	-1.44280577711202	NA	NA	notDE	notDE	notDE	notDE	notDE	T0	notDE	notDE	notDE	T3	notDE	notDE	notDE	T3	notDE	notDE	T3	T3	notDE	notDE	all	W	W	W	W	W	W	worker
Mnat_00422	2.86409957763874	2.77638530927488	2.62972090466997	3.41800865050426	2.62972090466997	2.62972090466997	2.62972090466997	NA	NA	notDE	notDE	notDE	notDE	notDE	notDE	notDE	notDE	notDE	notDE	notDE	notDE	notDE	notDE	notDE	notDE	notDE	notDE	notDE	notDE	notDE	notDE	notDE	notDE	notDE	notDE	notDE	notDE
Mnat_00423	2.24626921394813	-1.36205383798683	-1.72155282021472	-2.60851830766994	-3.19971318915217	-1.88818510358412	-2.30548167496526	CG10175	NA	notDE	T0	notDE	T0	T0	notDE	notDE	notDE	notDE	T1	notDE	notDE	notDE	notDE	T4	notDE	K	T4	all	notDE	notDE	W	W	W	W	W	W	worker
Mnat_00424	-1.31887429003056	1.82777531829182	-1.60373716809794	-0.482057529762758	-3.12144140239886	-2.14686061937721	-0.96731720827379	NA	NA	notDE	T0	T0	T0	T0	T0	T0	notDE	notDE	notDE	notDE	notDE	notDE	T2	notDE	notDE	K	notDE	all	notDE	notDE	notDE	T0	notDE	notDE	W	notDE	notDE
Mnat_00425	-0.699571947158154	1.88729623193525	-1.53580837769379	-0.41902262033462	-2.37761127208358	-0.419809448734139	-1.18339336276676	NA	NA	notDE	T0	T0	T0	T0	T0	T0	notDE	notDE	notDE	notDE	notDE	notDE	notDE	notDE	notDE	notDE	notDE	notDE	notDE	notDE	notDE	T0	notDE	notDE	notDE	notDE	notDE
Mnat_00426	0.359686293231217	-1.15628168829255	0.470201841816057	0.426218261855716	0.1958505450199	-1.10641360209894	-0.0911216542908001	gas	NA	notDE	K	T1	T2	T3	notDE	all	notDE	notDE	notDE	T1	notDE	notDE	notDE	T2	notDE	notDE	T3	notDE	K	all	notDE	W	notDE	notDE	notDE	W	notDE
Mnat_00427	-1.19772267803236	-0.707783242584869	0.941970838218002	0.800361130636396	-1.71655871541883	-1.04276924180949	0.23815168404678	NA	NA	notDE	notDE	T1	T2	notDE	notDE	notDE	notDE	notDE	T1	T1	notDE	notDE	T2	T2	notDE	K	notDE	notDE	notDE	notDE	K	notDE	T1	T2	notDE	notDE	notDE
Mnat_00428	0.587481291480564	-1.26388295785151	-1.49719096331103	0.59658583239702	0.743499776721218	-1.21311863742385	-0.166148642474532	Unc-89	NA	notDE	notDE	notDE	notDE	notDE	notDE	notDE	notDE	T2	T3	notDE	notDE	notDE	notDE	T2	notDE	T3	T3	notDE	notDE	notDE	W	notDE	W	notDE	notDE	W	notDE
Mnat_00429	-2.98800985333372	-0.326615127661097	-1.18030884599814	0.363925145795335	-2.65643906357526	-1.11164264717683	0.467952141122263	NA	NA	notDE	notDE	notDE	notDE	notDE	notDE	notDE	notDE	notDE	notDE	notDE	notDE	notDE	notDE	notDE	notDE	K	notDE	notDE	notDE	notDE	K	T0	T1	T2	notDE	T4	all
Mnat_00430	0.925524830504414	-2.34800196091628	-1.35473424618315	1.53506873068968	-1.60214414263027	-2.49466636552119	-0.281159092566939	NA	NA	notDE	K	notDE	T2	notDE	notDE	all	notDE	notDE	notDE	notDE	notDE	notDE	notDE	T2	notDE	notDE	notDE	notDE	notDE	notDE	notDE	W	notDE	notDE	notDE	W	notDE
Mnat_00431	-0.608365604168324	-1.35810544861977	-0.354115260765715	-0.0705263143141128	-0.249707162834452	0.724162503675814	0.863781199431287	Cog3	COG3	notDE	K	T1	T2	T3	T4	all	K	notDE	notDE	T4	notDE	K	notDE	T4	notDE	K	T4	notDE	notDE	notDE	K	notDE	notDE	notDE	notDE	T4	notDE
Mnat_00433	-0.127384122092452	1.18963859931679	-0.340279733428304	0.0786060855741138	-0.792720140479893	-0.773351309775626	-1.01268664025951	NA	TSC22D2	notDE	T0	T0	T0	T0	T0	T0	notDE	notDE	notDE	notDE	notDE	notDE	notDE	notDE	notDE	notDE	notDE	notDE	notDE	notDE	notDE	T0	notDE	notDE	notDE	notDE	notDE
Mnat_00434	1.60326861501495	1.11774046947023	1.7032359293762	0.774471154054624	0.774471154054624	0.774471154054624	1.97927728645846	NA	NA	notDE	notDE	notDE	notDE	notDE	notDE	notDE	notDE	notDE	notDE	notDE	notDE	notDE	notDE	notDE	notDE	notDE	notDE	notDE	notDE	notDE	notDE	notDE	notDE	notDE	notDE	notDE	notDE
Mnat_00435	0.018958086866564	0.800317417734018	-0.838175755645095	-0.244535082355988	-0.0748739697948379	-0.39067295705733	-0.417705543177159	bun	NA	notDE	T0	T0	notDE	notDE	T0	T0	notDE	notDE	notDE	notDE	notDE	notDE	notDE	notDE	notDE	notDE	notDE	notDE	notDE	notDE	notDE	T0	W	notDE	notDE	notDE	notDE
Mnat_00437	1.99316506182598	-5.41502503150657	-3.49493222512994	-4.93158551400248	-3.75215643521126	-2.50533168711146	-1.84795143082473	CG31663	NA	notDE	K	notDE	notDE	notDE	T4	all	notDE	notDE	notDE	notDE	notDE	K	notDE	T4	all	K	notDE	notDE	notDE	notDE	W	W	notDE	W	W	W	worker
Mnat_00438	-0.256304343001981	0.415656577259321	0.104265394586128	0.220180462221595	-0.77901712418283	-0.278869860206861	0.020956523371317	NA	NA	notDE	notDE	notDE	notDE	T0	notDE	T0	notDE	notDE	T1	notDE	notDE	notDE	T2	notDE	notDE	K	notDE	all	notDE	notDE	notDE	notDE	notDE	notDE	notDE	notDE	notDE
Mnat_00439	0.640799193281119	0.847551607153244	-0.479934628946051	-0.835220084362696	-2.81559406508475	-0.333268606866646	-0.215587260044313	NA	NA	notDE	T0	T0	T0	T0	notDE	T0	notDE	notDE	notDE	notDE	notDE	notDE	notDE	notDE	notDE	notDE	notDE	all	notDE	notDE	notDE	notDE	W	W	W	notDE	notDE
Mnat_00441	1.77629310433726	-0.830137693892527	-0.0370980996262436	0.219595644302137	-0.830137693892527	0.396365365292319	-0.221855294852728	NA	NA	notDE	notDE	notDE	notDE	notDE	notDE	all	notDE	notDE	notDE	notDE	notDE	notDE	notDE	notDE	notDE	notDE	notDE	notDE	notDE	notDE	notDE	W	notDE	notDE	notDE	notDE	notDE
Mnat_00442	1.86898897999431	-2.07753861642634	-1.99636046124605	-0.894834040474427	-1.33168079814033	-0.720847908666408	-1.28699557217985	wry	NA	notDE	notDE	notDE	notDE	notDE	notDE	all	notDE	notDE	notDE	notDE	notDE	notDE	notDE	notDE	notDE	notDE	notDE	notDE	notDE	notDE	W	W	W	notDE	W	W	notDE
Mnat_00443	-0.38883410331782	0.501204257322033	-0.113705821406837	0.540533093976763	-0.469934007785895	-0.126699275337463	-0.620938604550923	CG10466	RBMX2	notDE	T0	T0	notDE	T0	T0	notDE	notDE	notDE	notDE	notDE	notDE	T2	T2	notDE	notDE	notDE	notDE	notDE	T4	notDE	notDE	T0	notDE	T2	notDE	notDE	notDE
Mnat_00444	-0.137322833092532	0.191012114851312	0.355069263636324	-0.105838636242363	-0.678291214241089	-0.425383487641986	0.319581650723291	nmdyn-D7	NME7	notDE	notDE	notDE	notDE	T0	notDE	notDE	notDE	notDE	T1	T1	notDE	notDE	notDE	notDE	notDE	K	notDE	all	K	notDE	notDE	notDE	notDE	notDE	notDE	notDE	notDE
Mnat_00446	0.229246052815721	-0.590421773259556	-0.676605085633252	0.917966933453527	0.786126617693025	-1.04508040144223	0.533980459431336	NA	NA	notDE	notDE	notDE	notDE	notDE	notDE	notDE	notDE	notDE	notDE	notDE	notDE	notDE	notDE	notDE	notDE	notDE	notDE	notDE	notDE	notDE	notDE	notDE	notDE	notDE	notDE	notDE	notDE
Mnat_00447	-0.323468624986116	-0.583525823480883	-1.32594292722285	-1.02007217058851	-5.43622343329505	-2.04801879004458	2.13023782284136	NA	MFSD6	K	K	notDE	notDE	T0	notDE	notDE	K	notDE	T1	notDE	notDE	K	T2	notDE	notDE	K	T4	all	K	notDE	K	notDE	W	notDE	W	W	notDE
Mnat_00448	Inf	Inf	Inf	Inf	Inf	Inf	Inf	CG6785	NA	notDE	notDE	notDE	notDE	notDE	notDE	notDE	notDE	notDE	notDE	notDE	notDE	notDE	notDE	notDE	notDE	notDE	notDE	notDE	notDE	notDE	notDE	notDE	notDE	notDE	notDE	notDE	notDE
Mnat_00449	-2.16137821238699	-1.28613961884725	0.108265100909796	0.729529650904778	-1.68482076854691	-2.7831057795174	-0.73702830025471	NA	TMPRSS15	notDE	notDE	notDE	notDE	notDE	notDE	notDE	notDE	notDE	notDE	T1	notDE	notDE	notDE	T2	notDE	notDE	notDE	notDE	notDE	all	notDE	notDE	T1	T2	notDE	notDE	notDE
Mnat_00450	0.880481608496406	0.735455861128188	-0.607417559312552	-0.788847045021771	-0.675692404318026	-2.46639384167812	-1.13248749503655	krz	ARRB2	notDE	T0	T0	notDE	T0	T0	notDE	notDE	notDE	notDE	T1	notDE	notDE	notDE	T2	notDE	notDE	T3	notDE	notDE	all	W	notDE	W	W	W	W	notDE
Mnat_00451	-0.0416695240498789	0.0504145610073951	1.02015266448823	0.9172380292168	1.11214756549518	-0.566209065231686	0.390460583975001	NA	NA	notDE	notDE	notDE	notDE	notDE	notDE	notDE	notDE	notDE	notDE	notDE	notDE	notDE	notDE	notDE	notDE	notDE	notDE	notDE	notDE	notDE	notDE	notDE	notDE	notDE	notDE	notDE	notDE
Mnat_00452	-0.326092437419111	-0.304703137927192	0.489743180466378	-0.503094096291374	0.112375470207557	0.055154652568642	0.173466620895447	NA	NA	notDE	notDE	notDE	notDE	notDE	notDE	notDE	notDE	T1	notDE	notDE	notDE	notDE	notDE	notDE	notDE	notDE	notDE	notDE	notDE	notDE	notDE	notDE	T1	notDE	notDE	notDE	notDE
Mnat_00453	1.04083910439025	1.0332950936907	-0.65936643245634	-0.711831073480417	-0.326386910309927	-0.102038159640215	-0.239309115123876	NA	NA	notDE	notDE	notDE	notDE	notDE	notDE	notDE	notDE	notDE	notDE	notDE	notDE	notDE	notDE	notDE	notDE	notDE	notDE	notDE	notDE	notDE	notDE	notDE	notDE	notDE	notDE	notDE	notDE
Mnat_00454	0.184739793751608	0.0492134859267203	0.158339278395654	-0.306002425740348	-0.375054716875877	-0.0192138128023348	-0.0137894913980024	Cul4	CUL4B	notDE	notDE	notDE	notDE	notDE	notDE	notDE	notDE	notDE	T1	notDE	notDE	notDE	notDE	notDE	notDE	notDE	notDE	notDE	notDE	notDE	notDE	notDE	notDE	notDE	W	notDE	notDE
Mnat_00455	0.234366664637952	-0.466430151149309	0.0737297223085708	-0.502804339250085	-0.526615866014658	0.265381932143605	0.409158968293334	CG7791	MIPEP	notDE	K	notDE	notDE	notDE	T4	notDE	notDE	notDE	T1	notDE	notDE	K	notDE	T4	notDE	K	T4	notDE	notDE	notDE	notDE	W	notDE	W	W	notDE	notDE
Mnat_00456	1.17694333146036	-0.648845866128136	-0.127698077318294	-0.811827891201902	-0.284791742050727	-0.449610143675224	-0.234214215919371	HDAC6	HDAC6	notDE	notDE	notDE	notDE	notDE	notDE	notDE	notDE	T1	notDE	notDE	notDE	notDE	notDE	notDE	notDE	notDE	notDE	notDE	notDE	notDE	W	W	W	W	W	W	worker
Mnat_00457	0.0798183497305437	0.120014997738598	-0.0333643816324791	-0.366161117578956	-0.0918598079711408	0.0935925068836677	-0.051140299013533	CCT3	CCT3	notDE	notDE	notDE	notDE	notDE	notDE	notDE	notDE	notDE	notDE	notDE	notDE	notDE	notDE	notDE	notDE	notDE	notDE	notDE	notDE	notDE	notDE	notDE	notDE	notDE	notDE	notDE	notDE
Mnat_00458	0.400417251845703	0.34839126038229	-0.610796446255951	-0.36279448092092	0.534611375329551	-0.623498901096978	-0.940594236510251	p38b	MAPK14	notDE	notDE	notDE	notDE	notDE	notDE	notDE	notDE	notDE	T3	notDE	notDE	notDE	notDE	notDE	notDE	T3	notDE	notDE	notDE	notDE	W	notDE	W	notDE	notDE	W	notDE
Mnat_00460	-1.30247654393724	-0.952004168688769	-0.942090106871225	-0.177419257268243	0.184383104548286	1.92154052296323	-0.814272871601705	NA	NA	notDE	notDE	notDE	notDE	notDE	T4	notDE	notDE	notDE	notDE	T4	notDE	notDE	notDE	T4	notDE	notDE	notDE	notDE	T4	T4	notDE	notDE	notDE	notDE	notDE	T4	notDE
Mnat_00461	0.107504761359749	0.326720209552066	-0.500191317294963	-0.00859156672326615	0.418903931401284	-0.059491333446533	-0.66153703464918	NA	NA	notDE	notDE	notDE	notDE	notDE	notDE	notDE	notDE	notDE	notDE	notDE	notDE	notDE	notDE	notDE	notDE	notDE	notDE	notDE	notDE	notDE	notDE	notDE	notDE	notDE	notDE	notDE	notDE
Mnat_00462	-0.182620033270732	-0.265889102669835	0.145420284788576	-0.0618033682404777	-0.730148649103249	-0.289105453361539	0.868995355328755	NA	UBE2F	K	K	notDE	notDE	notDE	notDE	notDE	K	notDE	T1	notDE	notDE	K	notDE	notDE	notDE	K	notDE	notDE	K	notDE	K	notDE	notDE	notDE	notDE	notDE	notDE
Mnat_00463	-0.81679326912538	-0.878625548414218	-1.13036642073	0.204341377519789	0.743498452404556	0.626598072891588	-0.550974124290988	Atx-1	ATXN1L	notDE	notDE	notDE	notDE	T3	T4	notDE	notDE	notDE	notDE	notDE	notDE	notDE	notDE	notDE	notDE	T3	notDE	notDE	T4	notDE	notDE	notDE	notDE	notDE	T3	T4	notDE
Mnat_00464	-0.797482725307264	-0.0748415702984621	-0.11456596478528	-0.647635584487701	0.280985381210186	0.467587965546551	0.0873813832961296	l(1)G0320	SSR1	notDE	notDE	notDE	notDE	notDE	T4	notDE	notDE	notDE	notDE	notDE	notDE	notDE	T3	T4	notDE	notDE	notDE	notDE	T4	notDE	K	T0	notDE	notDE	T3	T4	all
Mnat_00465	-0.486026535469249	-1.41504330401941	0.375572216458008	0.196944911281567	-0.321747276521786	0.375500245953707	0.00504846854849325	CG10802	AARSD1	notDE	notDE	notDE	notDE	notDE	notDE	notDE	notDE	notDE	notDE	notDE	notDE	notDE	notDE	notDE	notDE	notDE	T4	notDE	notDE	notDE	notDE	notDE	T1	T2	notDE	T4	notDE
Mnat_00466	-1.19329675477706	-1.02558370344854	-0.201959122724417	0.085794357201641	0.446098839641136	0.476245403219081	0.597826324780347	CG7220	UBE2W	notDE	K	notDE	T2	T3	T4	all	notDE	notDE	notDE	notDE	notDE	notDE	notDE	notDE	notDE	notDE	notDE	notDE	notDE	notDE	K	notDE	T1	T2	T3	T4	all
Mnat_00467	-0.101008472677768	-0.180400358756737	-0.0177657044120832	-0.78784135243851	-0.154393983499889	0.590872868177796	0.0154459143823072	CG15743	IMPAD1	notDE	notDE	notDE	notDE	notDE	T4	notDE	notDE	notDE	notDE	notDE	notDE	K	notDE	T4	all	notDE	T4	notDE	T4	T4	notDE	notDE	notDE	W	notDE	T4	notDE
Mnat_00468	-0.07179414018253	-0.816432905532877	0.0133322476289203	-0.179833815516489	-0.350135803902807	0.257630614443021	0.378505188898184	CG1662	MPV17L2	notDE	notDE	notDE	notDE	notDE	notDE	notDE	notDE	notDE	notDE	notDE	notDE	notDE	notDE	notDE	notDE	K	notDE	notDE	notDE	notDE	notDE	notDE	notDE	notDE	notDE	notDE	notDE
Mnat_00469	0.144787132856703	-0.444330612214508	-0.151898879249209	-0.423007295343711	0.495179453480906	0.223475289042423	-0.150043241385642	CG2938	CASD1	notDE	notDE	notDE	notDE	T3	notDE	notDE	notDE	notDE	notDE	notDE	notDE	notDE	notDE	notDE	notDE	notDE	notDE	notDE	notDE	notDE	notDE	notDE	notDE	notDE	notDE	notDE	notDE
Mnat_00470	0.900730208161901	0.0661004951646639	-0.953186959369175	-0.237776429366495	0.383221934100696	-1.05499160203008	-1.29574857107663	NA	NA	notDE	T0	notDE	notDE	notDE	T0	notDE	notDE	notDE	T3	notDE	notDE	notDE	notDE	notDE	notDE	T3	T3	notDE	notDE	notDE	W	notDE	W	notDE	notDE	W	worker
Mnat_00471	0.0170887783086458	-0.584820250303796	-0.0889284549015601	-0.22500316440958	-0.1020325228164	0.46474396779825	0.153289131599498	NA	NA	notDE	notDE	notDE	notDE	notDE	T4	notDE	notDE	notDE	notDE	notDE	notDE	notDE	notDE	notDE	notDE	notDE	notDE	notDE	notDE	notDE	notDE	notDE	notDE	notDE	notDE	notDE	notDE
Mnat_00472	0.259768226291257	0.523385213455649	-0.673985657166196	0.00720846773497108	0.63336444035156	-1.09137328924886	-0.925017772295141	MYPT-75D	PPP1R16B	notDE	T0	T0	notDE	notDE	T0	notDE	notDE	notDE	T3	notDE	notDE	notDE	notDE	T2	notDE	T3	T3	notDE	notDE	all	W	notDE	W	notDE	notDE	W	notDE
Mnat_00473	-1.16611040220323	-0.996083120456176	0.0229555012397445	0.129167079089302	0.0212900969807744	0.814937654749255	0.213099222467676	CG42495	TMEM42	notDE	K	notDE	notDE	notDE	T4	all	notDE	notDE	notDE	T4	notDE	notDE	notDE	T4	notDE	notDE	T4	notDE	T4	T4	K	notDE	T1	T2	T3	T4	all
Mnat_00474	0.421620918771013	0.654354578237881	-0.159175320559862	0.759163661099498	0.062718860929007	-2.37320297514138	-1.26083425575475	CG10089	DUSP22	notDE	T0	notDE	notDE	notDE	T0	notDE	notDE	notDE	notDE	notDE	notDE	T2	notDE	T2	notDE	notDE	notDE	notDE	notDE	all	W	notDE	notDE	notDE	notDE	W	notDE
Mnat_00475	0.229195217328615	-0.104555731087057	-0.768674998516923	-0.350909571267174	0.672389721027259	0.344082534167471	-0.752423898055941	EMC8-9	EMC8	notDE	notDE	notDE	notDE	T3	notDE	notDE	notDE	notDE	T3	T4	notDE	notDE	T3	notDE	notDE	T3	notDE	notDE	T4	notDE	W	notDE	W	notDE	notDE	notDE	notDE
Mnat_00476	-1.28031871207085	0.40707670645023	0.0833605875736073	-0.325938129455758	-0.643476646697584	-0.198921104969882	0.633643319155593	Rm62	NA	notDE	notDE	notDE	notDE	T0	notDE	notDE	notDE	notDE	notDE	notDE	notDE	K	notDE	notDE	notDE	K	notDE	notDE	K	notDE	K	T0	T1	T2	notDE	T4	all
Mnat_00477	-0.286739631753596	0.37779795379972	-0.280982714018773	-0.0960362744690206	0.151096112539951	0.0662180207842384	-0.10051881219528	NA	NA	notDE	notDE	T0	notDE	notDE	notDE	T0	notDE	notDE	notDE	notDE	notDE	notDE	notDE	notDE	notDE	notDE	notDE	notDE	notDE	notDE	notDE	T0	notDE	notDE	notDE	T4	notDE
Mnat_00478	0.7972337726809	0.7972337726809	0.7972337726809	2.72773708347764	0.7972337726809	0.7972337726809	1.19174990327482	NA	NA	notDE	notDE	notDE	notDE	notDE	notDE	notDE	notDE	notDE	notDE	notDE	notDE	notDE	notDE	notDE	notDE	notDE	notDE	notDE	notDE	notDE	notDE	notDE	notDE	notDE	notDE	notDE	notDE
Mnat_00479	0.572607032764365	-0.483149961692949	-0.535659830158815	0.153685479622727	0.564063259616022	-1.13799015809054	-0.398644305621924	CG43347	NA	notDE	notDE	notDE	notDE	notDE	notDE	notDE	notDE	notDE	notDE	notDE	notDE	notDE	notDE	T2	notDE	notDE	T3	notDE	notDE	all	notDE	notDE	W	notDE	notDE	W	notDE
Mnat_00480	-0.389760016309669	0.47700863205059	-0.362589954866233	0.170536879715382	0.0114911387725102	0.0162158618089502	-0.152360975811629	CG44249	RNPC3	notDE	T0	T0	notDE	notDE	T0	T0	notDE	notDE	notDE	notDE	notDE	notDE	notDE	notDE	notDE	notDE	notDE	notDE	notDE	notDE	notDE	T0	notDE	notDE	notDE	T4	notDE
Mnat_00481	-0.14841696124896	-0.0824943247167265	-0.251285246860482	0.688977008182149	-0.133510130880526	-0.102863435110163	-0.153971860241433	CG1677	ZC3H18	notDE	notDE	notDE	T2	notDE	notDE	notDE	notDE	T2	notDE	notDE	notDE	T2	T2	T2	T2	notDE	notDE	notDE	notDE	notDE	notDE	notDE	notDE	T2	notDE	notDE	notDE
Mnat_00482	0.352053004836835	0.33495513425381	-0.475928505314411	-0.7064789217646	0.319326974478518	-0.374776459580795	-0.461401660951528	Hip14	ZDHHC17	notDE	notDE	notDE	notDE	notDE	notDE	notDE	notDE	notDE	T3	notDE	notDE	notDE	notDE	notDE	notDE	notDE	notDE	notDE	notDE	notDE	notDE	notDE	W	W	notDE	notDE	notDE
Mnat_00483	0.0621935828884426	-0.441087527984291	-0.0201987618227635	0.22690601862489	0.236038306122516	-0.3180850542132	0.135259009707016	waw	GUF1	notDE	notDE	notDE	notDE	notDE	notDE	notDE	notDE	notDE	notDE	notDE	notDE	notDE	notDE	notDE	notDE	notDE	notDE	notDE	notDE	notDE	notDE	notDE	notDE	notDE	notDE	notDE	notDE
Mnat_00484	0.277059389299131	-0.375223485945279	0.226170741740677	-0.846984101655018	-0.309772345985616	0.321304085601022	-0.114580455885316	NA	MAT2B	notDE	notDE	notDE	notDE	notDE	T4	notDE	notDE	T1	notDE	notDE	notDE	K	notDE	T4	all	notDE	T4	notDE	T4	notDE	notDE	notDE	notDE	W	W	notDE	notDE
Mnat_00485	-0.355582132047559	0.266158587108403	0.383536371345797	-0.893699134089302	-0.540402638961967	0.0064002391826816	0.308606680998026	Vamp7	VAMP7	notDE	notDE	notDE	T0	T0	notDE	notDE	notDE	T1	T1	notDE	notDE	K	notDE	T4	all	K	T4	notDE	notDE	notDE	K	T0	T1	notDE	notDE	notDE	notDE
Mnat_00486	-0.327780417872205	0.504286634024247	-0.300090462765109	0.345679341941726	-0.108521729884612	-0.723959181043824	-0.114030514030453	NA	NA	notDE	notDE	notDE	notDE	notDE	notDE	notDE	notDE	notDE	notDE	notDE	notDE	notDE	notDE	notDE	notDE	notDE	notDE	notDE	notDE	notDE	notDE	notDE	notDE	notDE	notDE	notDE	notDE
Mnat_00487	-0.123384597245312	0.419092572159746	0.0677880847426395	-0.0455060276636875	-0.577773515321058	0.204871072550481	-0.531061725327165	Nhe1	SLC9A8	notDE	T0	notDE	notDE	T0	notDE	T0	T1	notDE	T1	notDE	notDE	notDE	notDE	notDE	notDE	notDE	T4	notDE	T4	notDE	notDE	notDE	notDE	notDE	notDE	notDE	notDE
Mnat_00488	0.142878879795011	0.0128248711718963	-0.222337935982845	-0.237288471219469	0.522265174943444	-0.17002162259316	-0.314679384051095	CG32066	FAM49B	notDE	notDE	notDE	notDE	notDE	notDE	notDE	notDE	notDE	T3	notDE	notDE	notDE	notDE	notDE	notDE	notDE	notDE	notDE	notDE	notDE	notDE	notDE	notDE	notDE	notDE	notDE	notDE
Mnat_00489	-1.6056945172503	-0.108810242621545	-1.16825235620688	0.659025840856243	0.551883598710581	-0.0306445686121533	0.177241201311759	Myc	NA	notDE	notDE	notDE	notDE	notDE	notDE	notDE	notDE	T2	T3	notDE	notDE	notDE	notDE	notDE	notDE	notDE	notDE	notDE	notDE	notDE	K	T0	notDE	T2	T3	T4	all
Mnat_00490	-1.29693767564469	0.406380517542443	-0.0582506612027041	0.574834152607041	-0.330361916812969	-0.0970536268424274	-0.0866516988950974	NA	NA	notDE	notDE	notDE	notDE	notDE	notDE	notDE	notDE	notDE	notDE	notDE	notDE	notDE	notDE	notDE	notDE	notDE	notDE	notDE	notDE	notDE	K	T0	T1	T2	T3	T4	all
Mnat_00491	-0.224392674658508	0.327589868271997	1.09458858962077	0.965568341926626	0.445538526195989	0.230043878184797	-0.240285135069673	NA	NA	notDE	notDE	notDE	notDE	notDE	notDE	notDE	notDE	notDE	notDE	notDE	notDE	notDE	notDE	notDE	notDE	notDE	notDE	notDE	notDE	notDE	notDE	notDE	notDE	notDE	notDE	notDE	notDE
Mnat_00492	-1.3930743757016	0.059555075215382	0.454381897662442	0.618342388808086	-1.08983984622486	-0.315945234207079	0.297825246079413	CG31381	TRIT1	notDE	notDE	notDE	notDE	notDE	notDE	notDE	notDE	notDE	T1	T1	notDE	notDE	T2	T2	notDE	K	notDE	notDE	notDE	notDE	K	T0	T1	T2	notDE	T4	all
Mnat_00493	0.176112578075234	-0.148842123803569	0.347394966264131	-0.459535565253042	-0.996556171659391	0.0833541659511031	0.231992873167126	mtTFB1	TFB1M	notDE	notDE	notDE	notDE	T0	notDE	notDE	notDE	T1	T1	notDE	notDE	K	notDE	T4	notDE	K	T4	all	notDE	notDE	notDE	notDE	notDE	notDE	W	notDE	notDE
Mnat_00494	0.33415918013229	0.0441946220717623	0.0482536899538606	-0.66944990103582	-1.03064349887237	0.192191597055973	0.26124522975724	Ccdc56	COA3	notDE	notDE	notDE	notDE	T0	notDE	notDE	notDE	notDE	T1	notDE	notDE	K	notDE	T4	notDE	K	T4	all	notDE	notDE	notDE	notDE	notDE	W	W	notDE	notDE
Mnat_00495	-0.472736123636062	-0.136374182599747	-0.0612650121635809	-0.889409491677063	0.197106620461436	0.520452053716761	0.0271565175430929	CG11658	FBXO32	notDE	notDE	notDE	notDE	notDE	notDE	notDE	notDE	notDE	notDE	notDE	notDE	notDE	notDE	T4	notDE	notDE	notDE	notDE	notDE	T4	notDE	notDE	notDE	notDE	notDE	T4	notDE
Mnat_00496	-0.242510300151373	-0.278491350577605	-0.0662001604735107	-0.15001306789935	0.0578932797204283	0.113398681858264	0.350770505921454	Papst2	SLC35B3	notDE	notDE	notDE	notDE	notDE	notDE	notDE	notDE	notDE	notDE	notDE	notDE	notDE	notDE	notDE	notDE	notDE	notDE	notDE	notDE	notDE	K	notDE	notDE	notDE	notDE	notDE	notDE
Mnat_00497	-0.204016224503624	0.219585994225731	0.298396147262486	-0.345228751872167	-0.509887106730372	0.251709239805089	-0.334918498361444	NA	HSPA14	notDE	notDE	notDE	notDE	notDE	notDE	notDE	notDE	notDE	T1	notDE	notDE	notDE	notDE	T4	notDE	notDE	T4	notDE	T4	notDE	notDE	notDE	notDE	notDE	notDE	T4	notDE
Mnat_00498	-0.490060819071562	0.511987532270933	-0.649429634942696	-0.235182429775623	1.01684801127779	-0.944824640135869	-1.10285906201585	axo	NA	notDE	T0	T0	notDE	notDE	T0	notDE	notDE	notDE	T3	notDE	notDE	notDE	T3	notDE	notDE	T3	T3	notDE	notDE	notDE	notDE	notDE	notDE	notDE	T3	notDE	notDE
Mnat_00499	-0.0165351916206874	0.52909394841007	-0.895999741012907	-0.389764145684201	0.603835736845306	-0.256394859108473	-0.730271484032713	HDAC1	HDAC2	notDE	T0	T0	notDE	notDE	notDE	notDE	notDE	notDE	T3	notDE	notDE	notDE	notDE	notDE	notDE	T3	T3	notDE	notDE	notDE	W	notDE	W	notDE	notDE	notDE	notDE
Mnat_00501	-0.622187271166915	0.0215115250167055	-0.298031505000254	0.732600792948308	0.42601307974189	-0.874231756691504	-0.13143301283147	Src64B	FYN	notDE	notDE	notDE	notDE	notDE	notDE	notDE	notDE	notDE	notDE	notDE	notDE	notDE	notDE	T2	notDE	notDE	T3	notDE	notDE	all	notDE	notDE	notDE	T2	T3	notDE	notDE
Mnat_00502	-1.20280116801253	-0.437739957649826	-0.378666554111272	0.428510759764495	-0.552717068996911	-0.653140185707692	0.170534882125601	NA	NA	notDE	notDE	notDE	notDE	notDE	notDE	notDE	notDE	notDE	notDE	notDE	notDE	notDE	notDE	notDE	notDE	notDE	notDE	notDE	notDE	notDE	K	notDE	notDE	T2	notDE	notDE	notDE
Mnat_00503	0.495840527913101	-0.601075462074897	-0.482774168908478	-0.189513099232149	0.763884219811189	-0.236677569736329	-0.30573420235923	Lap1	ERBIN	notDE	notDE	notDE	notDE	T3	notDE	notDE	notDE	notDE	T3	notDE	notDE	notDE	T3	notDE	notDE	T3	T3	T3	notDE	notDE	W	W	W	W	notDE	W	notDE
Mnat_00504	-0.531648477481482	-1.26808259822538	-1.64130172477258	0.532962621517465	-4.02246043571793	-1.52884783177267	1.7365527451418	NA	NA	notDE	notDE	notDE	notDE	T0	notDE	notDE	K	notDE	notDE	notDE	notDE	K	T2	notDE	notDE	K	T4	all	K	notDE	K	notDE	notDE	notDE	W	notDE	notDE
Mnat_00505	-0.0940661693393695	-0.210767991049027	-0.0191770719184895	0.491812318589623	0.412842629720902	-0.866021228753905	0.200393553020145	NA	NA	notDE	notDE	notDE	notDE	notDE	notDE	notDE	notDE	notDE	notDE	notDE	notDE	notDE	notDE	notDE	notDE	notDE	notDE	notDE	notDE	notDE	notDE	notDE	notDE	notDE	notDE	notDE	notDE
Mnat_00506	-0.29196689975352	0.328258619287698	0.0559083282293233	-0.0872087453470527	-0.0847978365551329	-0.241296136978882	0.196760924076199	NA	NA	notDE	notDE	notDE	notDE	notDE	notDE	notDE	notDE	notDE	notDE	notDE	notDE	notDE	notDE	notDE	notDE	notDE	notDE	notDE	notDE	notDE	notDE	notDE	notDE	notDE	notDE	notDE	notDE
Mnat_00507	0.539067126398052	-1.38063648396305	-1.59009055243299	-1.02700402821277	-0.559058605963473	0.650667048990665	0.789320332580623	NA	WNT16	notDE	K	notDE	notDE	notDE	T4	notDE	K	notDE	notDE	T4	notDE	notDE	notDE	notDE	notDE	notDE	notDE	notDE	notDE	notDE	notDE	W	W	notDE	notDE	notDE	notDE
Mnat_00508	Inf	Inf	Inf	Inf	Inf	Inf	Inf	NA	NA	notDE	notDE	notDE	notDE	notDE	notDE	notDE	notDE	notDE	notDE	notDE	notDE	notDE	notDE	notDE	notDE	notDE	notDE	notDE	notDE	notDE	notDE	notDE	notDE	notDE	notDE	notDE	notDE
Mnat_00509	2.10619505731917	0.00968055081846513	-0.208277111409287	-0.822308810388065	-0.822308810388065	-0.43104421833191	0.426182481269923	NA	NA	notDE	notDE	notDE	notDE	notDE	notDE	notDE	notDE	notDE	notDE	notDE	notDE	notDE	notDE	notDE	notDE	notDE	notDE	notDE	notDE	notDE	notDE	W	notDE	W	notDE	W	worker
Mnat_00510	Inf	Inf	Inf	Inf	Inf	Inf	Inf	NA	NA	notDE	notDE	notDE	notDE	notDE	notDE	notDE	notDE	notDE	notDE	notDE	notDE	notDE	notDE	notDE	notDE	notDE	notDE	notDE	notDE	notDE	notDE	notDE	notDE	notDE	notDE	notDE	notDE
Mnat_00511	-6.39467442888609	-1.20846506594137	-1.7709343723424	-0.278783449957447	1.47945886487564	1.37645891060973	-4.42784788057847	NA	NA	all	T0	notDE	T2	T3	T4	notDE	T1	T2	T3	T4	notDE	T2	T3	T4	notDE	T3	notDE	notDE	T4	notDE	K	T0	T1	T2	T3	T4	all
Mnat_00512	-0.16426268082412	-0.146898730082432	0.318075768654265	0.212000907619998	-0.289187127046732	-0.0661476812261367	-0.0560322923177586	NA	TIGD4	notDE	notDE	notDE	notDE	notDE	notDE	notDE	notDE	notDE	T1	notDE	notDE	notDE	notDE	notDE	notDE	notDE	notDE	notDE	notDE	notDE	notDE	notDE	notDE	notDE	notDE	notDE	notDE
Mnat_00513	-0.0115501055938643	-0.335908172228629	-0.244048171641924	0.258260240141769	0.243436278114379	0.303856369541147	-0.609701588127838	NA	NA	notDE	notDE	notDE	notDE	notDE	notDE	notDE	notDE	notDE	notDE	notDE	notDE	T2	notDE	notDE	notDE	T3	notDE	notDE	T4	notDE	W	notDE	notDE	notDE	notDE	notDE	notDE
Mnat_00514	0.364169805158803	-2.66372080658683	-2.87675041556626	0.491338244291141	-1.20766705523477	-3.91213375152542	1.90226863163864	CNMaR	NA	notDE	K	notDE	notDE	notDE	notDE	notDE	K	T2	notDE	notDE	notDE	notDE	notDE	T2	notDE	K	T3	notDE	K	all	K	notDE	W	notDE	notDE	W	notDE
Mnat_00515	0.433036859502325	0.373016393514778	-0.0387374220097432	-0.652108638751748	-0.0189146021548688	-0.698432368051191	-0.259930095264771	NA	NA	notDE	notDE	notDE	notDE	notDE	T0	notDE	notDE	notDE	notDE	T1	notDE	notDE	notDE	notDE	notDE	notDE	T3	notDE	notDE	all	W	notDE	notDE	W	notDE	W	notDE
Mnat_00516	-0.678052858553851	-0.128027251773821	-0.313851234275698	0.449217631776374	-0.278586428847867	0.406051580403888	0.0962157116077716	NA	CEP19	notDE	notDE	notDE	notDE	notDE	notDE	notDE	notDE	notDE	notDE	T4	notDE	notDE	notDE	notDE	notDE	notDE	notDE	notDE	notDE	notDE	K	notDE	notDE	T2	notDE	T4	all
Mnat_00517	-0.346853235253649	0.0906592141372789	-0.389382466878651	-0.00803723363742841	0.417169020735964	0.115072234043048	-0.0184728900698326	IntS6	INTS6	notDE	notDE	notDE	notDE	notDE	notDE	notDE	notDE	notDE	T3	notDE	notDE	notDE	notDE	notDE	notDE	notDE	notDE	notDE	notDE	notDE	notDE	notDE	notDE	notDE	T3	notDE	notDE
Mnat_00519	-0.817249300746735	-1.94221035275609	-0.943532527953254	0.191837627248705	-0.0736544333691985	0.043477178371092	1.35967783555225	CG7568	DAW1	notDE	K	notDE	notDE	notDE	notDE	all	K	notDE	notDE	notDE	notDE	K	notDE	notDE	notDE	K	notDE	notDE	K	notDE	K	notDE	notDE	notDE	notDE	notDE	notDE
Mnat_00520	-0.208056804973808	-0.692940520864482	0.357820710170228	-0.256964410679167	-0.387915779934758	0.16984644508487	0.406915827182655	Cand1	CAND1	notDE	notDE	notDE	notDE	notDE	notDE	notDE	notDE	notDE	T1	notDE	notDE	notDE	notDE	notDE	notDE	K	T4	notDE	notDE	notDE	K	notDE	notDE	notDE	notDE	notDE	notDE
Mnat_00521	-0.303004769209506	0.107322615938346	-0.562675436104087	-0.54547989150169	-0.517836051616896	0.322093647173711	0.758993944516063	Gycalpha99B	GUCY1A2	notDE	notDE	notDE	notDE	notDE	notDE	notDE	K	notDE	notDE	T4	notDE	K	notDE	T4	notDE	K	T4	notDE	notDE	notDE	K	notDE	notDE	notDE	notDE	notDE	notDE
Mnat_00522	-0.354203382771492	-0.246255224966761	0.694356144895917	-0.0620941315206202	-1.0091963769971	-0.588655033593492	0.700460677250142	NA	NA	notDE	notDE	notDE	notDE	notDE	notDE	notDE	notDE	notDE	notDE	notDE	notDE	notDE	notDE	notDE	notDE	notDE	notDE	notDE	notDE	notDE	notDE	notDE	notDE	notDE	notDE	notDE	notDE
Mnat_00524	Inf	Inf	Inf	Inf	Inf	Inf	Inf	NA	NA	notDE	notDE	notDE	notDE	notDE	notDE	notDE	notDE	notDE	notDE	notDE	notDE	notDE	notDE	notDE	notDE	notDE	notDE	notDE	notDE	notDE	notDE	notDE	notDE	notDE	notDE	notDE	notDE
Mnat_00525	1.1176549334599	-0.235023226287977	-0.701564841232265	0.758706648653827	-2.55634264955721	-1.04838854126817	-0.64595817587902	Gycbeta100B	NA	notDE	notDE	notDE	notDE	notDE	notDE	notDE	notDE	T2	notDE	notDE	notDE	notDE	T2	notDE	notDE	notDE	notDE	notDE	notDE	notDE	W	W	W	notDE	W	notDE	worker
Mnat_00526	Inf	Inf	Inf	Inf	Inf	Inf	Inf	stops	NA	notDE	notDE	notDE	notDE	notDE	notDE	notDE	notDE	notDE	notDE	notDE	notDE	notDE	notDE	notDE	notDE	notDE	notDE	notDE	notDE	notDE	notDE	notDE	notDE	notDE	notDE	notDE	notDE
Mnat_00527	-1.76026323079173	-0.0452762669074197	-1.54425141696108	0.415116483183527	-1.21054996228595	-2.31098785387289	-2.22489890402031	CG31559	GRXCR1	notDE	T0	notDE	notDE	notDE	T0	T0	notDE	notDE	notDE	notDE	notDE	notDE	notDE	T2	notDE	notDE	notDE	notDE	notDE	notDE	notDE	notDE	notDE	T2	notDE	notDE	notDE
Mnat_00528	1.83125326852428	0.280240632294333	0.349113172417226	1.36167918429014	-0.579651602904347	-0.579651602904347	-0.579651602904347	NA	SYT9	notDE	notDE	notDE	notDE	notDE	notDE	notDE	notDE	notDE	notDE	notDE	notDE	notDE	notDE	notDE	notDE	notDE	notDE	notDE	notDE	notDE	W	notDE	notDE	notDE	notDE	W	notDE
Mnat_00529	5.63877680012093	5.78544120472585	5.63877680012093	5.63877680012093	5.63877680012093	5.63877680012093	5.63877680012093	NA	NA	notDE	notDE	notDE	notDE	notDE	notDE	notDE	notDE	notDE	notDE	notDE	notDE	notDE	notDE	notDE	notDE	notDE	notDE	notDE	notDE	notDE	notDE	notDE	notDE	notDE	notDE	notDE	notDE
Mnat_00530	-0.117924676320091	1.10614127519068	-1.29973433177609	-0.594428703019301	-0.219971212444418	-2.20483828591529	-1.36639075647356	kug	FAT1	notDE	T0	T0	T0	T0	T0	T0	notDE	notDE	T3	T1	notDE	notDE	notDE	T2	notDE	T3	T3	notDE	K	all	W	T0	W	notDE	notDE	W	notDE
Mnat_00531	Inf	Inf	Inf	Inf	Inf	Inf	Inf	NA	NA	notDE	notDE	notDE	notDE	notDE	notDE	notDE	notDE	notDE	notDE	notDE	notDE	notDE	notDE	notDE	notDE	notDE	notDE	notDE	notDE	notDE	notDE	notDE	notDE	notDE	notDE	notDE	notDE
Mnat_00532	Inf	Inf	Inf	Inf	Inf	Inf	Inf	NA	NA	notDE	notDE	notDE	notDE	notDE	notDE	notDE	notDE	notDE	notDE	notDE	notDE	notDE	notDE	notDE	notDE	notDE	notDE	notDE	notDE	notDE	notDE	notDE	notDE	notDE	notDE	notDE	notDE
Mnat_00533	2.45613914038729	-4.59042382445453	-4.39860795987048	-2.03039869557585	-3.61693745580629	-3.91086216055351	-1.82793633539373	CG6723	NA	notDE	K	notDE	notDE	notDE	notDE	notDE	K	T2	notDE	notDE	notDE	notDE	T2	T2	notDE	K	notDE	notDE	K	notDE	W	W	W	W	W	W	worker
Mnat_00534	0.27080207057187	-0.181317045578965	-0.0568014278207012	0.285284643177636	-0.660662815317479	-0.076237223255476	0.0218916524343809	HemK2	N6AMT1	notDE	notDE	notDE	notDE	notDE	notDE	notDE	notDE	notDE	notDE	notDE	notDE	notDE	T2	notDE	notDE	K	notDE	all	notDE	notDE	notDE	notDE	notDE	notDE	W	notDE	notDE
Mnat_00535	1.18181396526055	0.75032398663612	-1.58139291784599	-1.19757193252705	-0.229175388580988	-1.37146342659128	-2.10705007517927	CG7149	SELENOI	all	T0	T0	T0	notDE	T0	notDE	notDE	notDE	T3	notDE	notDE	notDE	notDE	notDE	notDE	T3	notDE	notDE	notDE	notDE	W	notDE	W	W	W	W	worker
Mnat_00536	2.17810141396179	1.80284328282257	2.10043673926902	1.80284328282257	1.80284328282257	1.80284328282257	3.00379179854175	NA	NA	notDE	notDE	notDE	notDE	notDE	notDE	notDE	notDE	notDE	notDE	notDE	notDE	notDE	notDE	notDE	notDE	notDE	notDE	notDE	notDE	notDE	notDE	notDE	notDE	notDE	notDE	notDE	notDE
Mnat_00537	2.5376411769158	2.37079900120027	2.37079900120027	2.37079900120027	2.37079900120027	2.37079900120027	3.16780644763685	NA	NA	notDE	notDE	notDE	notDE	notDE	notDE	notDE	notDE	notDE	notDE	notDE	notDE	notDE	notDE	notDE	notDE	notDE	notDE	notDE	notDE	notDE	notDE	notDE	notDE	notDE	notDE	notDE	notDE
Mnat_00538	-2.40075560733319	-1.28544433799646	-2.16740523145653	-1.78753892518219	2.43893846367695	-1.48483091755004	-1.1457358450363	NA	NA	notDE	notDE	notDE	notDE	T3	notDE	notDE	notDE	notDE	T3	notDE	notDE	notDE	T3	notDE	notDE	T3	T3	T3	notDE	notDE	notDE	notDE	notDE	notDE	T3	notDE	notDE
Mnat_00539	4.8371178611267	4.8371178611267	4.8371178611267	5.1393188227305	4.8371178611267	4.8371178611267	4.8371178611267	NA	NA	notDE	notDE	notDE	notDE	notDE	notDE	notDE	notDE	notDE	notDE	notDE	notDE	notDE	notDE	notDE	notDE	notDE	notDE	notDE	notDE	notDE	notDE	notDE	notDE	notDE	notDE	notDE	notDE
Mnat_00541	0.0804279368061227	-0.0373114463632588	0.0109588203545609	0.451225752512501	-0.340480399166546	-0.269938382357026	-0.0259262807558357	NA	NA	notDE	notDE	notDE	notDE	notDE	notDE	notDE	notDE	notDE	notDE	notDE	notDE	notDE	notDE	notDE	notDE	notDE	notDE	notDE	notDE	notDE	notDE	notDE	notDE	notDE	notDE	notDE	notDE
Mnat_00542	-0.101301239387079	0.800139366054066	-0.596496817084028	0.566333896486163	-1.46770166622921	-1.46770166622921	0.363053607152542	esg	SNAI2	notDE	notDE	notDE	notDE	notDE	notDE	notDE	notDE	notDE	notDE	notDE	notDE	notDE	notDE	notDE	notDE	notDE	notDE	notDE	notDE	notDE	notDE	notDE	notDE	notDE	notDE	notDE	notDE
Mnat_00543	0.444877124223415	0.158750631269241	-0.156731954744196	0.0618293498730382	-0.381983969112967	-0.849054754916445	-0.762773226798504	NA	NA	notDE	notDE	notDE	notDE	notDE	notDE	notDE	notDE	notDE	notDE	notDE	notDE	notDE	notDE	notDE	notDE	notDE	notDE	notDE	notDE	notDE	W	notDE	notDE	notDE	notDE	W	notDE
Mnat_00544	0.568401860428958	0.820627323846998	0.579063116944284	-1.05403340203397	-1.51125176839154	-1.31535180210926	-1.08737238224882	NA	NA	notDE	T0	notDE	T0	T0	T0	notDE	T1	T1	T1	T1	notDE	notDE	notDE	notDE	notDE	notDE	notDE	all	notDE	all	W	notDE	notDE	W	W	W	notDE
Mnat_00546	0.621112754374388	0.795360929247139	0.47917632307537	1.4003564126737	-0.140377164738327	-0.896205020427386	-0.638896249194699	NA	NA	notDE	notDE	notDE	notDE	notDE	notDE	notDE	notDE	notDE	notDE	notDE	notDE	notDE	notDE	notDE	notDE	notDE	notDE	notDE	notDE	notDE	notDE	notDE	notDE	notDE	notDE	notDE	notDE
Mnat_00547	0.396808738436595	0.736512307828215	-0.811780874201114	-0.588251737802307	-0.303858785370928	-1.81246759662751	-1.36564742212566	sky	TBC1D24	notDE	T0	notDE	T0	notDE	T0	T0	notDE	notDE	notDE	notDE	notDE	notDE	notDE	notDE	notDE	notDE	T3	notDE	notDE	all	W	notDE	notDE	W	notDE	W	notDE
Mnat_00548	2.64797041049822	2.64797041049822	2.64797041049822	3.43625815633251	2.64797041049822	2.64797041049822	3.14833980449249	NA	NA	notDE	notDE	notDE	notDE	notDE	notDE	notDE	notDE	notDE	notDE	notDE	notDE	notDE	notDE	notDE	notDE	notDE	notDE	notDE	notDE	notDE	notDE	notDE	notDE	notDE	notDE	notDE	notDE
Mnat_00549	Inf	Inf	Inf	Inf	Inf	Inf	Inf	NA	NA	notDE	notDE	notDE	notDE	notDE	notDE	notDE	notDE	notDE	notDE	notDE	notDE	notDE	notDE	notDE	notDE	notDE	notDE	notDE	notDE	notDE	notDE	notDE	notDE	notDE	notDE	notDE	notDE
Mnat_00550	-0.767077259392108	-0.854230521858781	-0.148017765685808	0.172320856783967	-0.0721521922425619	0.468427393738223	0.476130282120576	NA	NA	notDE	notDE	notDE	notDE	notDE	notDE	notDE	notDE	notDE	notDE	notDE	notDE	notDE	notDE	notDE	notDE	notDE	notDE	notDE	notDE	notDE	K	notDE	notDE	T2	notDE	T4	notDE
Mnat_00551	3.8371178611267	3.8371178611267	3.8371178611267	4.32346428496163	3.8371178611267	3.8371178611267	3.8371178611267	NA	NA	notDE	notDE	notDE	notDE	notDE	notDE	notDE	notDE	notDE	notDE	notDE	notDE	notDE	notDE	notDE	notDE	notDE	notDE	notDE	notDE	notDE	notDE	notDE	notDE	notDE	notDE	notDE	notDE
Mnat_00552	4.8371178611267	4.8371178611267	4.8371178611267	5.1393188227305	4.8371178611267	4.8371178611267	4.8371178611267	NA	NA	notDE	notDE	notDE	notDE	notDE	notDE	notDE	notDE	notDE	notDE	notDE	notDE	notDE	notDE	notDE	notDE	notDE	notDE	notDE	notDE	notDE	notDE	notDE	notDE	notDE	notDE	notDE	notDE
Mnat_00553	0.0911260194226343	0.776341818182837	0.870074044114435	1.38098856440731	-0.179850615941939	0.38719794356355	0.97913558041145	NA	NA	notDE	notDE	notDE	notDE	notDE	notDE	notDE	notDE	notDE	notDE	notDE	notDE	notDE	notDE	notDE	notDE	notDE	notDE	notDE	notDE	notDE	notDE	notDE	notDE	notDE	notDE	notDE	notDE
Mnat_00555	0.035664605156069	0.283614132708968	-0.235837960082449	0.305016844899978	-0.423886202815206	-0.0965236710487589	-0.0869889787106109	Bmcp	SLC25A30	notDE	notDE	notDE	notDE	notDE	notDE	notDE	notDE	notDE	notDE	notDE	notDE	notDE	notDE	notDE	notDE	notDE	notDE	notDE	notDE	notDE	notDE	notDE	notDE	notDE	notDE	notDE	notDE
Mnat_00556	Inf	Inf	Inf	Inf	Inf	Inf	Inf	NA	NA	notDE	notDE	notDE	notDE	notDE	notDE	notDE	notDE	notDE	notDE	notDE	notDE	notDE	notDE	notDE	notDE	notDE	notDE	notDE	notDE	notDE	notDE	notDE	notDE	notDE	notDE	notDE	notDE
Mnat_00557	-0.358049093505085	0.482085661332538	0.355895300346156	0.190408160577732	-0.363063337793039	-0.243184720064861	-1.47040527075386	Pka-C3	PRKX	all	T0	notDE	notDE	notDE	notDE	notDE	T1	notDE	notDE	notDE	notDE	T2	notDE	notDE	notDE	notDE	notDE	notDE	T4	notDE	W	notDE	notDE	notDE	notDE	notDE	notDE
Mnat_00558	-0.772050189906442	-0.75965761944869	-0.17878337151574	0.835792606827452	-0.100736448101072	0.351149973721716	0.00498119000546597	NA	NA	notDE	notDE	notDE	notDE	notDE	notDE	notDE	notDE	notDE	notDE	notDE	notDE	notDE	notDE	notDE	notDE	notDE	notDE	notDE	notDE	notDE	notDE	notDE	notDE	T2	notDE	T4	notDE
Mnat_00559	0.321095637103774	-0.727979550484529	-0.0253404955931256	-0.375038455445231	0.115966100715662	0.18685625340947	0.120863995975874	Cul3	CUL3	notDE	notDE	notDE	notDE	notDE	T4	all	notDE	notDE	notDE	notDE	notDE	notDE	notDE	T4	notDE	notDE	notDE	notDE	notDE	notDE	notDE	W	notDE	W	notDE	notDE	notDE
Mnat_00560	2.60477359830148	1.15931192174894	1.15931192174894	1.15931192174894	1.15931192174894	1.15931192174894	1.67249244010784	CG18635	NA	notDE	notDE	notDE	notDE	notDE	notDE	notDE	notDE	notDE	notDE	notDE	notDE	notDE	notDE	notDE	notDE	notDE	notDE	notDE	notDE	notDE	notDE	notDE	notDE	notDE	notDE	notDE	notDE
Mnat_00561	-0.671995038887204	-0.159151314799989	-0.127649197613278	2.06244760386617	-0.176981071830418	-0.671995038887204	-0.671995038887204	NA	NA	notDE	notDE	notDE	notDE	notDE	notDE	notDE	notDE	notDE	notDE	notDE	notDE	T2	notDE	notDE	notDE	notDE	notDE	notDE	notDE	notDE	notDE	notDE	notDE	notDE	notDE	notDE	notDE
Mnat_00562	-0.159559423055789	-0.20141842887539	-0.607599783478707	0.410326400536813	-0.571345832729702	1.68275383999298	-0.551296479617448	NA	NA	notDE	notDE	notDE	notDE	notDE	T4	notDE	notDE	notDE	notDE	T4	notDE	notDE	notDE	notDE	notDE	notDE	notDE	notDE	notDE	T4	notDE	notDE	notDE	notDE	notDE	T4	notDE
Mnat_00563	-1.97865038829061	0.106516940946928	-0.81942566408784	0.900742721258059	-3.40699444212941	-1.95747019313076	-2.49744769726715	NA	NA	notDE	T0	notDE	notDE	T0	notDE	notDE	notDE	notDE	notDE	notDE	notDE	T2	T2	T2	notDE	notDE	notDE	notDE	notDE	notDE	notDE	T0	T1	T2	notDE	notDE	notDE
Mnat_00565	0.106692570485094	-0.142279090657384	-0.0716587903568198	0.140300278214062	0.486235460387235	-0.485040269422267	-0.262326232867487	NA	NA	notDE	notDE	notDE	notDE	notDE	notDE	notDE	notDE	notDE	notDE	notDE	notDE	notDE	notDE	notDE	notDE	notDE	notDE	notDE	notDE	notDE	notDE	notDE	notDE	notDE	notDE	notDE	notDE
Mnat_00566	Inf	Inf	Inf	Inf	Inf	Inf	Inf	NA	NA	notDE	notDE	notDE	notDE	notDE	notDE	notDE	notDE	notDE	notDE	notDE	notDE	notDE	notDE	notDE	notDE	notDE	notDE	notDE	notDE	notDE	notDE	notDE	notDE	notDE	notDE	notDE	notDE
Mnat_00567	-0.531456651957389	1.21853983984855	-0.894978718557951	0.306054368872506	-0.411494174384588	-0.873628104550521	-0.890610536960503	Lrch	LRCH3	notDE	T0	T0	notDE	T0	T0	T0	notDE	notDE	notDE	notDE	notDE	notDE	notDE	notDE	notDE	notDE	notDE	notDE	notDE	notDE	notDE	T0	notDE	notDE	notDE	notDE	notDE
Mnat_00568	0.213948540940888	-0.409518101061708	-0.0249671144728793	-0.240438264757326	-0.342471682895248	0.362878418451362	0.0437120159102242	mEFG1	GFM1	notDE	notDE	notDE	notDE	notDE	T4	notDE	notDE	notDE	notDE	notDE	notDE	notDE	notDE	T4	notDE	notDE	T4	notDE	notDE	notDE	notDE	notDE	notDE	notDE	W	notDE	notDE
Mnat_00569	0.240345103271267	-0.481497265281026	-0.396792545692226	-0.416235856054659	0.0847661417150661	0.20913535998778	0.232523631367411	CG7420	SERGEF	notDE	notDE	notDE	notDE	notDE	notDE	notDE	notDE	notDE	notDE	notDE	notDE	notDE	notDE	notDE	notDE	notDE	notDE	notDE	notDE	notDE	notDE	notDE	notDE	notDE	notDE	notDE	notDE
Mnat_00570	0.0256994094567516	-0.410774434041023	0.246034247007331	-1.04829563625653	-0.302044199180699	0.491943133679715	0.0965663393228024	Ccm3	PDCD10	notDE	notDE	notDE	notDE	notDE	T4	notDE	notDE	T1	notDE	notDE	notDE	K	notDE	T4	all	notDE	T4	notDE	T4	notDE	notDE	notDE	notDE	W	notDE	T4	notDE
Mnat_00571	0.268421074239582	0.567868585607551	-0.537194892286277	-0.752084199092735	0.502387361792577	-0.679790612159767	-0.57304552153794	NA	NA	notDE	notDE	notDE	notDE	notDE	T0	notDE	notDE	notDE	notDE	notDE	notDE	notDE	notDE	notDE	notDE	notDE	notDE	notDE	notDE	notDE	notDE	notDE	notDE	notDE	notDE	notDE	notDE
Mnat_00572	-0.523820511968952	0.0994952314022873	-0.210242711418961	0.214940710626482	-0.894165162792517	0.116046016494915	0.249475072913317	CG7326	UBE3D	notDE	notDE	notDE	notDE	notDE	notDE	notDE	notDE	notDE	notDE	notDE	notDE	notDE	T2	notDE	notDE	K	T4	notDE	notDE	notDE	K	notDE	notDE	notDE	notDE	T4	notDE
Mnat_00573	-0.28759170861494	0.186098995955567	-0.533389968284613	0.0964359131623532	-0.0742309714980845	-0.0180716976938705	0.0654293961692712	CG2091	DCPS	notDE	notDE	notDE	notDE	notDE	notDE	notDE	notDE	notDE	notDE	notDE	notDE	notDE	notDE	notDE	notDE	notDE	notDE	notDE	notDE	notDE	notDE	notDE	notDE	notDE	notDE	notDE	notDE
Mnat_00574	-0.257187418832409	-0.177484679166975	-0.272970870954292	-0.986892505033142	-0.0327093205313641	0.879472648970288	-0.367184390408405	GCS2alpha	GANAB	notDE	notDE	notDE	T0	notDE	T4	notDE	notDE	notDE	notDE	T4	notDE	K	T3	T4	all	notDE	T4	notDE	T4	T4	notDE	notDE	notDE	W	notDE	T4	notDE
Mnat_00575	-0.596866885958	-0.221846448585752	0.476846552304888	0.477901293244926	-0.532866630781177	0.271105024010305	-0.51691273656194	NA	RBCK1	notDE	notDE	notDE	notDE	notDE	notDE	notDE	T1	notDE	T1	notDE	notDE	T2	T2	notDE	notDE	notDE	T4	notDE	T4	notDE	notDE	notDE	T1	T2	notDE	T4	notDE
Mnat_00576	0.408772671538051	0.357275669779625	-0.341543452465369	-0.311082065304663	0.125774746593199	-0.497520185562371	-0.5570317017759	Maf1	MAF1	notDE	notDE	notDE	notDE	notDE	notDE	notDE	notDE	notDE	notDE	notDE	notDE	notDE	notDE	notDE	notDE	notDE	notDE	notDE	notDE	notDE	W	notDE	W	W	notDE	W	notDE
Mnat_00577	-0.0160228666555014	0.523810004193469	-0.0493581627628582	0.0153790695695065	-0.601770378646337	-0.487957596250789	0.0852065417569734	CYLD	CYLD	notDE	notDE	notDE	notDE	T0	T0	T0	notDE	notDE	notDE	notDE	notDE	notDE	notDE	notDE	notDE	K	notDE	notDE	notDE	notDE	notDE	T0	notDE	notDE	W	W	notDE
Mnat_00578	-0.50405871311492	-2.29588779112225	-1.9178901972787	-0.526587270414089	-1.27107419724301	1.41175747213001	0.787965046879353	CG4133	NA	notDE	K	notDE	notDE	notDE	T4	all	K	notDE	notDE	T4	notDE	notDE	notDE	T4	notDE	K	T4	notDE	notDE	T4	notDE	W	notDE	notDE	notDE	T4	notDE
Mnat_00579	3.98194762282509	3.98194762282509	3.98194762282509	4.28414858442889	3.98194762282509	3.98194762282509	4.23925639405777	NA	NA	notDE	notDE	notDE	notDE	notDE	notDE	notDE	notDE	notDE	notDE	notDE	notDE	notDE	notDE	notDE	notDE	notDE	notDE	notDE	notDE	notDE	notDE	notDE	notDE	notDE	notDE	notDE	notDE
Mnat_00580	0.131176554003778	0.376883401905339	-0.694346598534446	0.336624891102056	0.556399727233852	-0.829757125232882	-0.592894228189417	Wdr59	WDR59	notDE	T0	T0	notDE	notDE	T0	notDE	notDE	notDE	T3	notDE	notDE	notDE	notDE	T2	notDE	T3	T3	notDE	notDE	all	notDE	notDE	notDE	notDE	notDE	W	notDE
Mnat_00581	-0.780002054211886	-0.761496140959024	0.120504676974833	0.673476327551623	-0.359663176816273	0.170899685924565	0.383787551771335	Cwc25	CWC25	notDE	notDE	notDE	notDE	notDE	notDE	notDE	notDE	notDE	T1	notDE	notDE	notDE	T2	notDE	notDE	K	T4	notDE	notDE	notDE	K	notDE	T1	T2	notDE	T4	all
Mnat_00582	0.126750618706792	-1.27862007517393	0.647729696726775	0.00522842224907729	-0.931998330539652	-0.859070552550931	0.473672535413445	NA	NA	notDE	K	T1	T2	notDE	notDE	all	notDE	notDE	T1	T1	notDE	notDE	T2	T2	notDE	K	notDE	notDE	K	notDE	notDE	W	notDE	notDE	W	W	notDE
Mnat_00584	-0.14788602751949	-0.69133846657413	0.471067085618086	0.220627676077081	-0.282004861241717	-0.354909315003452	0.352175473634671	NA	NA	notDE	notDE	notDE	notDE	notDE	notDE	notDE	notDE	notDE	notDE	notDE	notDE	notDE	notDE	notDE	notDE	notDE	notDE	notDE	notDE	notDE	notDE	notDE	notDE	notDE	notDE	notDE	notDE
Mnat_00585	-0.261006297753801	-0.180744003092849	0.187420468501971	-0.57750243606143	0.297782396876479	0.274882172584363	-0.0928138684986391	shu	FKBP6	notDE	notDE	notDE	notDE	notDE	notDE	notDE	notDE	T1	notDE	notDE	notDE	notDE	T3	T4	all	notDE	notDE	notDE	notDE	notDE	notDE	notDE	T1	notDE	T3	T4	notDE
Mnat_00586	0.346757657421111	0.26554212767822	0.248833583833362	-0.313773578706009	-0.0667332033415486	-0.985061129065802	-0.150080069078243	NA	NA	notDE	notDE	notDE	notDE	notDE	notDE	notDE	notDE	notDE	notDE	notDE	notDE	notDE	notDE	notDE	notDE	notDE	notDE	notDE	notDE	all	notDE	notDE	notDE	notDE	notDE	W	notDE
Mnat_00587	0.586852011418351	-0.719634462993366	0.0739660922825604	-0.199837810591964	-0.154280785449626	-0.369576009284515	0.337824438665584	CG8475	NA	notDE	K	T1	notDE	notDE	notDE	all	notDE	notDE	notDE	notDE	notDE	notDE	notDE	notDE	notDE	notDE	notDE	notDE	K	notDE	notDE	W	W	W	W	W	worker
Mnat_00588	-0.467191846886368	-0.0414381829191186	-0.212713492008517	0.0383353831802319	0.221418038165189	0.113779946149178	0.124290371230044	Fsn	FBXO45	notDE	notDE	notDE	notDE	notDE	notDE	notDE	notDE	notDE	notDE	notDE	notDE	notDE	notDE	notDE	notDE	notDE	notDE	notDE	notDE	notDE	notDE	notDE	notDE	notDE	notDE	notDE	notDE
Mnat_00589	-0.765186374296809	-0.756462189453363	0.209640021290828	-0.860988518394887	-0.183741518917459	0.792108125569583	0.454572998792786	CG17059	COPS9	notDE	K	T1	notDE	notDE	T4	notDE	notDE	T1	notDE	notDE	notDE	K	notDE	T4	notDE	K	T4	notDE	notDE	T4	K	notDE	T1	notDE	notDE	T4	notDE
Mnat_00590	3.66461218782469	3.64443441671407	3.76932833539144	3.49777001210916	3.49777001210916	3.49777001210916	3.49777001210916	NA	NA	notDE	notDE	notDE	notDE	notDE	notDE	notDE	notDE	notDE	notDE	notDE	notDE	notDE	notDE	notDE	notDE	notDE	notDE	notDE	notDE	notDE	notDE	notDE	notDE	notDE	notDE	notDE	notDE
Mnat_00592	2.558678819657	2.43436658889734	2.28770218429242	3.01085066814778	2.28770218429242	2.28770218429242	2.28770218429242	NA	NA	notDE	notDE	notDE	notDE	notDE	notDE	notDE	notDE	notDE	notDE	notDE	notDE	notDE	notDE	notDE	notDE	notDE	notDE	notDE	notDE	notDE	notDE	notDE	notDE	notDE	notDE	notDE	notDE
Mnat_00593	0.204018219883485	-0.536017904830278	-1.61145068221711	1.15210524278139	-1.94707529024654	0.106866845734087	-1.79747614673995	DopEcR	GPR52	notDE	notDE	notDE	notDE	notDE	notDE	notDE	notDE	notDE	notDE	notDE	notDE	T2	notDE	notDE	notDE	notDE	notDE	notDE	notDE	notDE	notDE	notDE	notDE	notDE	notDE	notDE	notDE
Mnat_00594	1.70189125071997	1.92531132738104	2.01994743515704	1.8435421224696	2.29735939141292	1.54153153572386	1.54153153572386	NA	NA	notDE	notDE	notDE	notDE	notDE	notDE	notDE	notDE	notDE	notDE	notDE	notDE	notDE	notDE	notDE	notDE	notDE	notDE	notDE	notDE	notDE	notDE	notDE	notDE	notDE	notDE	notDE	notDE
Mnat_00595	1.00550173820567	1.08693437193816	0.641920588747718	0.861096519703293	0.806461256460202	0.647242001517115	0.593789347223085	NA	NA	notDE	notDE	notDE	notDE	notDE	notDE	notDE	notDE	notDE	notDE	notDE	notDE	notDE	notDE	notDE	notDE	notDE	notDE	notDE	notDE	notDE	notDE	notDE	notDE	notDE	notDE	notDE	notDE
Mnat_00596	-0.404157141314003	0.00276400888867653	-0.039258735637913	0.0455628096461541	0.262030128197749	0.104232291820563	-0.00700651421272348	CG15019	LLPH	notDE	notDE	notDE	notDE	notDE	notDE	notDE	notDE	notDE	notDE	notDE	notDE	notDE	notDE	notDE	notDE	notDE	notDE	notDE	notDE	notDE	notDE	notDE	notDE	notDE	T3	T4	all
Mnat_00597	-0.982290348370049	-2.50001867297152	-1.0041860929644	-1.09938560903734	1.24870646030654	0.721062569952184	0.638725603690186	CG4270	GLIPR2	notDE	K	T1	T2	T3	T4	all	K	notDE	T3	T4	notDE	K	T3	T4	notDE	notDE	notDE	notDE	notDE	notDE	K	W	notDE	notDE	T3	T4	notDE
Mnat_00598	-1.54710647721165	-2.57806939697895	-0.000279873394157776	0.0928819377861225	-2.51986250227424	1.24602734763378	1.05604960572961	NA	NA	notDE	K	T1	T2	notDE	T4	all	notDE	notDE	notDE	T4	notDE	notDE	notDE	T4	notDE	K	T4	notDE	notDE	notDE	K	notDE	T1	T2	notDE	T4	notDE
Mnat_00599	-1.23852361373336	-1.48573160187793	-3.22395974579313	0.0461386786513849	1.38027872595616	0.813630423286837	-2.02349906717468	SLO2	KCNT1	notDE	notDE	notDE	notDE	T3	T4	notDE	notDE	T2	T3	T4	all	T2	notDE	notDE	notDE	T3	notDE	notDE	T4	notDE	notDE	notDE	notDE	notDE	T3	T4	notDE
Mnat_00600	0.47278719203265	0.104872870564131	0.245722932559663	-0.43468556780098	0.563063025099073	-1.76434974426527	-0.162621139003695	NA	NA	notDE	notDE	notDE	notDE	notDE	notDE	notDE	notDE	notDE	notDE	notDE	notDE	notDE	notDE	notDE	notDE	notDE	notDE	notDE	notDE	all	notDE	notDE	notDE	notDE	notDE	W	notDE
Mnat_00602	1.84220283682585	0.319370594856095	0.500193037842835	0.621571556459894	1.39971038671568	0.319370594856095	0.319370594856095	NA	NA	notDE	notDE	notDE	notDE	notDE	notDE	notDE	notDE	notDE	notDE	notDE	notDE	notDE	notDE	notDE	notDE	notDE	notDE	notDE	notDE	notDE	notDE	notDE	notDE	notDE	notDE	notDE	notDE
Mnat_00603	2.14471239189104	-0.785788930785524	-0.785788930785524	-0.157852531260728	-0.290774963728738	-0.239664521973127	-0.785788930785524	NA	NA	notDE	notDE	notDE	notDE	notDE	notDE	notDE	notDE	notDE	notDE	notDE	notDE	notDE	notDE	notDE	notDE	notDE	notDE	notDE	notDE	notDE	W	W	W	notDE	notDE	notDE	worker
Mnat_00604	3.43846014298888	3.98989257473945	3.43846014298888	3.43846014298888	3.43846014298888	3.43846014298888	3.43846014298888	NA	NA	notDE	notDE	notDE	notDE	notDE	notDE	notDE	notDE	notDE	notDE	notDE	notDE	notDE	notDE	notDE	notDE	notDE	notDE	notDE	notDE	notDE	notDE	notDE	notDE	notDE	notDE	notDE	notDE
Mnat_00605	-0.221912003762305	0.856238873075179	0.0944134180831371	-0.121994503161012	0.0679783702934456	-1.82410797124616	-1.25157505036541	NA	NA	notDE	T0	notDE	notDE	notDE	T0	T0	T1	notDE	notDE	T1	notDE	notDE	notDE	T2	notDE	T3	T3	notDE	notDE	all	notDE	T0	notDE	notDE	notDE	W	notDE
Mnat_00606	-0.0532891723820622	0.206615219865167	-0.637144030159866	-0.313421107892582	1.18357061758925	-2.15371624358806	-2.38558891288021	NA	NA	all	T0	notDE	notDE	notDE	T0	notDE	notDE	notDE	notDE	notDE	notDE	notDE	notDE	notDE	notDE	T3	T3	notDE	notDE	notDE	W	notDE	notDE	notDE	notDE	notDE	notDE
Mnat_00607	-1.69200684355616	0.266005647720824	0.0741979847487231	-0.0588518425850939	-0.0471044460033891	-1.13876306458807	-1.30661613385952	CG31522	NA	notDE	T0	notDE	notDE	notDE	notDE	notDE	notDE	notDE	notDE	notDE	notDE	notDE	notDE	notDE	notDE	notDE	notDE	notDE	notDE	notDE	notDE	T0	notDE	T2	T3	notDE	all
Mnat_00608	0.281971012005088	-0.21563187916181	-0.342320537768998	-0.610886248516189	0.280760673140881	0.432619658999309	-0.524094025480008	NA	NA	notDE	notDE	notDE	notDE	notDE	notDE	notDE	notDE	notDE	notDE	T4	notDE	notDE	T3	T4	notDE	T3	notDE	notDE	T4	notDE	W	notDE	notDE	W	notDE	notDE	notDE
Mnat_00609	-0.0545745404037384	0.136985991046414	-0.262781008804097	0.175954030856101	-0.0207097432107763	0.231641837502032	-0.417007474385134	CG6388	TRMT1	notDE	notDE	notDE	notDE	notDE	notDE	notDE	notDE	notDE	notDE	notDE	notDE	notDE	notDE	notDE	notDE	notDE	notDE	notDE	T4	notDE	notDE	notDE	notDE	notDE	notDE	notDE	notDE
Mnat_00610	-0.855273498534806	-0.52372161135501	0.423201027655401	-0.0142613888262956	-0.453862755917127	-0.00900228579940041	0.67563464803398	l(1)10Bb	BUD31	notDE	notDE	notDE	notDE	notDE	notDE	notDE	notDE	notDE	T1	notDE	notDE	notDE	notDE	notDE	notDE	K	notDE	notDE	K	notDE	K	notDE	T1	notDE	notDE	T4	all
Mnat_00611	-1.08544037060927	-0.130647275750598	0.227203428580444	0.437852052499412	-0.238668882189301	0.0494566066034276	0.2140895093364	CG4438	PDAP1	notDE	notDE	notDE	notDE	notDE	notDE	notDE	notDE	notDE	notDE	notDE	notDE	notDE	notDE	notDE	notDE	K	notDE	notDE	notDE	notDE	K	T0	T1	T2	T3	T4	all
Mnat_00612	3.3899117261569	3.3899117261569	3.3899117261569	3.87625814999184	3.3899117261569	3.3899117261569	3.62654005328339	NA	NA	notDE	notDE	notDE	notDE	notDE	notDE	notDE	notDE	notDE	notDE	notDE	notDE	notDE	notDE	notDE	notDE	notDE	notDE	notDE	notDE	notDE	notDE	notDE	notDE	notDE	notDE	notDE	notDE
Mnat_00613	-0.210270896607572	-0.109683347264276	-0.166431196428415	-0.156963752051975	-0.459030517710163	0.584506240331889	0.0946182954615399	NA	NA	notDE	notDE	notDE	notDE	notDE	T4	notDE	notDE	notDE	notDE	T4	notDE	notDE	notDE	T4	notDE	notDE	T4	notDE	notDE	T4	notDE	notDE	notDE	notDE	notDE	T4	notDE
Mnat_00614	-0.640475725288234	-0.157864978790564	0.247095486941642	-0.0914997874726853	-0.845858756910363	-0.0791226593960672	0.809817688738938	CG32409	RRS1	K	K	notDE	notDE	notDE	notDE	notDE	notDE	notDE	T1	notDE	notDE	K	notDE	notDE	notDE	K	T4	notDE	K	notDE	K	notDE	T1	notDE	notDE	notDE	notDE
Mnat_00615	0.336716903298609	0.418818428751764	-0.782032022431514	0.102653933331709	0.122697739790191	-0.599075639155582	-0.0829836478059131	NA	CRLF3	notDE	notDE	notDE	notDE	notDE	T0	notDE	notDE	notDE	notDE	notDE	notDE	notDE	notDE	notDE	notDE	notDE	notDE	notDE	notDE	notDE	notDE	notDE	notDE	notDE	notDE	W	notDE
Mnat_00616	0.219237017101844	0.756120171182841	-0.202940717156171	-0.0909472076779892	0.231065836250168	-1.46430852186807	-0.968113312721379	NA	NA	notDE	notDE	notDE	notDE	notDE	T0	notDE	notDE	notDE	notDE	notDE	notDE	notDE	notDE	notDE	notDE	notDE	notDE	notDE	notDE	notDE	notDE	notDE	notDE	notDE	notDE	notDE	notDE
Mnat_00617	0.228397394751327	-0.807010276946244	-0.0790211389455667	0.173354946670854	0.271865590559671	-0.0824633639717285	-0.0306296514254092	NA	TMC5	notDE	notDE	notDE	notDE	notDE	notDE	all	notDE	notDE	notDE	notDE	notDE	notDE	notDE	notDE	notDE	notDE	notDE	notDE	notDE	notDE	notDE	notDE	notDE	notDE	notDE	notDE	notDE
Mnat_00618	-1.79779316186692	-1.32961786136461	-0.719617778944711	1.7055100242484	0.880573198910232	-0.841021402820831	-0.193737361065269	NA	NA	notDE	notDE	notDE	T2	T3	notDE	notDE	notDE	T2	notDE	notDE	notDE	T2	notDE	T2	T2	notDE	notDE	notDE	notDE	notDE	notDE	notDE	notDE	T2	T3	notDE	all
Mnat_00619	Inf	Inf	Inf	Inf	Inf	Inf	Inf	NA	NA	notDE	notDE	notDE	notDE	notDE	notDE	notDE	notDE	notDE	notDE	notDE	notDE	notDE	notDE	notDE	notDE	notDE	notDE	notDE	notDE	notDE	notDE	notDE	notDE	notDE	notDE	notDE	notDE
Mnat_00620	Inf	Inf	Inf	Inf	Inf	Inf	Inf	NA	NA	notDE	notDE	notDE	notDE	notDE	notDE	notDE	notDE	notDE	notDE	notDE	notDE	notDE	notDE	notDE	notDE	notDE	notDE	notDE	notDE	notDE	notDE	notDE	notDE	notDE	notDE	notDE	notDE
Mnat_00622	2.09882311857366	-3.27786433304597	-2.42761699801738	-2.06386675662635	-2.94948331121168	-3.73408784344377	-3.09061838372593	NA	NA	notDE	notDE	notDE	notDE	notDE	notDE	notDE	notDE	notDE	notDE	notDE	notDE	notDE	notDE	notDE	notDE	notDE	notDE	notDE	notDE	notDE	W	W	W	W	W	W	worker
Mnat_00623	2.17488443104592	-2.32502150972981	-1.13509082222384	-1.2217783255246	-2.13216836191312	-3.07562988706018	-2.43598293028422	NA	NA	notDE	notDE	notDE	notDE	notDE	notDE	notDE	notDE	notDE	notDE	notDE	notDE	notDE	notDE	notDE	notDE	notDE	notDE	notDE	notDE	all	W	W	W	W	W	W	worker
Mnat_00624	0.241238397021437	0.0047763787649142	-0.329962132361225	-0.350929087338974	0.585470157911479	-0.626924285681066	-0.151401181410841	NA	NA	notDE	notDE	notDE	notDE	notDE	notDE	notDE	notDE	notDE	notDE	notDE	notDE	notDE	notDE	notDE	notDE	notDE	notDE	notDE	notDE	notDE	notDE	notDE	notDE	notDE	notDE	notDE	notDE
Mnat_00625	0.498765797766752	1.12356706234124	0.980829609701109	0.527598726910276	0.352436413044885	0.0306607549022006	0.0510173014691396	NA	NA	notDE	notDE	notDE	notDE	notDE	notDE	notDE	notDE	notDE	notDE	notDE	notDE	notDE	notDE	notDE	notDE	notDE	notDE	notDE	notDE	notDE	notDE	notDE	notDE	notDE	notDE	notDE	notDE
Mnat_00626	0.781414347444039	0.666513789568228	-0.459242708050958	-0.981508070813182	1.86898756039087	-0.981508070813182	-0.0301204217365869	NA	NA	notDE	notDE	notDE	notDE	notDE	notDE	notDE	notDE	notDE	notDE	notDE	notDE	notDE	notDE	notDE	notDE	notDE	notDE	notDE	notDE	notDE	notDE	notDE	notDE	notDE	notDE	notDE	notDE
Mnat_00627	0.102791821445005	0.449590637413063	-0.308197308635411	-0.611274078024305	0.892387559210265	-0.768914024071687	-1.80954313536941	NA	NA	all	T0	notDE	notDE	notDE	notDE	notDE	notDE	notDE	notDE	notDE	notDE	notDE	notDE	notDE	notDE	T3	notDE	notDE	notDE	notDE	W	notDE	notDE	notDE	notDE	notDE	notDE
Mnat_00628	0.0873379875090377	0.159676103827591	-0.196072752962794	0.370096998493606	0.152827941339787	-0.781739354382705	-0.634303049506629	NA	NA	notDE	notDE	notDE	notDE	notDE	notDE	notDE	notDE	notDE	notDE	notDE	notDE	notDE	notDE	notDE	notDE	notDE	notDE	notDE	notDE	notDE	notDE	notDE	notDE	notDE	notDE	notDE	notDE
Mnat_00629	5.00603481757911	4.77165614461034	4.77165614461034	4.77165614461034	4.77165614461034	4.77165614461034	4.77165614461034	NA	NA	notDE	notDE	notDE	notDE	notDE	notDE	notDE	notDE	notDE	notDE	notDE	notDE	notDE	notDE	notDE	notDE	notDE	notDE	notDE	notDE	notDE	notDE	notDE	notDE	notDE	notDE	notDE	notDE
Mnat_00630	-0.177539447745932	0.391018753602151	-0.931391287815325	-0.194461727944828	1.34013698491017	-2.38540081969883	-1.69763282233855	NA	NA	notDE	T0	notDE	notDE	notDE	T0	notDE	notDE	notDE	notDE	notDE	notDE	notDE	notDE	notDE	notDE	T3	T3	notDE	notDE	all	notDE	notDE	notDE	notDE	notDE	notDE	notDE
Mnat_00631	-0.261823426224203	-1.12541692875575	0.0674853585178346	0.362099396898996	-0.721526995330008	0.361633248802455	0.568409657211283	NA	NA	notDE	K	T1	T2	notDE	T4	all	notDE	notDE	notDE	notDE	notDE	notDE	notDE	notDE	notDE	K	notDE	notDE	notDE	notDE	K	notDE	notDE	notDE	notDE	notDE	notDE
Mnat_00633	Inf	Inf	Inf	Inf	Inf	Inf	Inf	NA	NA	notDE	notDE	notDE	notDE	notDE	notDE	notDE	notDE	notDE	notDE	notDE	notDE	notDE	notDE	notDE	notDE	notDE	notDE	notDE	notDE	notDE	notDE	notDE	notDE	notDE	notDE	notDE	notDE
Mnat_00634	0.612778702482743	0.674829856320287	-1.25113445915065	0.0261968626389504	-0.787222471805092	-2.1706271636704	-1.52263489839789	Mcr	NA	notDE	T0	T0	notDE	notDE	T0	notDE	notDE	notDE	notDE	notDE	notDE	notDE	notDE	T2	notDE	notDE	T3	notDE	notDE	all	W	notDE	W	notDE	W	W	notDE
Mnat_00636	-1.76776398016551	0.522743469904537	-0.60755543160676	0.216543878701643	-0.668101017278838	-0.7972602762277	-0.0022457254679152	NA	NA	notDE	notDE	notDE	notDE	notDE	T0	notDE	notDE	notDE	notDE	notDE	notDE	notDE	notDE	T2	notDE	notDE	notDE	notDE	notDE	notDE	K	T0	T1	T2	T3	T4	all
Mnat_00637	0.642242434479176	0.891732956984809	-0.272785467725262	-1.34392590665226	-0.844178275169248	-0.559866657521655	-1.50229160284729	CG1882	ABHD4	all	T0	T0	T0	T0	T0	T0	T1	T1	notDE	notDE	notDE	notDE	notDE	T4	notDE	notDE	notDE	notDE	T4	notDE	W	notDE	W	W	W	W	notDE
Mnat_00638	0.202856024186871	1.61227324982184	-1.11287585733898	-1.58172251609344	-2.66899505234796	-1.95864325563726	-2.02083366387674	NA	NA	notDE	T0	T0	T0	T0	T0	T0	notDE	notDE	notDE	notDE	notDE	notDE	notDE	notDE	notDE	notDE	notDE	notDE	notDE	notDE	W	T0	notDE	W	W	W	notDE
Mnat_00639	2.20373562156671	2.05345960161236	1.85056712175872	2.93016770551456	1.85056712175872	1.85056712175872	1.85056712175872	NA	NA	notDE	notDE	notDE	notDE	notDE	notDE	notDE	notDE	notDE	notDE	notDE	notDE	notDE	notDE	notDE	notDE	notDE	notDE	notDE	notDE	notDE	notDE	notDE	notDE	notDE	notDE	notDE	notDE
Mnat_00640	0.210884992717968	0.676170634464392	-0.124004696743645	-0.194732149981972	-1.6685312643713	-3.1071474713331	0.921070568774029	NA	VAT1L	notDE	notDE	T0	T0	T0	T0	notDE	K	notDE	T1	T1	notDE	K	T2	T2	notDE	K	notDE	notDE	K	all	K	notDE	notDE	notDE	W	W	notDE
Mnat_00641	-0.378659574147387	-1.63275354801063	-0.297903458540368	-0.0411325554618811	-0.114604332784866	0.712164825923497	0.630515279752896	NA	POMGNT2	notDE	K	notDE	T2	notDE	T4	all	K	notDE	notDE	T4	notDE	notDE	notDE	T4	notDE	K	T4	notDE	notDE	notDE	K	notDE	notDE	notDE	notDE	T4	notDE
Mnat_00642	0.233245628516981	0.339132892620664	-0.536951385541028	-0.825761528485796	0.685801351888371	-0.725197993194605	-0.641401310428999	NA	NA	notDE	notDE	notDE	notDE	notDE	T0	notDE	notDE	notDE	T3	notDE	notDE	notDE	T3	notDE	notDE	T3	T3	notDE	notDE	notDE	notDE	notDE	W	W	notDE	W	notDE
Mnat_00643	-0.237433924577825	-0.620436931538529	-0.152204481899837	-0.0602302915705627	-0.07803544554163	0.723033362068567	-0.129619845271418	CG15916	RBFA	notDE	notDE	notDE	notDE	notDE	T4	notDE	notDE	notDE	notDE	T4	notDE	notDE	notDE	T4	notDE	notDE	T4	notDE	T4	T4	notDE	notDE	notDE	notDE	notDE	T4	notDE
Mnat_00644	-0.691156288649318	-1.30691257576104	-0.972928662115928	0.80835477160001	-6.27536541127571	-3.19559436199522	-1.66194248459093	stj	CACNA2D3	notDE	notDE	notDE	notDE	T0	T0	notDE	notDE	notDE	T1	notDE	notDE	T2	T2	T2	notDE	K	notDE	all	notDE	all	notDE	notDE	notDE	T2	W	W	notDE
Mnat_00645	-2.60965551844661	-2.22861681359413	0.450929970810023	0.754900210584866	0.187878013090694	0.519989318977044	-0.174500532074392	Ca-Ma2d	NA	notDE	K	T1	T2	T3	T4	all	notDE	notDE	notDE	notDE	notDE	notDE	notDE	notDE	notDE	notDE	notDE	notDE	notDE	notDE	K	notDE	T1	T2	T3	T4	all
Mnat_00646	-0.621238597866182	-0.392345363291427	0.14889863215601	1.07338091291875	-0.382990416844069	-0.804889358487804	0.152265410497869	Dbp73D	DDX51	notDE	notDE	notDE	notDE	notDE	notDE	notDE	notDE	T2	notDE	T1	notDE	T2	T2	T2	T2	notDE	notDE	notDE	K	notDE	K	notDE	T1	T2	notDE	notDE	notDE
Mnat_00647	-0.659521989129364	-0.241070498226514	0.0839849868062601	0.173658678010432	-0.46996395879838	0.327358560225095	0.347923814119974	NA	ZXDC	notDE	notDE	notDE	notDE	notDE	notDE	notDE	notDE	notDE	notDE	notDE	notDE	notDE	notDE	notDE	notDE	K	T4	notDE	notDE	notDE	K	notDE	T1	T2	notDE	T4	all
Mnat_00648	-0.00391755439407068	0.657635498165615	-0.949308706442249	-1.08707452242221	0.44483257933901	-1.06560601246883	-1.06705292372917	Nrg	NRCAM	notDE	T0	T0	T0	notDE	T0	T0	notDE	notDE	T3	notDE	notDE	notDE	T3	notDE	notDE	T3	T3	notDE	notDE	notDE	W	notDE	W	W	notDE	W	notDE
Mnat_00649	-0.165291967232074	0.329058109127962	0.0949960380784058	0.378519727240287	-0.368850935086392	-0.743339095145327	0.287741329755807	NA	NA	notDE	notDE	notDE	notDE	notDE	notDE	notDE	notDE	notDE	notDE	notDE	notDE	notDE	notDE	notDE	notDE	notDE	notDE	notDE	notDE	notDE	notDE	notDE	notDE	notDE	notDE	notDE	notDE
Mnat_00650	-0.129691238789543	-0.27474039310631	0.296883767731301	0.114014189968648	-0.582630592279318	-0.274720055062819	0.545945666721176	mRF1	MTRF1L	notDE	notDE	notDE	notDE	notDE	notDE	notDE	notDE	notDE	T1	notDE	notDE	notDE	notDE	notDE	notDE	K	notDE	notDE	K	notDE	K	notDE	notDE	notDE	notDE	notDE	notDE
Mnat_00651	3.64596849226726	3.64596849226726	3.91752681554955	3.947979079013	3.64596849226726	3.64596849226726	3.64596849226726	CG34367	SHOX2	notDE	notDE	notDE	notDE	notDE	notDE	notDE	notDE	notDE	notDE	notDE	notDE	notDE	notDE	notDE	notDE	notDE	notDE	notDE	notDE	notDE	notDE	notDE	notDE	notDE	notDE	notDE	notDE
Mnat_00652	-0.145063656142899	0.365625233881771	-0.725344649015239	-0.330478700617064	0.733519548473459	-0.633065512589989	-0.587437728804035	Tnpo	TNPO1	notDE	notDE	notDE	notDE	notDE	notDE	notDE	notDE	notDE	T3	notDE	notDE	notDE	T3	notDE	notDE	T3	T3	notDE	notDE	notDE	notDE	notDE	notDE	notDE	notDE	notDE	notDE
Mnat_00653	-0.939627059740932	1.44942578436707	-0.123231248749287	-1.14804856007707	-0.983182999778893	-0.233632525487847	-1.16333526180846	NA	FBXW9	notDE	T0	T0	T0	T0	T0	T0	T1	notDE	T1	notDE	notDE	notDE	notDE	notDE	notDE	notDE	notDE	notDE	T4	notDE	notDE	T0	T1	notDE	notDE	T4	notDE
Mnat_00654	0.57303321416297	0.652331891033345	0.46618904338181	0.447758633485567	0.830383898160645	-0.352958765509437	1.17165254714932	NA	NA	notDE	notDE	notDE	notDE	notDE	notDE	notDE	notDE	notDE	notDE	notDE	notDE	notDE	notDE	notDE	notDE	notDE	notDE	notDE	notDE	notDE	notDE	notDE	notDE	notDE	notDE	notDE	notDE
Mnat_00655	0.466033513016518	-0.875025341408329	-0.89819736299464	-0.406812251538849	0.532516939299708	0.398138459622677	-0.0651651440706797	NA	A2ML1	notDE	notDE	notDE	notDE	T3	T4	notDE	K	notDE	T3	T4	all	notDE	T3	T4	notDE	T3	notDE	notDE	notDE	notDE	notDE	W	W	W	notDE	notDE	notDE
Mnat_00656	1.30455832809917	0.130109572049057	-0.430579993336477	-0.907351560985193	-3.70809315382997	-4.57489514386654	-0.934575427903669	NA	NA	notDE	notDE	notDE	notDE	T0	T0	notDE	notDE	notDE	T1	T1	notDE	notDE	notDE	T2	notDE	notDE	notDE	notDE	K	all	W	notDE	W	W	W	W	notDE
Mnat_00657	0.926489316074778	-0.270816180599717	0.305726074375908	-0.693523098274228	-2.54583196908665	-7.80095141679166	1.02768035772167	NA	NA	notDE	K	notDE	notDE	T0	T0	notDE	notDE	notDE	T1	T1	notDE	K	T2	T2	notDE	K	T3	notDE	K	all	notDE	W	notDE	W	W	W	notDE
Mnat_00658	0.827512057089537	-0.847286883703614	-0.384161650916962	0.150205745310088	0.135568094435973	-0.425915730106099	-0.456329375346868	PIG-O	PIGO	notDE	notDE	notDE	notDE	notDE	notDE	notDE	notDE	notDE	notDE	notDE	notDE	notDE	notDE	notDE	notDE	notDE	notDE	notDE	notDE	notDE	W	W	W	notDE	W	W	worker
Mnat_00659	0.08364261560056	-0.509364203366033	-0.192636017081122	-0.0746620605109915	-0.0706811887816338	0.201253488125742	0.0974209880210523	NA	NA	notDE	notDE	notDE	notDE	notDE	notDE	notDE	notDE	notDE	notDE	notDE	notDE	notDE	notDE	notDE	notDE	notDE	notDE	notDE	notDE	notDE	notDE	notDE	notDE	notDE	notDE	notDE	notDE
Mnat_00660	-1.95586468410868	-0.53956816542731	0.207412645101075	0.493257718355814	-1.49766276754807	-0.579755723588717	1.1224046497463	NA	NA	notDE	notDE	notDE	notDE	notDE	notDE	notDE	K	notDE	T1	T1	notDE	notDE	T2	T2	notDE	K	T4	notDE	K	notDE	K	T0	T1	T2	notDE	T4	all
Mnat_00661	-1.08311978615932	-0.491677623637497	-0.154954503008534	-1.24964533680339	0.124050076244587	0.974460639020181	0.298423233453336	NA	NA	notDE	notDE	notDE	notDE	notDE	T4	notDE	notDE	T1	notDE	T4	notDE	K	T3	T4	notDE	notDE	T4	notDE	T4	T4	K	notDE	T1	notDE	T3	T4	all
Mnat_00662	0.35844595946633	-0.435317103592336	0.135003729480714	-0.908642931377006	-0.240361531389375	0.440963401656235	-0.380081531091782	blw	ATP5F1A	notDE	notDE	notDE	notDE	notDE	T4	notDE	notDE	notDE	notDE	notDE	notDE	notDE	notDE	T4	notDE	notDE	T4	notDE	T4	notDE	W	notDE	notDE	W	notDE	notDE	notDE
Mnat_00663	-0.232352028116598	0.0134370846815745	0.255741743965328	-0.646731272507588	-0.369617017670701	0.336666037240965	-0.0966237801481625	Prosalpha3	PSMA4	notDE	notDE	notDE	notDE	notDE	notDE	notDE	notDE	notDE	notDE	notDE	notDE	notDE	notDE	T4	notDE	notDE	T4	notDE	notDE	notDE	notDE	notDE	notDE	notDE	notDE	T4	notDE
Mnat_00664	0.190012936860287	0.244279255645718	0.044501824583002	-0.663507540987206	-0.331805945327358	0.189361955326446	-0.215074427445293	Pngl	NGLY1	notDE	notDE	notDE	T0	notDE	notDE	notDE	notDE	T1	notDE	notDE	notDE	notDE	notDE	T4	all	notDE	notDE	notDE	notDE	notDE	notDE	notDE	notDE	W	notDE	notDE	notDE
Mnat_00665	-0.368569143968681	0.2591866178377	-0.452078759341208	0.12290542256456	0.617959611718412	0.0601813649969702	-0.668408012031737	hop	JAK3	notDE	T0	T0	notDE	notDE	notDE	notDE	notDE	notDE	T3	notDE	notDE	notDE	notDE	notDE	notDE	T3	notDE	notDE	T4	notDE	notDE	T0	notDE	notDE	T3	notDE	notDE
Mnat_00666	0.278334887347182	-1.14941084076133	-0.275887764821179	-0.511562207085055	-0.892644793672279	0.0576637588609666	1.20940784913707	shf	WIF1	K	K	T1	notDE	notDE	T4	all	K	notDE	T1	notDE	notDE	K	notDE	notDE	notDE	K	T4	notDE	K	notDE	K	W	notDE	W	W	notDE	notDE
Mnat_00667	0.334889044794396	-0.710856758195921	-0.351264065654907	-1.20861020110807	0.0281582788179499	0.546449861636586	0.297757600061728	Coq7	COQ7	notDE	notDE	notDE	notDE	notDE	T4	notDE	notDE	notDE	notDE	T4	notDE	K	T3	T4	all	notDE	notDE	notDE	notDE	notDE	notDE	notDE	notDE	W	notDE	notDE	notDE
Mnat_00668	0.142732854905214	0.140791949596185	-0.937604064339997	0.273745720414714	0.709356062647939	-0.741540330669137	-0.578026754950677	ewg	NRF1	notDE	notDE	notDE	notDE	notDE	notDE	notDE	notDE	notDE	T3	notDE	notDE	notDE	notDE	notDE	notDE	notDE	T3	notDE	notDE	notDE	notDE	notDE	notDE	notDE	notDE	notDE	notDE
Mnat_00669	0.00373945807104162	-0.368581859572163	0.477937237174899	-0.660315404788527	-0.552023064895709	0.0972094015128901	0.165142271679022	COX5A	COX5A	notDE	notDE	notDE	notDE	notDE	notDE	notDE	notDE	T1	T1	notDE	notDE	notDE	notDE	notDE	notDE	K	T4	notDE	notDE	notDE	notDE	notDE	notDE	notDE	notDE	notDE	notDE
Mnat_00670	-0.00115978972412574	-0.260927858418403	-0.14144778670593	0.252918553801479	0.380009047778978	-0.196503753669479	-0.142715581808966	PSR	JMJD6	notDE	notDE	notDE	notDE	T3	notDE	notDE	notDE	notDE	notDE	notDE	notDE	notDE	notDE	notDE	notDE	notDE	notDE	notDE	notDE	notDE	notDE	notDE	notDE	notDE	notDE	notDE	notDE
Mnat_00671	-0.242196501047527	0.0651257338760333	-0.787426175183836	-0.217512029405267	1.3399482391756	-1.28668451867548	-0.655850655660637	NA	SRGAP1	notDE	notDE	notDE	notDE	notDE	T0	notDE	notDE	notDE	T3	notDE	notDE	notDE	T3	T2	notDE	T3	T3	T3	K	all	notDE	notDE	notDE	notDE	T3	W	notDE
Mnat_00672	-0.213422971588761	-0.240384852997232	-0.4183894910095	0.448456271252901	0.698085482730572	-0.704858334465958	-0.160459929059389	NA	NA	notDE	notDE	notDE	notDE	notDE	notDE	notDE	notDE	notDE	T3	notDE	notDE	notDE	notDE	T2	notDE	notDE	T3	notDE	notDE	notDE	notDE	notDE	notDE	notDE	notDE	notDE	notDE
Mnat_00673	0.302178083881721	-0.687005385656499	0.273365012431472	0.244852714132428	-0.204754984186418	-0.186124781003793	-0.065883305570946	CG6752	RNF123	notDE	K	T1	T2	notDE	T4	all	notDE	notDE	notDE	notDE	notDE	notDE	notDE	notDE	notDE	notDE	notDE	notDE	notDE	notDE	notDE	W	notDE	notDE	notDE	W	notDE
Mnat_00674	2.12404313853821	0.271564057241037	0.318522031126815	0.322939161426114	0.0209285746803715	0.0209285746803715	0.0209285746803715	CG15082	NA	notDE	notDE	notDE	notDE	notDE	notDE	notDE	notDE	notDE	notDE	notDE	notDE	notDE	notDE	notDE	notDE	notDE	notDE	notDE	notDE	notDE	W	notDE	notDE	notDE	notDE	notDE	notDE
Mnat_00675	-0.0725128045297528	0.0770778310294403	0.0265803499698073	-0.496688854038716	0.293524819588015	-0.236196470952257	0.0272480390075938	NA	SLC38A7	notDE	notDE	notDE	notDE	notDE	notDE	notDE	notDE	notDE	notDE	notDE	notDE	notDE	notDE	notDE	notDE	notDE	notDE	notDE	notDE	notDE	notDE	notDE	notDE	notDE	notDE	notDE	notDE
Mnat_00676	-0.0897365666242033	-0.00932536382254001	-0.20066013743037	-0.24445472122472	0.591689632401697	0.0468859740539705	-0.48989992987858	Mtr4	MTREX	notDE	notDE	notDE	notDE	notDE	notDE	notDE	notDE	notDE	T3	notDE	notDE	notDE	T3	notDE	notDE	T3	T3	T3	T4	notDE	notDE	notDE	notDE	notDE	T3	notDE	notDE
Mnat_00678	-0.737970558167186	0.280605988913678	-0.788125359120392	0.205320064638902	0.0318865548409945	1.1866491508356	-0.239292169492989	NA	NA	notDE	notDE	notDE	notDE	notDE	notDE	notDE	notDE	notDE	notDE	notDE	notDE	notDE	notDE	notDE	notDE	notDE	notDE	notDE	notDE	notDE	notDE	notDE	notDE	notDE	notDE	T4	notDE
Mnat_00679	-0.108502318499036	0.106735914572648	-0.00468657225719045	0.268365564068305	0.546818869326493	-0.86159562239531	-0.509730045575509	NA	NA	notDE	notDE	notDE	notDE	notDE	notDE	notDE	notDE	notDE	notDE	notDE	notDE	notDE	notDE	notDE	notDE	notDE	notDE	notDE	notDE	notDE	notDE	notDE	notDE	notDE	notDE	notDE	notDE
Mnat_00683	-0.208824253277258	0.279350543186008	0.138745657271435	-0.0198864388771691	-0.00766942712353513	-0.711392285063323	-0.355016276000418	Fic	FICD	notDE	notDE	notDE	notDE	notDE	notDE	notDE	notDE	notDE	notDE	notDE	notDE	notDE	notDE	notDE	notDE	notDE	notDE	notDE	notDE	notDE	notDE	notDE	notDE	notDE	notDE	notDE	notDE
Mnat_00684	-2.3941786755595	0.377820727598118	2.16688839959886	-7.01221428418795	-13.904687234086	-11.1107444283575	-11.1433966499573	NA	NA	all	T0	T1	T0	T0	T0	notDE	T1	T1	T1	T1	notDE	notDE	T2	T2	all	notDE	notDE	all	notDE	all	W	T0	T1	W	W	W	notDE
Mnat_00685	-1.07075065529839	1.03714349692684	-0.79905470338667	0.353915887450838	0.24336848110011	-1.55555951122492	-0.848139823251632	elB	NA	notDE	T0	T0	notDE	notDE	T0	T0	notDE	T2	T3	notDE	notDE	notDE	notDE	T2	notDE	notDE	T3	notDE	notDE	all	notDE	T0	notDE	T2	T3	notDE	notDE
Mnat_00686	0.134455137818146	0.372083915932254	0.178138151481359	-0.232191820447651	-0.575920136281266	-0.710210061153285	-0.451941971488073	noc	ZNF503	notDE	notDE	notDE	notDE	notDE	notDE	notDE	notDE	notDE	notDE	notDE	notDE	notDE	notDE	notDE	notDE	notDE	notDE	notDE	notDE	notDE	notDE	notDE	notDE	notDE	W	notDE	notDE
Mnat_00687	2.43082886674956	-3.37094415846929	-2.95702453121906	-4.17937480203247	-10.5418032187335	-8.59951633024067	-8.85257134235988	NA	NA	all	T0	notDE	notDE	T0	T0	notDE	T1	notDE	T1	T1	notDE	T2	T2	T2	notDE	notDE	notDE	all	notDE	all	W	W	W	W	W	W	worker
Mnat_00688	2.49661274582363	-3.16826650317419	-4.84428811736747	-3.7468980930789	-10.1792312821282	-8.95272822294339	-8.53541414087595	CG2187	SLC5A12	all	T0	notDE	notDE	T0	T0	notDE	T1	notDE	T1	T1	notDE	T2	T2	T2	notDE	notDE	notDE	all	notDE	all	W	W	W	W	W	W	worker
Mnat_00689	1.66229953117265	-0.796495673046763	0.0202587691072646	-1.65190423212933	-1.97411806314683	-1.56735064949236	-0.0774983524646536	NA	NA	notDE	notDE	notDE	notDE	notDE	notDE	notDE	notDE	T1	T1	T1	notDE	K	notDE	notDE	notDE	notDE	notDE	notDE	K	all	W	W	W	W	W	W	worker
Mnat_00690	2.2114142873319	-3.5235371675275	-1.39722768736024	-0.591038570208325	-0.78517227266577	-5.54399897280263	-5.00680352713763	DIP-theta	NA	all	notDE	T1	T2	T3	T0	all	T1	notDE	notDE	T1	notDE	notDE	notDE	T2	notDE	notDE	T3	notDE	notDE	all	W	W	W	W	W	W	worker
Mnat_00691	0.283361984280296	0.357472529685096	-0.794491644027836	0.186876638013577	-0.463538240408889	-0.745006484770759	-0.853215567366127	NA	NA	notDE	notDE	notDE	notDE	notDE	notDE	notDE	notDE	notDE	notDE	notDE	notDE	notDE	notDE	notDE	notDE	notDE	notDE	notDE	notDE	notDE	notDE	notDE	notDE	notDE	notDE	notDE	notDE
Mnat_00692	2.56002784068361	-4.88983573176702	-6.99430023379358	-4.7641997361997	-5.73233937126503	-8.04505609386968	-7.22947658645105	DIP-kappa	NA	all	T0	T0	notDE	notDE	T0	notDE	notDE	T2	T3	notDE	all	T2	notDE	T2	notDE	notDE	T3	notDE	notDE	all	W	W	W	W	W	W	worker
Mnat_00693	2.5649267299444	-6.03715367092536	-4.25090539291759	-5.09990106980262	-7.31875619548915	-7.34947674060516	-6.74770299771704	LManII	NA	notDE	notDE	notDE	notDE	notDE	notDE	notDE	T1	notDE	T1	T1	notDE	notDE	T2	notDE	notDE	notDE	notDE	all	notDE	all	W	W	W	W	W	W	worker
Mnat_00694	-0.0343328611123798	0.116878699910115	-0.569581206138752	0.54626939869027	0.898527129460728	-0.533992996980721	0.805607479191775	NA	NA	notDE	notDE	notDE	notDE	notDE	notDE	notDE	notDE	notDE	notDE	notDE	notDE	notDE	notDE	notDE	notDE	notDE	notDE	notDE	notDE	notDE	notDE	notDE	notDE	notDE	notDE	notDE	notDE
Mnat_00695	0.110167694853131	0.00522466394165803	-0.293640599112494	-0.711718469686887	0.282010350434739	0.645697460750309	-1.04202644063457	TM9SF3	TM9SF3	all	T0	notDE	notDE	notDE	T4	notDE	T1	notDE	notDE	T4	notDE	notDE	T3	T4	notDE	T3	notDE	notDE	T4	T4	W	notDE	notDE	W	notDE	T4	notDE
Mnat_00696	-0.00227205891143586	-0.0555228478953882	-0.0322524634437123	0.508281971161761	0.192556311709527	-0.710896235005422	-0.132965133888528	NA	NA	notDE	notDE	notDE	notDE	notDE	notDE	notDE	notDE	notDE	notDE	notDE	notDE	notDE	notDE	T2	notDE	notDE	notDE	notDE	notDE	all	notDE	notDE	notDE	notDE	notDE	notDE	notDE
Mnat_00697	0.62835151488943	-0.802435257386802	-0.903796193758439	-0.241948010354364	-0.063177727997533	0.882014177787193	-1.93284435728389	SREBP	SREBF1	all	notDE	notDE	notDE	notDE	T4	notDE	notDE	notDE	T3	T4	notDE	T2	notDE	T4	notDE	T3	T4	notDE	T4	T4	W	W	W	W	notDE	notDE	notDE
Mnat_00699	1.55350812346164	1.17996389268904	0.821309960806975	0.714845919638832	0.907658925091819	0.95876936684743	0.925825476393938	NA	NA	notDE	notDE	notDE	notDE	notDE	notDE	notDE	notDE	notDE	notDE	notDE	notDE	notDE	notDE	notDE	notDE	notDE	notDE	notDE	notDE	notDE	notDE	notDE	notDE	notDE	notDE	notDE	notDE
Mnat_00700	-0.033713332160134	0.381977003980439	0.171348899038799	0.149221089773861	0.666337484735081	0.504212881495548	1.20566013850141	NA	NA	notDE	notDE	notDE	notDE	notDE	notDE	notDE	notDE	notDE	notDE	notDE	notDE	notDE	notDE	notDE	notDE	notDE	notDE	notDE	notDE	notDE	notDE	notDE	notDE	notDE	notDE	notDE	notDE
Mnat_00701	2.59472597840876	3.25036467862153	2.59472597840876	2.89692694001256	2.59472597840876	2.59472597840876	2.59472597840876	NA	NA	notDE	notDE	notDE	notDE	notDE	notDE	notDE	notDE	notDE	notDE	notDE	notDE	notDE	notDE	notDE	notDE	notDE	notDE	notDE	notDE	notDE	notDE	notDE	notDE	notDE	notDE	notDE	notDE
Mnat_00702	-0.548625667512113	-0.16960297445205	-0.305123433620544	0.296355380896401	-0.336390946689749	0.446696184027318	0.269410047375001	NA	NA	notDE	notDE	notDE	notDE	notDE	notDE	notDE	notDE	notDE	notDE	T4	notDE	notDE	notDE	notDE	notDE	K	T4	notDE	notDE	notDE	K	notDE	notDE	T2	notDE	T4	all
Mnat_00703	Inf	Inf	Inf	Inf	Inf	Inf	Inf	NA	NA	notDE	notDE	notDE	notDE	notDE	notDE	notDE	notDE	notDE	notDE	notDE	notDE	notDE	notDE	notDE	notDE	notDE	notDE	notDE	notDE	notDE	notDE	notDE	notDE	notDE	notDE	notDE	notDE
Mnat_00704	0.2107220806217	-0.138616414756017	0.189363752458933	0.0234153665620545	0.109211192019018	-1.01515610568551	0.222408028192074	NA	NA	notDE	notDE	notDE	notDE	notDE	T0	notDE	notDE	notDE	notDE	T1	notDE	notDE	notDE	T2	notDE	notDE	T3	notDE	K	all	notDE	notDE	notDE	notDE	notDE	W	notDE
Mnat_00705	0.0759529931231643	-0.246041990175558	-0.435700239385288	0.0335148285215326	0.697432628798147	-0.152565603177139	-0.321239516270908	Pi3K68D	PIK3C2A	notDE	notDE	notDE	notDE	T3	notDE	notDE	notDE	notDE	T3	notDE	notDE	notDE	notDE	notDE	notDE	T3	T3	T3	notDE	notDE	notDE	notDE	notDE	notDE	notDE	notDE	notDE
Mnat_00706	0.29143108346368	-0.50725477949326	0.182307016514059	-0.776020987074497	-0.857495457684937	-0.0426168368733215	0.75859341820028	Fkbp59	FKBP4	notDE	K	notDE	notDE	notDE	notDE	notDE	notDE	T1	T1	notDE	notDE	K	notDE	T4	notDE	K	T4	notDE	K	notDE	K	notDE	notDE	W	W	notDE	notDE
Mnat_00707	-0.0521312766516894	1.47679419362105	0.206738820628892	-0.0838525757508423	0.134549496569902	-1.63297773627958	-0.109403322188571	NA	NA	notDE	notDE	notDE	notDE	notDE	T0	T0	notDE	notDE	notDE	notDE	notDE	notDE	notDE	notDE	notDE	notDE	notDE	notDE	notDE	all	notDE	notDE	notDE	notDE	notDE	notDE	notDE
Mnat_00708	-0.706089691166827	1.54375451557241	-0.960904672483971	-0.417996286941101	-1.79407975799734	-1.70506133942378	-1.38471019704193	sd	TEAD1	notDE	T0	T0	T0	T0	T0	T0	notDE	notDE	notDE	notDE	notDE	notDE	notDE	notDE	notDE	notDE	notDE	notDE	notDE	notDE	notDE	T0	notDE	notDE	notDE	notDE	notDE
Mnat_00710	-1.13814439681541	0.14695760633109	-0.143547980941042	0.595234099712349	0.467897285691144	-0.319922065817082	0.185046717908131	NA	NA	notDE	notDE	notDE	notDE	notDE	notDE	notDE	notDE	notDE	notDE	notDE	notDE	notDE	notDE	notDE	notDE	notDE	notDE	notDE	notDE	notDE	K	T0	notDE	T2	T3	notDE	all
Mnat_00711	-0.127878188548425	0.167676380328168	0.226646822283504	-0.547560899597321	-0.788574461693324	0.0747707319823323	0.373895170788954	CG14722	WDR55	notDE	notDE	notDE	notDE	T0	notDE	notDE	notDE	notDE	T1	notDE	notDE	K	notDE	T4	notDE	K	T4	all	notDE	notDE	notDE	notDE	notDE	notDE	W	notDE	notDE
Mnat_00712	-0.369567242883291	0.326100456782839	-0.573759860232768	-0.666570141993049	0.620981653646188	0.2838509341885	-0.497414865470484	Sra-1	CYFIP2	notDE	notDE	T0	notDE	notDE	notDE	notDE	notDE	notDE	T3	T4	notDE	notDE	T3	T4	notDE	T3	notDE	notDE	T4	notDE	notDE	notDE	notDE	notDE	T3	T4	notDE
Mnat_00713	-0.403541774656863	-0.877707833282288	0.190839779334776	-1.39569995093931	-4.70886760461667	-5.44614418407257	-2.27252062924832	NA	RASEF	notDE	notDE	notDE	notDE	T0	T0	notDE	notDE	notDE	T1	T1	T1	notDE	T2	T2	notDE	K	notDE	all	notDE	all	notDE	notDE	notDE	notDE	W	W	notDE
Mnat_00714	-0.678853806337658	0.629059298066495	-0.437284191955457	-0.393478416465645	-1.53786280281353	0.0995006168309235	0.907552282918471	CG2310	NA	notDE	notDE	T0	notDE	T0	notDE	notDE	K	notDE	notDE	notDE	notDE	K	notDE	notDE	notDE	K	T4	all	notDE	notDE	K	T0	notDE	notDE	notDE	notDE	notDE
Mnat_00715	-0.566908929951629	0.0155020994850473	-0.0789899763818044	0.47473249243245	-0.597486508057324	-0.00111703251141912	0.259107333800654	Pbp95	SNAPC4	notDE	notDE	notDE	notDE	notDE	notDE	notDE	notDE	notDE	T1	notDE	notDE	notDE	T2	notDE	notDE	K	T4	notDE	notDE	notDE	K	notDE	notDE	T2	notDE	T4	notDE
Mnat_00716	5.29749786584123	5.29749786584123	5.29749786584123	5.29749786584123	5.29749786584123	5.29749786584123	5.53412619296772	NA	NA	notDE	notDE	notDE	notDE	notDE	notDE	notDE	notDE	notDE	notDE	notDE	notDE	notDE	notDE	notDE	notDE	notDE	notDE	notDE	notDE	notDE	notDE	notDE	notDE	notDE	notDE	notDE	notDE
Mnat_00717	0.490007285229492	0.978107284076195	-0.313707999976543	-0.48321686473349	-1.98325569363851	-0.955317338125319	0.297122963168846	NA	NA	notDE	notDE	notDE	notDE	notDE	notDE	notDE	notDE	notDE	notDE	notDE	notDE	notDE	notDE	notDE	notDE	notDE	notDE	notDE	notDE	notDE	notDE	notDE	notDE	notDE	notDE	notDE	notDE
Mnat_00719	0.125294839629861	-0.24405627843459	0.0484685602841122	0.00169447360431367	-0.402731701333715	-0.0500308131178766	0.193444263825935	Pglym78	PGAM2	notDE	notDE	notDE	notDE	notDE	notDE	notDE	notDE	notDE	notDE	notDE	notDE	notDE	notDE	notDE	notDE	K	notDE	notDE	notDE	notDE	notDE	notDE	notDE	notDE	notDE	notDE	notDE
Mnat_00720	-0.571201480477555	-0.169960051266151	0.287511448411575	0.00579214957279893	-0.498258314831024	0.0571043777652539	0.226865660173861	NA	NA	notDE	notDE	notDE	notDE	notDE	notDE	notDE	notDE	notDE	T1	notDE	notDE	notDE	notDE	notDE	notDE	K	notDE	notDE	notDE	notDE	K	notDE	T1	notDE	notDE	notDE	notDE
Mnat_00721	0.453160184025573	0.358307616839445	-0.222411076153979	-0.187038306515672	-0.113947380328279	-0.81475384921139	-0.313069237165975	alpha-Cat	CTNNA2	notDE	notDE	notDE	notDE	notDE	T0	notDE	notDE	notDE	notDE	notDE	notDE	notDE	notDE	notDE	notDE	notDE	notDE	notDE	notDE	all	W	notDE	W	notDE	notDE	W	notDE
Mnat_00722	-3.5732121122286	-0.889951156223864	-2.07431726230343	0.386853482979936	-3.59810312639426	-1.82686974613246	-3.83788777537267	spo	NA	notDE	notDE	notDE	notDE	notDE	notDE	notDE	notDE	notDE	notDE	notDE	notDE	T2	T2	T2	notDE	notDE	notDE	notDE	notDE	notDE	notDE	T0	notDE	T2	notDE	T4	all
Mnat_00723	-0.44722590016933	0.101565831037042	-0.809248207316362	1.65497101019754	-1.77274413373867	-1.01982162634606	-0.957350454570065	nvd	NA	notDE	notDE	notDE	notDE	notDE	notDE	notDE	notDE	notDE	notDE	notDE	notDE	notDE	notDE	notDE	notDE	notDE	notDE	notDE	notDE	notDE	notDE	notDE	notDE	notDE	notDE	notDE	notDE
Mnat_00724	1.83560850476867	-0.0876529556600182	-1.85193026464821	-1.47353464367996	-3.00036007960265	-3.11029294122072	0.134310213587953	CG5618	CSAD	notDE	notDE	notDE	notDE	notDE	T0	notDE	notDE	notDE	notDE	notDE	notDE	notDE	notDE	notDE	notDE	notDE	notDE	notDE	K	all	W	W	W	W	W	W	worker
Mnat_00725	0.550103221507415	1.18144471285986	-0.74658229582125	-0.794163351984148	-1.47789941791	-3.27689173811514	-1.42884512595742	rols	TANC2	notDE	T0	T0	T0	T0	T0	T0	notDE	notDE	notDE	T1	notDE	notDE	notDE	T2	notDE	notDE	T3	notDE	K	all	W	notDE	W	W	W	W	notDE
Mnat_00726	3.68981467604499	3.52945496104888	3.52945496104888	3.83165592265268	3.52945496104888	3.52945496104888	3.79319602791666	NA	NA	notDE	notDE	notDE	notDE	notDE	notDE	notDE	notDE	notDE	notDE	notDE	notDE	notDE	notDE	notDE	notDE	notDE	notDE	notDE	notDE	notDE	notDE	notDE	notDE	notDE	notDE	notDE	notDE
Mnat_00727	Inf	Inf	Inf	Inf	Inf	Inf	Inf	NA	NA	notDE	notDE	notDE	notDE	notDE	notDE	notDE	notDE	notDE	notDE	notDE	notDE	notDE	notDE	notDE	notDE	notDE	notDE	notDE	notDE	notDE	notDE	notDE	notDE	notDE	notDE	notDE	notDE
Mnat_00729	0.916835389995805	1.34389801225654	1.04758667072671	1.7857202648059	2.04036339127197	0.74999321428027	1.27104305238074	NA	NA	notDE	notDE	notDE	notDE	notDE	notDE	notDE	notDE	notDE	notDE	notDE	notDE	notDE	notDE	notDE	notDE	notDE	notDE	notDE	notDE	notDE	notDE	notDE	notDE	notDE	notDE	notDE	notDE
Mnat_00732	Inf	Inf	Inf	Inf	Inf	Inf	Inf	NA	NA	notDE	notDE	notDE	notDE	notDE	notDE	notDE	notDE	notDE	notDE	notDE	notDE	notDE	notDE	notDE	notDE	notDE	notDE	notDE	notDE	notDE	notDE	notDE	notDE	notDE	notDE	notDE	notDE
Mnat_00733	2.79600477843574	3.03717295235953	3.24838554470477	3.09801536518148	2.79600477843574	2.79600477843574	2.79600477843574	NA	NA	notDE	notDE	notDE	notDE	notDE	notDE	notDE	notDE	notDE	notDE	notDE	notDE	notDE	notDE	notDE	notDE	notDE	notDE	notDE	notDE	notDE	notDE	notDE	notDE	notDE	notDE	notDE	notDE
Mnat_00735	Inf	Inf	Inf	Inf	Inf	Inf	Inf	NA	NA	notDE	notDE	notDE	notDE	notDE	notDE	notDE	notDE	notDE	notDE	notDE	notDE	notDE	notDE	notDE	notDE	notDE	notDE	notDE	notDE	notDE	notDE	notDE	notDE	notDE	notDE	notDE	notDE
Mnat_00736	Inf	Inf	Inf	Inf	Inf	Inf	Inf	NA	NA	notDE	notDE	notDE	notDE	notDE	notDE	notDE	notDE	notDE	notDE	notDE	notDE	notDE	notDE	notDE	notDE	notDE	notDE	notDE	notDE	notDE	notDE	notDE	notDE	notDE	notDE	notDE	notDE
Mnat_00737	-0.630664736067007	-1.22591314808232	-0.608581771309756	1.77055922741923	-1.22083290104605	-0.659283768620921	0.325324287137563	NA	NA	notDE	notDE	notDE	T2	notDE	notDE	notDE	notDE	T2	notDE	notDE	notDE	notDE	notDE	notDE	T2	notDE	notDE	notDE	notDE	notDE	notDE	notDE	notDE	T2	notDE	notDE	notDE
Mnat_00738	0.705016283014538	-0.724690278771886	-0.690532240390059	1.55869552001188	-0.137632936039216	-0.503513281422905	0.380285990198998	NA	NA	notDE	notDE	notDE	T2	notDE	notDE	notDE	notDE	notDE	notDE	notDE	notDE	notDE	notDE	notDE	notDE	notDE	notDE	notDE	notDE	notDE	notDE	notDE	notDE	notDE	notDE	notDE	notDE
Mnat_00739	0.575721586460497	-2.23048254067013	-0.69530817869327	-0.125124919487784	0.433620406950384	-0.390750342239801	0.880797699501441	aay	PSPH	notDE	K	T1	T2	T3	T4	all	K	notDE	T3	notDE	notDE	K	notDE	notDE	notDE	notDE	T3	notDE	K	notDE	notDE	W	W	notDE	notDE	W	notDE
Mnat_00740	-4.88012670337409	-1.94542677444079	-2.4002934352906	0.448091709179026	-1.9965895387414	-0.48680463411766	1.50784386962791	NA	MSH4	notDE	notDE	notDE	notDE	notDE	notDE	notDE	K	notDE	notDE	notDE	notDE	notDE	notDE	notDE	notDE	K	notDE	notDE	notDE	notDE	K	T0	T1	T2	T3	T4	all
Mnat_00741	0.767133260727818	0.853100793673418	-0.79822098181902	-0.408060446844415	-0.63531640860006	-1.21923879720295	-1.53168263800101	S6kII	RPS6KA3	notDE	T0	T0	T0	T0	T0	notDE	notDE	notDE	notDE	notDE	notDE	T2	notDE	notDE	notDE	T3	notDE	notDE	notDE	notDE	W	notDE	W	W	W	W	notDE
Mnat_00742	1.41434680414188	1.1799681311731	2.1827123283654	1.1799681311731	1.1799681311731	1.56504923661182	1.727557597107	NA	NA	notDE	notDE	notDE	notDE	notDE	notDE	notDE	notDE	notDE	notDE	notDE	notDE	notDE	notDE	notDE	notDE	notDE	notDE	notDE	notDE	notDE	notDE	notDE	notDE	notDE	notDE	notDE	notDE
Mnat_00744	4.43636937019001	4.2760096551939	4.2760096551939	4.2760096551939	4.2760096551939	4.2760096551939	4.53975072206168	NA	NA	notDE	notDE	notDE	notDE	notDE	notDE	notDE	notDE	notDE	notDE	notDE	notDE	notDE	notDE	notDE	notDE	notDE	notDE	notDE	notDE	notDE	notDE	notDE	notDE	notDE	notDE	notDE	notDE
Mnat_00745	0.209009578583385	-0.508916343488385	0.635192757795713	-0.0731017074647644	-0.393507623311222	-1.43451971804889	0.852170251388884	NA	NA	notDE	notDE	notDE	notDE	notDE	notDE	notDE	notDE	notDE	notDE	T1	notDE	notDE	notDE	notDE	notDE	notDE	notDE	notDE	K	all	notDE	notDE	notDE	notDE	notDE	W	notDE
Mnat_00746	-0.683654205118706	-1.72854720747326	0.269339296071186	-0.0234481557545195	-0.64034239344696	0.551495777354569	0.710405228239945	NA	PSMG1	notDE	K	T1	notDE	notDE	T4	all	notDE	notDE	T1	notDE	notDE	K	notDE	T4	notDE	K	T4	notDE	notDE	notDE	K	notDE	T1	notDE	notDE	T4	notDE
Mnat_00747	-0.21229610034676	1.70795975320839	0.499334307893782	-1.8170888596646	-4.97343333572878	-4.49589575636254	-3.40590925602074	CG6126	SLC22A16	all	T0	T0	T0	T0	T0	T0	T1	T1	T1	T1	notDE	T2	T2	T2	notDE	notDE	notDE	all	notDE	all	W	T0	T1	W	W	W	notDE
Mnat_00748	-0.637661031599536	-0.158052151646478	0.208832332274342	-0.148445804759575	-0.44826977525967	0.148013910312036	0.288839982024018	Non3	RPF2	notDE	notDE	notDE	notDE	notDE	notDE	notDE	notDE	notDE	T1	notDE	notDE	notDE	notDE	notDE	notDE	K	notDE	notDE	notDE	notDE	K	notDE	T1	notDE	notDE	T4	notDE
Mnat_00749	-0.837434105598101	-2.24820311208073	-0.163397459613964	0.0430587539382487	-1.16911624448225	-0.715066625844291	1.56087267772339	NA	NA	K	K	T1	T2	notDE	T4	all	K	notDE	notDE	notDE	notDE	K	notDE	notDE	notDE	notDE	notDE	notDE	notDE	notDE	K	notDE	notDE	notDE	notDE	notDE	notDE
Mnat_00750	-1.90289390210348	-0.776612764900462	-0.712822197129944	0.940757349204117	0.766048465120779	-0.7340963518347	1.06142013459059	NA	NA	notDE	notDE	notDE	notDE	notDE	notDE	notDE	notDE	notDE	notDE	notDE	notDE	notDE	notDE	notDE	notDE	notDE	notDE	notDE	notDE	notDE	K	notDE	notDE	T2	notDE	notDE	all
Mnat_00751	0.455304790226047	-0.631323669637054	-0.168206039445379	-0.202624120385221	0.795164711575297	-0.330212158442862	-0.932869591724681	pigeon	GSAP	notDE	notDE	notDE	notDE	notDE	notDE	notDE	notDE	notDE	T3	notDE	notDE	notDE	notDE	notDE	notDE	T3	T3	notDE	notDE	notDE	W	notDE	notDE	notDE	notDE	W	notDE
Mnat_00753	0.073165470757707	0.171352141419583	0.16413156981432	-0.283419901924287	-0.570003129952506	-0.000476965471393041	-0.052492834049482	Hsf	HSF1	notDE	notDE	notDE	notDE	notDE	notDE	notDE	notDE	notDE	T1	notDE	notDE	notDE	notDE	notDE	notDE	K	T4	all	notDE	notDE	notDE	notDE	notDE	notDE	W	notDE	notDE
Mnat_00754	1.0366050005238	0.166028587546506	-0.104971329868064	0.10668734496255	-0.813398075146665	-0.310742742233435	-1.1434419700707	NA	NA	notDE	notDE	notDE	notDE	notDE	notDE	notDE	notDE	notDE	notDE	notDE	notDE	notDE	notDE	notDE	notDE	notDE	notDE	notDE	notDE	notDE	W	notDE	notDE	notDE	notDE	notDE	notDE
Mnat_00755	0.481344651187923	0.584325425241827	-0.529264599648619	-0.671757818118806	0.479611560100758	-1.06527468484818	-1.48932344886871	CG8272	LRRC29	all	T0	T0	notDE	notDE	T0	notDE	notDE	notDE	notDE	notDE	notDE	notDE	notDE	notDE	notDE	T3	T3	notDE	notDE	notDE	W	notDE	W	notDE	notDE	W	notDE
Mnat_00757	4.07294928287026	3.80197264750569	3.80197264750569	4.04934268745065	3.80197264750569	3.80197264750569	3.80197264750569	NA	NA	notDE	notDE	notDE	notDE	notDE	notDE	notDE	notDE	notDE	notDE	notDE	notDE	notDE	notDE	notDE	notDE	notDE	notDE	notDE	notDE	notDE	notDE	notDE	notDE	notDE	notDE	notDE	notDE
Mnat_00758	1.90121455403947	1.49999370535516	1.49999370535516	2.62847650164055	1.49999370535516	1.49999370535516	1.92402063584765	NA	NA	notDE	notDE	notDE	notDE	notDE	notDE	notDE	notDE	notDE	notDE	notDE	notDE	notDE	notDE	notDE	notDE	notDE	notDE	notDE	notDE	notDE	notDE	notDE	notDE	notDE	notDE	notDE	notDE
Mnat_00760	-0.1536927689643	0.875345262249157	0.0451907732913826	0.11521064394039	1.09490797452219	1.66262079562667	-0.170428915882529	NA	NA	notDE	notDE	notDE	notDE	notDE	notDE	notDE	notDE	notDE	notDE	notDE	notDE	notDE	notDE	notDE	notDE	notDE	notDE	notDE	notDE	notDE	notDE	notDE	notDE	notDE	notDE	notDE	notDE
Mnat_00761	0.492309625905083	0.064464909574786	-0.558667334699327	0.00197467830249948	0.486018410905119	-1.19931442966455	-0.484166976159398	NA	ZNF423	notDE	notDE	notDE	notDE	notDE	T0	notDE	notDE	notDE	T3	T1	notDE	notDE	notDE	T2	notDE	T3	T3	notDE	K	all	W	notDE	W	notDE	notDE	W	notDE
Mnat_00762	0.137157547374325	0.291436728482863	0.124663436613515	0.0968105466652495	0.24102503184574	-0.791493190576351	-0.583512922269052	NA	NA	notDE	notDE	notDE	notDE	notDE	T0	notDE	notDE	notDE	notDE	T1	notDE	notDE	notDE	notDE	notDE	notDE	T3	notDE	notDE	all	notDE	notDE	notDE	notDE	notDE	W	notDE
Mnat_00763	0.177557853708479	0.404026560808821	1.624852813549	-3.04835061743657	-2.91391708425909	-3.20560250864408	-2.53027903563731	NA	NA	notDE	T0	notDE	T0	T0	T0	notDE	T1	T1	T1	T1	notDE	notDE	notDE	notDE	all	notDE	notDE	all	K	all	W	notDE	T1	W	W	W	notDE
Mnat_00764	0.212638795068268	-0.606815046260329	0.332346725934268	0.126526563525928	-0.687346774534274	0.233128888738648	-0.392609662243645	mt:CoIII	MT-CO3	notDE	notDE	T1	notDE	notDE	T4	notDE	T1	notDE	T1	notDE	notDE	notDE	T2	notDE	notDE	notDE	T4	notDE	T4	notDE	notDE	notDE	notDE	notDE	W	notDE	notDE
Mnat_00765	1.11621380503635	0.21740549386113	-0.212929829328114	0.0801809006928191	-1.34602531907009	0.145343580288884	-0.528163769341208	NA	NA	notDE	notDE	notDE	notDE	notDE	notDE	notDE	notDE	notDE	notDE	notDE	notDE	notDE	notDE	notDE	notDE	notDE	notDE	notDE	notDE	notDE	notDE	notDE	notDE	notDE	notDE	notDE	worker
Mnat_00766	-0.490914036727056	1.08997660215423	0.165094843513279	-1.34111577313458	-0.790768465358176	-1.0508568598702	-1.3268331633708	NA	NA	notDE	T0	notDE	T0	notDE	notDE	T0	notDE	notDE	notDE	notDE	notDE	notDE	notDE	notDE	notDE	notDE	notDE	notDE	notDE	notDE	notDE	notDE	notDE	notDE	notDE	notDE	notDE
Mnat_00767	0.142984166676725	0.566658815372298	1.36291538530153	-3.47299852318755	-2.26182209617917	-4.12329239601162	-2.84369908029534	NA	NA	notDE	T0	notDE	T0	T0	T0	notDE	T1	T1	T1	T1	notDE	notDE	notDE	notDE	all	notDE	notDE	notDE	notDE	all	W	notDE	T1	W	W	W	notDE
Mnat_00768	-0.0948235052993956	0.64822993130658	-0.0155719019072105	-0.0472024341852026	-0.298569139875555	-0.486037695356643	-0.111346844016053	Bdp1	BDP1	notDE	notDE	notDE	notDE	T0	T0	T0	notDE	notDE	notDE	notDE	notDE	notDE	notDE	notDE	notDE	notDE	notDE	notDE	notDE	notDE	notDE	notDE	notDE	notDE	notDE	notDE	notDE
Mnat_00770	-0.438641842584766	0.340894822310042	-0.166199991576714	0.630244415552421	-0.130590444762715	0.23987254296163	-0.24830568903755	NA	NA	notDE	notDE	notDE	notDE	notDE	notDE	notDE	notDE	notDE	notDE	notDE	notDE	notDE	notDE	notDE	notDE	notDE	notDE	notDE	notDE	notDE	notDE	notDE	notDE	notDE	notDE	notDE	notDE
Mnat_00771	Inf	Inf	Inf	Inf	Inf	Inf	Inf	NA	NA	notDE	notDE	notDE	notDE	notDE	notDE	notDE	notDE	notDE	notDE	notDE	notDE	notDE	notDE	notDE	notDE	notDE	notDE	notDE	notDE	notDE	notDE	notDE	notDE	notDE	notDE	notDE	notDE
Mnat_00774	-0.133146373605985	-0.204544173519006	0.318156788473046	-0.567885046978204	-0.116331336721715	0.263117856161106	0.0175421320529422	CG8950	GTF3C3	notDE	notDE	notDE	notDE	notDE	notDE	notDE	notDE	T1	notDE	notDE	notDE	notDE	notDE	T4	notDE	notDE	notDE	notDE	notDE	notDE	notDE	notDE	notDE	notDE	notDE	notDE	notDE
Mnat_00775	0.0234331428734557	0.570505712489142	-0.249858951571295	-0.276185088867634	-0.551607476170557	-0.0550806492521865	-0.0674326889356496	DNAlig4	LIG4	notDE	notDE	notDE	notDE	T0	notDE	T0	notDE	notDE	notDE	notDE	notDE	notDE	notDE	notDE	notDE	notDE	notDE	notDE	notDE	notDE	notDE	notDE	notDE	notDE	notDE	notDE	notDE
Mnat_00776	-2.49660046641861	-2.5501313555054	-1.36583056497959	-0.93326164085342	-1.0509395939274	-2.20089628072908	2.62188261078712	stl	NA	K	K	notDE	T2	notDE	notDE	notDE	K	notDE	notDE	notDE	notDE	K	notDE	notDE	notDE	K	notDE	notDE	K	notDE	K	notDE	notDE	T2	notDE	notDE	notDE
Mnat_00778	-0.333309432716811	-0.572202634366945	-0.702419580354991	-0.374089004014655	-0.679603923802388	0.844926599892726	-0.362649800537006	mRpL40	NA	notDE	notDE	notDE	notDE	notDE	notDE	notDE	notDE	notDE	notDE	T4	notDE	notDE	notDE	T4	notDE	notDE	T4	notDE	T4	T4	notDE	notDE	notDE	notDE	notDE	T4	notDE
Mnat_00779	-0.284839451688031	-1.09703646071662	0.255605926693259	-0.188031239688557	-0.464244398802067	0.464148539728541	-0.498388731160644	NA	NA	notDE	notDE	notDE	notDE	notDE	notDE	notDE	notDE	notDE	notDE	notDE	notDE	notDE	notDE	notDE	notDE	notDE	notDE	notDE	notDE	notDE	notDE	notDE	notDE	notDE	notDE	notDE	notDE
Mnat_00780	0.819726809216655	-0.181350937445939	-0.628075494525151	0.77573570471977	-0.288644225338456	-0.67768332532172	-1.31327989048851	NA	NA	notDE	notDE	notDE	notDE	notDE	notDE	notDE	notDE	notDE	notDE	notDE	notDE	T2	notDE	notDE	notDE	notDE	notDE	notDE	notDE	notDE	W	notDE	W	notDE	notDE	W	notDE
Mnat_00781	-0.368499819280558	-0.418309807888445	0.194617345909624	0.642749805078291	0.29123283135966	-0.768056883648089	0.561070483591856	NA	NA	notDE	notDE	notDE	notDE	notDE	notDE	notDE	notDE	notDE	notDE	notDE	notDE	notDE	notDE	notDE	notDE	notDE	notDE	notDE	notDE	notDE	notDE	notDE	notDE	notDE	notDE	notDE	notDE
Mnat_00782	1.8734071019308	0.765500308447377	-0.336332100181564	1.12903531191714	-0.726856327032517	-0.726856327032517	-0.726856327032517	NA	NA	notDE	notDE	notDE	notDE	notDE	notDE	notDE	notDE	notDE	notDE	notDE	notDE	notDE	notDE	notDE	notDE	notDE	notDE	notDE	notDE	notDE	W	notDE	W	notDE	notDE	W	notDE
Mnat_00783	0.246398514544022	0.543236243956125	-0.460798914066583	0.287306590759301	0.909862985056112	-0.0258788571509788	0.157439467220349	NA	NA	notDE	notDE	notDE	notDE	notDE	notDE	notDE	notDE	notDE	notDE	notDE	notDE	notDE	notDE	notDE	notDE	notDE	notDE	notDE	notDE	notDE	notDE	notDE	notDE	notDE	notDE	notDE	notDE
Mnat_00784	1.74346694335744	-1.05459377796284	0.32870950828643	-0.302016196219839	-2.55191247008992	-4.12793411056374	-5.09312107996188	CG14687	ASPM	all	T0	T1	notDE	T0	T0	notDE	T1	notDE	T1	T1	notDE	T2	T2	T2	notDE	notDE	notDE	notDE	notDE	all	W	W	W	W	W	W	worker
Mnat_00785	-0.773422557034217	-0.705964466015755	-0.0563652157576932	-0.197501865569407	-0.0443336630570198	0.692996063279183	0.413193942813425	tst	SKIV2L	notDE	K	notDE	notDE	notDE	T4	notDE	notDE	notDE	notDE	T4	notDE	notDE	notDE	T4	notDE	notDE	T4	notDE	notDE	T4	K	notDE	T1	T2	T3	T4	all
Mnat_00786	-0.813233689395682	-0.47652286527876	0.0955242778545225	-0.929140176355339	-0.208572460156909	0.927101105438692	0.0225144762522415	Sec13	SEC13	notDE	notDE	notDE	notDE	notDE	T4	notDE	notDE	notDE	notDE	T4	notDE	notDE	notDE	T4	notDE	notDE	T4	notDE	T4	T4	K	notDE	T1	notDE	notDE	T4	notDE
Mnat_00787	-0.341345706545484	0.0581847297572341	-0.409386691663566	0.500668690603043	-0.502921368513364	-1.49072748882729	1.08270005039199	DNApol-epsilon255	POLE	K	K	notDE	notDE	notDE	T0	notDE	K	T2	notDE	T1	notDE	notDE	notDE	T2	notDE	K	T3	notDE	K	all	K	notDE	notDE	T2	notDE	W	notDE
Mnat_00788	-0.0157036162469684	-0.506804338989339	0.112546709255461	-0.972838551764649	-0.167881204114773	0.667910596672392	-0.157505253625882	ATPsynCF6	ATP5PF	notDE	notDE	notDE	notDE	notDE	T4	notDE	notDE	T1	notDE	notDE	notDE	K	T3	T4	all	notDE	T4	notDE	T4	T4	notDE	notDE	notDE	W	notDE	T4	notDE
Mnat_00789	4.01415305813111	4.01415305813111	4.01415305813111	4.56372405967986	4.01415305813111	4.01415305813111	4.01415305813111	NA	NA	notDE	notDE	notDE	notDE	notDE	notDE	notDE	notDE	notDE	notDE	notDE	notDE	notDE	notDE	notDE	notDE	notDE	notDE	notDE	notDE	notDE	notDE	notDE	notDE	notDE	notDE	notDE	notDE
Mnat_00790	-0.363803762746967	-1.64337468568303	-0.793462948070954	2.20462705570029	-2.4487528929845	-1.96693140981691	-0.863122520804926	NA	NA	notDE	notDE	notDE	T2	notDE	notDE	notDE	notDE	T2	notDE	notDE	notDE	T2	T2	T2	T2	notDE	notDE	notDE	notDE	all	notDE	W	notDE	T2	W	W	notDE
Mnat_00792	4.46240025795184	4.14462442523072	4.14462442523072	4.14462442523072	4.14462442523072	4.14462442523072	4.14462442523072	NA	NA	notDE	notDE	notDE	notDE	notDE	notDE	notDE	notDE	notDE	notDE	notDE	notDE	notDE	notDE	notDE	notDE	notDE	notDE	notDE	notDE	notDE	notDE	notDE	notDE	notDE	notDE	notDE	notDE
Mnat_00793	-0.122136719262831	0.338301199507302	0.43251497833698	0.334052074817742	-1.71585654807454	-0.299932101933913	0.632465627128348	NA	NA	notDE	notDE	notDE	notDE	notDE	notDE	notDE	notDE	notDE	notDE	notDE	notDE	notDE	notDE	notDE	notDE	notDE	notDE	notDE	notDE	notDE	notDE	notDE	notDE	notDE	notDE	notDE	notDE
Mnat_00794	0.123974615109792	0.849226353869687	-0.813384812584559	0.993207618515689	0.483698594559345	-2.09677874919644	-1.13422083456474	NA	NA	notDE	notDE	notDE	notDE	notDE	T0	notDE	notDE	notDE	notDE	notDE	notDE	notDE	notDE	T2	notDE	notDE	notDE	notDE	notDE	all	notDE	notDE	notDE	notDE	notDE	W	notDE
Mnat_00795	-1.14178791576228	0.369750381940212	-0.287962368127557	1.40475192541451	-1.23378193056857	-1.46238057049612	-1.26438872336844	pnt	ETS1	notDE	T0	notDE	notDE	notDE	notDE	notDE	notDE	notDE	notDE	notDE	notDE	T2	notDE	T2	notDE	notDE	notDE	notDE	notDE	notDE	notDE	T0	notDE	T2	notDE	notDE	notDE
Mnat_00796	-0.475979876985775	-0.295721916444275	0.174122820174629	-0.602730537791795	-0.245000157059795	0.594839282489342	0.170479911695423	Dph5	DPH5	notDE	notDE	notDE	notDE	notDE	T4	notDE	notDE	notDE	notDE	notDE	notDE	notDE	notDE	T4	notDE	notDE	T4	notDE	notDE	T4	K	notDE	T1	notDE	notDE	T4	notDE
Mnat_00797	-1.66345704303657	-1.69111295365711	-1.12246664618568	0.669386157300541	0.679168285021259	-0.0410485240890849	0.196357248177243	NA	ARHGAP11A	notDE	notDE	notDE	notDE	notDE	notDE	notDE	notDE	notDE	T3	notDE	notDE	notDE	notDE	notDE	notDE	notDE	notDE	notDE	notDE	notDE	K	notDE	notDE	T2	T3	T4	all
Mnat_00798	-1.57986798981	-0.746640216350691	-1.57986798981	0.00106182013754406	-1.57986798981	-1.57986798981	0.802352822390326	NA	SPDYC	notDE	notDE	notDE	notDE	notDE	notDE	notDE	notDE	notDE	notDE	notDE	notDE	notDE	notDE	notDE	notDE	notDE	notDE	notDE	notDE	notDE	notDE	notDE	notDE	notDE	notDE	notDE	notDE
Mnat_00799	0.743716513634682	-0.0236733698912292	-0.573493246369717	-0.541040591855795	0.579371077951777	-0.465794760708561	-0.987031137275614	NA	SYVN1	notDE	T0	notDE	notDE	notDE	notDE	notDE	notDE	notDE	T3	notDE	notDE	notDE	T3	notDE	notDE	T3	T3	notDE	notDE	notDE	W	notDE	W	W	notDE	W	worker
Mnat_00800	Inf	Inf	Inf	Inf	Inf	Inf	Inf	NA	NA	notDE	notDE	notDE	notDE	notDE	notDE	notDE	notDE	notDE	notDE	notDE	notDE	notDE	notDE	notDE	notDE	notDE	notDE	notDE	notDE	notDE	notDE	notDE	notDE	notDE	notDE	notDE	notDE
Mnat_00801	Inf	Inf	Inf	Inf	Inf	Inf	Inf	NA	NA	notDE	notDE	notDE	notDE	notDE	notDE	notDE	notDE	notDE	notDE	notDE	notDE	notDE	notDE	notDE	notDE	notDE	notDE	notDE	notDE	notDE	notDE	notDE	notDE	notDE	notDE	notDE	notDE
Mnat_00803	Inf	Inf	Inf	Inf	Inf	Inf	Inf	NA	NA	notDE	notDE	notDE	notDE	notDE	notDE	notDE	notDE	notDE	notDE	notDE	notDE	notDE	notDE	notDE	notDE	notDE	notDE	notDE	notDE	notDE	notDE	notDE	notDE	notDE	notDE	notDE	notDE
Mnat_00804	-0.331130568104131	0.144132813703093	0.487117823448237	-1.1287204155334	-0.629200713812521	0.316768634174889	-0.128714526154555	NA	NA	notDE	notDE	notDE	notDE	notDE	notDE	notDE	notDE	notDE	notDE	notDE	notDE	notDE	notDE	notDE	notDE	notDE	notDE	notDE	notDE	notDE	notDE	notDE	notDE	notDE	notDE	notDE	notDE
Mnat_00805	-0.0238873874121915	0.425106444807631	0.483472029538024	0.24815930535162	0.223672356705235	-1.49464284280485	-0.379195372872845	NA	NA	notDE	notDE	notDE	notDE	notDE	notDE	notDE	notDE	notDE	notDE	notDE	notDE	notDE	notDE	notDE	notDE	notDE	notDE	notDE	notDE	notDE	notDE	notDE	notDE	notDE	notDE	notDE	notDE
Mnat_00806	Inf	Inf	Inf	Inf	Inf	Inf	Inf	NA	NA	notDE	notDE	notDE	notDE	notDE	notDE	notDE	notDE	notDE	notDE	notDE	notDE	notDE	notDE	notDE	notDE	notDE	notDE	notDE	notDE	notDE	notDE	notDE	notDE	notDE	notDE	notDE	notDE
Mnat_00807	Inf	Inf	Inf	Inf	Inf	Inf	Inf	NA	NA	notDE	notDE	notDE	notDE	notDE	notDE	notDE	notDE	notDE	notDE	notDE	notDE	notDE	notDE	notDE	notDE	notDE	notDE	notDE	notDE	notDE	notDE	notDE	notDE	notDE	notDE	notDE	notDE
Mnat_00808	1.79860482906688	1.42441770155433	0.798200863266102	1.53988955032673	0.38953586049416	0.38953586049416	0.910585698594626	NA	NA	notDE	notDE	notDE	notDE	notDE	notDE	notDE	notDE	notDE	notDE	notDE	notDE	notDE	notDE	notDE	notDE	notDE	notDE	notDE	notDE	notDE	notDE	notDE	notDE	notDE	notDE	notDE	notDE
Mnat_00809	3.43810606202188	3.27774634702577	3.27774634702577	3.80892186260015	3.27774634702577	3.27774634702577	3.27774634702577	NA	NA	notDE	notDE	notDE	notDE	notDE	notDE	notDE	notDE	notDE	notDE	notDE	notDE	notDE	notDE	notDE	notDE	notDE	notDE	notDE	notDE	notDE	notDE	notDE	notDE	notDE	notDE	notDE	notDE
Mnat_00811	1.36035870406789	2.02338521203538	1.36035870406789	1.36035870406789	1.36035870406789	1.74543980950661	1.96864110310769	NA	NA	notDE	notDE	notDE	notDE	notDE	notDE	notDE	notDE	notDE	notDE	notDE	notDE	notDE	notDE	notDE	notDE	notDE	notDE	notDE	notDE	notDE	notDE	notDE	notDE	notDE	notDE	notDE	notDE
Mnat_00812	Inf	Inf	Inf	Inf	Inf	Inf	Inf	NA	NA	notDE	notDE	notDE	notDE	notDE	notDE	notDE	notDE	notDE	notDE	notDE	notDE	notDE	notDE	notDE	notDE	notDE	notDE	notDE	notDE	notDE	notDE	notDE	notDE	notDE	notDE	notDE	notDE
Mnat_00813	-0.148339750887088	0.489916109724105	1.11151255751522	0.887387299638543	-0.148339750887088	0.242924841169067	1.67318221605866	NA	NA	notDE	notDE	notDE	notDE	notDE	notDE	notDE	notDE	notDE	notDE	notDE	notDE	notDE	notDE	notDE	notDE	notDE	notDE	notDE	notDE	notDE	notDE	notDE	notDE	notDE	notDE	notDE	notDE
Mnat_00814	Inf	Inf	Inf	Inf	Inf	Inf	Inf	NA	NA	notDE	notDE	notDE	notDE	notDE	notDE	notDE	notDE	notDE	notDE	notDE	notDE	notDE	notDE	notDE	notDE	notDE	notDE	notDE	notDE	notDE	notDE	notDE	notDE	notDE	notDE	notDE	notDE
Mnat_00815	1.67954298211114	2.92834052690749	1.67954298211114	1.67954298211114	1.67954298211114	1.67954298211114	1.67954298211114	NA	NA	notDE	notDE	notDE	notDE	notDE	notDE	notDE	notDE	notDE	notDE	notDE	notDE	notDE	notDE	notDE	notDE	notDE	notDE	notDE	notDE	notDE	notDE	notDE	notDE	notDE	notDE	notDE	notDE
Mnat_00816	1.06840899528837	1.45904202108161	1.73238664697613	1.06840899528837	1.80213074262595	1.45967358734453	1.56877838928264	NA	NA	notDE	notDE	notDE	notDE	notDE	notDE	notDE	notDE	notDE	notDE	notDE	notDE	notDE	notDE	notDE	notDE	notDE	notDE	notDE	notDE	notDE	notDE	notDE	notDE	notDE	notDE	notDE	notDE
Mnat_00817	1.70771024265133	1.9287006454645	2.05891996687203	1.54086806693579	1.54086806693579	1.54086806693579	2.57509842339516	NA	NA	notDE	notDE	notDE	notDE	notDE	notDE	notDE	notDE	notDE	notDE	notDE	notDE	notDE	notDE	notDE	notDE	notDE	notDE	notDE	notDE	notDE	notDE	notDE	notDE	notDE	notDE	notDE	notDE
Mnat_00818	-1.43920798458085	-1.486658721351	-0.641881630815026	-0.169130808139893	-3.2084675166759	-1.545780196785	2.1107411280873	side-VIII	NA	K	K	notDE	notDE	notDE	notDE	notDE	K	notDE	notDE	notDE	notDE	K	notDE	notDE	notDE	K	notDE	notDE	K	notDE	K	notDE	notDE	notDE	notDE	notDE	notDE
Mnat_00819	0.52067435043936	1.05998611026111	0.070456428030739	-1.58368576570958	-1.25799908959645	-1.24363503029106	-0.477114387593376	Ugt36D1	NA	notDE	T0	T0	T0	T0	T0	T0	notDE	T1	T1	T1	notDE	K	notDE	notDE	all	K	notDE	notDE	notDE	all	W	notDE	notDE	W	W	W	notDE
Mnat_00820	1.51453622261737	0.785329925656164	-0.771972657414149	-2.2852832187465	-2.58632181301725	-1.05531093288982	-2.54216749293327	NA	UGT2B10	all	T0	T0	T0	T0	T0	notDE	T1	T1	T1	notDE	notDE	notDE	notDE	T4	notDE	notDE	T4	all	T4	notDE	W	notDE	W	W	W	W	worker
Mnat_00821	1.03810836983828	1.17913221058377	1.17204562010712	1.11378656306368	0.627699778833193	0.627699778833193	2.0128620778583	NA	NA	notDE	notDE	notDE	notDE	notDE	notDE	notDE	notDE	notDE	notDE	notDE	notDE	notDE	notDE	notDE	notDE	notDE	notDE	notDE	notDE	notDE	notDE	notDE	notDE	notDE	notDE	notDE	notDE
Mnat_00822	0.950331984152935	-0.488923510990854	-0.416741790756134	-0.248205438762193	-0.54779751903291	0.0169990829478777	-0.327599529789076	NA	NA	notDE	notDE	notDE	notDE	notDE	notDE	notDE	notDE	notDE	notDE	notDE	notDE	notDE	notDE	notDE	notDE	notDE	notDE	notDE	notDE	notDE	W	W	W	W	W	W	worker
Mnat_00823	0.623153236113598	0.829243311518116	-0.744444319068225	-1.83290666162265	-0.259605915121198	-0.322003562575599	-0.534298105879561	NA	NA	notDE	T0	T0	T0	T0	T0	T0	notDE	T1	notDE	notDE	notDE	K	T3	T4	all	notDE	notDE	notDE	notDE	notDE	W	notDE	W	W	W	W	notDE
Mnat_00824	-0.82277326580687	0.191262977080411	-0.227077856285683	-0.257905666177452	0.815855366644546	-0.207098777023011	0.0985845416287968	NA	NA	notDE	notDE	notDE	notDE	notDE	notDE	notDE	notDE	notDE	notDE	notDE	notDE	notDE	notDE	notDE	notDE	notDE	notDE	notDE	notDE	notDE	notDE	notDE	notDE	notDE	notDE	notDE	notDE
Mnat_00825	1.36704670703929	-1.66512200311182	0.462361219431466	-0.142748651751497	-0.731564182827091	-1.64692198160079	-0.965026774863029	CG13532	NA	notDE	notDE	T1	T2	notDE	notDE	all	T1	notDE	T1	T1	notDE	notDE	notDE	T2	notDE	notDE	notDE	notDE	notDE	all	W	W	W	W	W	W	worker
Mnat_00827	-0.621310608164445	-0.586112355135491	-0.38672351991015	0.937594494469662	0.681236863801495	-0.656728555111636	-0.100473618982686	NA	NA	notDE	notDE	notDE	T2	T3	notDE	notDE	notDE	T2	T3	notDE	notDE	T2	notDE	T2	T2	T3	T3	notDE	notDE	notDE	K	notDE	notDE	T2	T3	notDE	notDE
Mnat_00828	0.824934113162286	0.0675607245786541	-0.430051143380808	-0.25900184947229	-0.467751046620569	-0.609823982830937	0.0117813556440512	NA	NA	notDE	notDE	notDE	notDE	notDE	notDE	notDE	notDE	notDE	notDE	notDE	notDE	notDE	notDE	notDE	notDE	notDE	notDE	notDE	K	notDE	W	notDE	W	W	W	W	worker
Mnat_00829	1.74501927355089	2.11713445992763	1.57267321672964	1.94142177529166	1.3918507737429	1.3918507737429	2.05250603136188	NA	NA	notDE	notDE	notDE	notDE	notDE	notDE	notDE	notDE	notDE	notDE	notDE	notDE	notDE	notDE	notDE	notDE	notDE	notDE	notDE	notDE	notDE	notDE	notDE	notDE	notDE	notDE	notDE	notDE
Mnat_00830	1.50610527220931	1.75674075476997	1.50610527220931	1.50610527220931	1.50610527220931	2.0731538317148	2.63543750934957	NA	NA	notDE	notDE	notDE	notDE	notDE	notDE	notDE	notDE	notDE	notDE	notDE	notDE	notDE	notDE	notDE	notDE	notDE	notDE	notDE	notDE	notDE	notDE	notDE	notDE	notDE	notDE	notDE	notDE
Mnat_00831	-3.29200358913245	-0.870159920749738	-2.22567803471366	-2.49441594475805	1.87354261330322	0.338892675745757	0.566713845030052	NA	NA	notDE	K	notDE	notDE	T3	notDE	notDE	K	notDE	T3	T4	notDE	K	T3	T4	notDE	T3	T3	T3	notDE	notDE	K	T0	notDE	notDE	T3	T4	all
Mnat_00832	2.3997362236296	2.31890163764892	1.8289679176284	2.4481460918866	1.8289679176284	1.8289679176284	1.8289679176284	NA	NA	notDE	notDE	notDE	notDE	notDE	notDE	notDE	notDE	notDE	notDE	notDE	notDE	notDE	notDE	notDE	notDE	notDE	notDE	notDE	notDE	notDE	notDE	notDE	notDE	notDE	notDE	notDE	notDE
Mnat_00833	2.28385328735143	0.271749860425493	0.935727512113247	0.519119900370449	0.766763827482279	0.271749860425493	0.271749860425493	NA	NA	notDE	notDE	notDE	notDE	notDE	notDE	notDE	notDE	notDE	notDE	notDE	notDE	notDE	notDE	notDE	notDE	notDE	notDE	notDE	notDE	notDE	W	W	notDE	notDE	notDE	notDE	notDE
Mnat_00835	1.59551057741539	0.0329445977873493	0.883061931696369	-0.294607118621107	1.39327131420473	-0.294607118621107	-0.0579787914946208	NA	NA	notDE	notDE	notDE	notDE	notDE	notDE	notDE	notDE	notDE	notDE	notDE	notDE	notDE	notDE	notDE	notDE	notDE	notDE	notDE	notDE	notDE	notDE	notDE	notDE	W	notDE	notDE	notDE
Mnat_00836	Inf	Inf	Inf	Inf	Inf	Inf	Inf	NA	NA	notDE	notDE	notDE	notDE	notDE	notDE	notDE	notDE	notDE	notDE	notDE	notDE	notDE	notDE	notDE	notDE	notDE	notDE	notDE	notDE	notDE	notDE	notDE	notDE	notDE	notDE	notDE	notDE
Mnat_00838	4.34410670246475	4.68737601788035	4.34410670246475	4.34410670246475	4.34410670246475	4.34410670246475	4.34410670246475	NA	NA	notDE	notDE	notDE	notDE	notDE	notDE	notDE	notDE	notDE	notDE	notDE	notDE	notDE	notDE	notDE	notDE	notDE	notDE	notDE	notDE	notDE	notDE	notDE	notDE	notDE	notDE	notDE	notDE
Mnat_00839	0.685148646414877	-0.331545445727809	0.540365740735234	-1.33711102645911	-0.646996828122944	-0.176179135856336	-0.187849251151041	NA	NA	notDE	notDE	T1	notDE	notDE	notDE	notDE	notDE	T1	T1	notDE	notDE	notDE	notDE	T4	all	notDE	notDE	notDE	notDE	notDE	W	W	notDE	W	W	W	notDE
Mnat_00840	-0.257909610188333	-0.738839250204219	0.0248855834440731	0.295076021711598	1.05325907967658	-0.121716107175443	-2.19502805136259	CG13654	TMEM8B	all	T0	notDE	notDE	T3	notDE	notDE	T1	notDE	T3	notDE	notDE	T2	T3	notDE	notDE	T3	T3	notDE	T4	notDE	W	notDE	notDE	notDE	T3	notDE	notDE
Mnat_00841	-1.06216429582199	-1.76462431767284	-1.53678175788764	1.65084162320667	1.81304988770697	-0.398453168401713	-1.50088325080506	NA	NA	notDE	notDE	notDE	T2	T3	notDE	all	notDE	T2	T3	notDE	notDE	T2	notDE	notDE	notDE	T3	notDE	notDE	notDE	notDE	notDE	notDE	notDE	T2	T3	notDE	notDE
Mnat_00843	3.09609239907715	3.24275680368206	3.09609239907715	3.82980886285704	3.09609239907715	3.09609239907715	3.09609239907715	NA	NA	notDE	notDE	notDE	notDE	notDE	notDE	notDE	notDE	notDE	notDE	notDE	notDE	notDE	notDE	notDE	notDE	notDE	notDE	notDE	notDE	notDE	notDE	notDE	notDE	notDE	notDE	notDE	notDE
Mnat_00844	0.960046801955632	1.55729627661255	0.339806173482831	1.05318453856007	0.434307121915305	-0.299414625422278	0.258682166392208	NA	NA	notDE	notDE	notDE	notDE	notDE	notDE	notDE	notDE	notDE	notDE	notDE	notDE	notDE	notDE	notDE	notDE	notDE	notDE	notDE	notDE	notDE	notDE	notDE	notDE	notDE	notDE	notDE	notDE
Mnat_00845	Inf	Inf	Inf	Inf	Inf	Inf	Inf	NA	NA	notDE	notDE	notDE	notDE	notDE	notDE	notDE	notDE	notDE	notDE	notDE	notDE	notDE	notDE	notDE	notDE	notDE	notDE	notDE	notDE	notDE	notDE	notDE	notDE	notDE	notDE	notDE	notDE
Mnat_00846	1.61798565549127	1.94253996807827	1.50065641021342	1.02129565417173	1.51630962122851	1.38913705612562	1.02129565417173	NA	NA	notDE	notDE	notDE	notDE	notDE	notDE	notDE	notDE	notDE	notDE	notDE	notDE	notDE	notDE	notDE	notDE	notDE	notDE	notDE	notDE	notDE	notDE	notDE	notDE	notDE	notDE	notDE	notDE
Mnat_00847	1.95388404586235	1.88579989035141	2.31394502954095	2.60399107230403	1.68290741049777	1.68290741049777	1.68290741049777	NA	NA	notDE	notDE	notDE	notDE	notDE	notDE	notDE	notDE	notDE	notDE	notDE	notDE	notDE	notDE	notDE	notDE	notDE	notDE	notDE	notDE	notDE	notDE	notDE	notDE	notDE	notDE	notDE	notDE
Mnat_00849	-0.494093179284921	-0.395947548335912	0.384754836696796	0.560432690079532	0.0221788378801946	-0.769806213489344	0.322849598368826	NA	NA	notDE	K	T1	T2	notDE	notDE	notDE	notDE	notDE	notDE	T1	notDE	notDE	notDE	T2	notDE	notDE	T3	notDE	K	all	K	notDE	T1	T2	notDE	notDE	notDE
Mnat_00850	-0.307627297834702	0.253936880024122	0.0638573869445654	-0.219335616375549	-0.407912996363419	0.333384990598828	-0.119290813693667	NA	RAB1A	notDE	notDE	notDE	notDE	T0	notDE	notDE	notDE	notDE	notDE	notDE	notDE	notDE	notDE	T4	notDE	notDE	T4	notDE	T4	notDE	notDE	T0	notDE	notDE	notDE	T4	notDE
Mnat_00851	-2.82735991993569	0.399974140144992	-1.50151906831688	1.22044075577585	-4.04012738960156	-2.22900912704062	-3.18432436235235	NA	NA	notDE	notDE	notDE	notDE	T0	T0	notDE	notDE	notDE	T1	notDE	notDE	T2	T2	T2	notDE	notDE	notDE	all	notDE	notDE	notDE	T0	T1	T2	notDE	notDE	all
Mnat_00852	-0.695578713800019	0.47359754040906	0.309234414596988	1.05624829964319	0.143091131137949	-0.743195859462925	-0.525658929365059	NA	NA	notDE	notDE	notDE	notDE	notDE	notDE	notDE	notDE	notDE	notDE	notDE	notDE	notDE	notDE	notDE	notDE	notDE	notDE	notDE	notDE	notDE	notDE	notDE	notDE	notDE	notDE	notDE	notDE
Mnat_00853	-0.602460686324774	-0.776855392255563	-0.409269584670812	1.9234440082424	0.0888435228747973	-2.91084896122097	-1.63453663404899	CG2767	NA	notDE	notDE	notDE	T2	notDE	T0	notDE	notDE	T2	notDE	T1	notDE	T2	T2	T2	T2	T3	T3	notDE	notDE	all	notDE	notDE	notDE	T2	notDE	W	notDE
Mnat_00854	-0.155557077245868	0.194348087136821	0.477538931114636	-0.467890781919081	-0.916773506095862	0.124664551637452	-0.0400845532303821	Hrd3	SEL1L	notDE	notDE	notDE	notDE	T0	notDE	notDE	notDE	T1	T1	notDE	notDE	notDE	notDE	T4	notDE	K	T4	all	notDE	notDE	notDE	notDE	T1	notDE	W	notDE	notDE
Mnat_00855	-0.145602399232613	0.512070843353461	-0.396557539105957	-0.660027930641105	0.499441350519505	-0.174258369954556	-0.362350082983048	alpha-Man-IIa	MAN2A2	notDE	notDE	T0	T0	notDE	notDE	T0	notDE	notDE	T3	notDE	notDE	notDE	T3	notDE	notDE	T3	T3	notDE	notDE	notDE	notDE	notDE	notDE	notDE	T3	notDE	notDE
Mnat_00856	0.0880157613457931	0.0493845326647851	-0.028741588445299	0.0711053216507135	-0.32390602570715	-0.143383544873514	0.177429157112377	NA	NA	notDE	notDE	notDE	notDE	notDE	notDE	notDE	notDE	notDE	notDE	notDE	notDE	notDE	notDE	notDE	notDE	notDE	notDE	notDE	notDE	notDE	notDE	notDE	notDE	notDE	notDE	notDE	notDE
Mnat_00857	-0.479367003896013	-0.282959833429459	0.511848196073422	-0.152029745138792	-0.626409786773699	0.0786209347202106	0.153759562279242	Ubi-p5E	UBB	notDE	notDE	notDE	notDE	notDE	notDE	notDE	notDE	notDE	T1	notDE	notDE	notDE	notDE	notDE	notDE	K	T4	notDE	notDE	notDE	notDE	notDE	T1	notDE	notDE	notDE	notDE
Mnat_00858	0.216103900362354	-0.861527863628476	0.0164419330695004	-0.721224091194448	0.206260027767043	0.463463989382383	-0.0120950571849819	CG10602	LTA4H	notDE	K	T1	notDE	T3	T4	all	notDE	notDE	notDE	notDE	notDE	K	T3	T4	notDE	notDE	notDE	notDE	notDE	notDE	notDE	W	notDE	W	notDE	notDE	notDE
Mnat_00859	1.44350328153107	1.3973589013241	1.42935134949334	1.55270508346493	2.50153631946503	1.25069449671919	1.94110088044126	NA	NA	notDE	notDE	notDE	notDE	notDE	notDE	notDE	notDE	notDE	notDE	notDE	notDE	notDE	notDE	notDE	notDE	notDE	notDE	notDE	notDE	notDE	notDE	notDE	notDE	notDE	notDE	notDE	notDE
Mnat_00860	-0.743633559571641	-0.0236496528911984	-0.0596699375529664	0.214337416953163	0.342651460663174	0.188893505262839	-0.270973577412536	Use1	USE1	notDE	notDE	notDE	notDE	notDE	notDE	notDE	notDE	notDE	notDE	notDE	notDE	notDE	notDE	notDE	notDE	notDE	notDE	notDE	notDE	notDE	notDE	T0	T1	T2	T3	T4	all
Mnat_00861	-0.660474480057173	0.750235530206707	-0.192874845081994	-0.507996480544882	-0.89611144672495	0.195912444973588	0.644427656036957	NA	NA	notDE	notDE	notDE	T0	T0	notDE	T0	notDE	notDE	notDE	notDE	notDE	notDE	notDE	notDE	notDE	notDE	notDE	notDE	notDE	notDE	K	T0	notDE	notDE	notDE	notDE	notDE
Mnat_00862	-0.807242304148164	-0.652651336856547	0.345061790592266	0.543428418935874	-0.889587405850446	0.494844065019961	-0.0913155333073495	CG6665	NA	notDE	notDE	T1	T2	notDE	T4	notDE	notDE	notDE	T1	notDE	notDE	notDE	T2	notDE	notDE	notDE	T4	notDE	T4	notDE	K	notDE	T1	T2	notDE	T4	all
Mnat_00863	-0.393262720970073	-1.11243536568906	0.132938088472319	-0.136518974899202	0.042181842114672	0.681877710044433	0.138163123878336	CG3520	FOCAD	notDE	K	T1	T2	T3	T4	all	notDE	notDE	notDE	T4	notDE	notDE	notDE	T4	notDE	notDE	T4	notDE	T4	T4	K	notDE	T1	notDE	notDE	T4	notDE
Mnat_00864	-0.299905974561562	-0.524034067147155	0.19020589647599	0.323202437696587	-0.358665589857732	0.0917637784499649	-0.0909843450485204	CG12056	CYB5D2	notDE	notDE	notDE	notDE	notDE	notDE	notDE	notDE	notDE	notDE	notDE	notDE	notDE	notDE	notDE	notDE	notDE	notDE	notDE	notDE	notDE	notDE	notDE	notDE	notDE	notDE	notDE	notDE
Mnat_00865	0.0315482879696679	0.305042239354233	-0.187640806630971	-0.0985537285209422	0.363463041686758	-0.312211544091995	-0.289626874537786	CG15160	NA	notDE	notDE	notDE	notDE	notDE	notDE	notDE	notDE	notDE	notDE	notDE	notDE	notDE	notDE	notDE	notDE	notDE	notDE	notDE	notDE	notDE	notDE	notDE	notDE	notDE	notDE	notDE	notDE
Mnat_00866	0.329623003305833	0.0205550135271415	-0.168291303957966	0.258769911738456	-0.196955680623223	-0.313542626379567	-0.167853566576604	NA	NA	notDE	notDE	notDE	notDE	notDE	notDE	notDE	notDE	notDE	notDE	notDE	notDE	notDE	notDE	notDE	notDE	notDE	notDE	notDE	notDE	notDE	notDE	notDE	notDE	notDE	notDE	notDE	notDE
Mnat_00867	0.391820931485202	-0.183552646208263	-0.389035939189526	-0.0311292296915999	0.445185067793062	-0.511766012024527	0.562643478570377	NA	NA	notDE	notDE	notDE	notDE	notDE	notDE	notDE	notDE	notDE	notDE	notDE	notDE	notDE	notDE	notDE	notDE	notDE	notDE	notDE	notDE	notDE	notDE	notDE	notDE	notDE	notDE	notDE	notDE
Mnat_00868	2.46602916053696	2.85386173906566	2.6468516035237	3.19948598471241	2.46602916053696	2.46602916053696	2.46602916053696	NA	NA	notDE	notDE	notDE	notDE	notDE	notDE	notDE	notDE	notDE	notDE	notDE	notDE	notDE	notDE	notDE	notDE	notDE	notDE	notDE	notDE	notDE	notDE	notDE	notDE	notDE	notDE	notDE	notDE
Mnat_00869	0.807615914194716	1.42322315060784	0.454447414386725	1.32099562858988	1.53478720624631	0.454447414386725	0.711756185619412	NA	NA	notDE	notDE	notDE	notDE	notDE	notDE	notDE	notDE	notDE	notDE	notDE	notDE	notDE	notDE	notDE	notDE	notDE	notDE	notDE	notDE	notDE	notDE	notDE	notDE	notDE	notDE	notDE	notDE
Mnat_00870	0.610057643070693	0.574924688332895	0.540250316140374	0.435761490326768	1.66282886085353	0.910096601075898	1.09770399308756	NA	NA	notDE	notDE	notDE	notDE	notDE	notDE	notDE	notDE	notDE	notDE	notDE	notDE	notDE	notDE	notDE	notDE	notDE	notDE	notDE	notDE	notDE	notDE	notDE	notDE	notDE	notDE	notDE	notDE
Mnat_00871	0.00048831665919534	0.176118620557011	-0.652371217448182	0.0502294176873267	0.985916440993351	-0.814043457297554	-0.900178849733417	Mctp	MCTP1	notDE	T0	notDE	notDE	notDE	T0	notDE	notDE	notDE	T3	notDE	notDE	T2	T3	T2	notDE	T3	T3	T3	notDE	notDE	W	notDE	notDE	notDE	T3	W	notDE
Mnat_00872	-0.102212058406125	-0.217048491825241	0.173392867292888	0.209497581540981	-0.104997116231522	-0.242006595885639	0.287151356285859	NA	NA	notDE	K	notDE	notDE	notDE	notDE	notDE	notDE	notDE	notDE	notDE	notDE	notDE	notDE	notDE	notDE	notDE	notDE	notDE	K	notDE	notDE	notDE	notDE	notDE	notDE	notDE	notDE
Mnat_00873	0.421348505862798	0.582133259237546	1.27540923610632	-0.109676008074988	1.93652202460577	0.258165393878906	0.542148893751617	NA	NA	notDE	notDE	notDE	notDE	notDE	notDE	notDE	notDE	notDE	notDE	notDE	notDE	notDE	notDE	notDE	notDE	notDE	notDE	notDE	notDE	notDE	notDE	notDE	notDE	notDE	notDE	notDE	notDE
Mnat_00874	-1.37363676563271	1.82719733780222	-0.577901632993092	-0.659346915943189	-3.28009640009799	-3.39053675170621	-2.30228056385127	NA	NA	notDE	T0	T0	T0	T0	T0	T0	T1	notDE	T1	T1	notDE	notDE	notDE	T2	notDE	notDE	notDE	notDE	notDE	all	notDE	T0	notDE	notDE	notDE	W	notDE
Mnat_00875	-1.00323301354644	-0.59035076871527	0.0176988990240803	1.68569624934105	-1.15340077869998	-1.45329682584921	-0.258071406077193	NA	NA	notDE	notDE	notDE	T2	notDE	notDE	notDE	notDE	T2	notDE	notDE	notDE	T2	T2	T2	T2	notDE	notDE	notDE	notDE	notDE	notDE	notDE	notDE	T2	notDE	notDE	notDE
Mnat_00876	1.6410906706059	-0.00590256905755361	-1.0499545378326	-0.265051383233944	-4.05099136763267	-2.26248774177048	-2.21829738891298	CG11159	NA	notDE	T0	notDE	notDE	T0	T0	notDE	notDE	notDE	T1	notDE	notDE	notDE	T2	notDE	notDE	K	T4	all	notDE	notDE	W	notDE	W	W	W	W	worker
Mnat_00877	0.0308840283247793	-1.2639485590944	0.313731283002327	-0.0806324086686928	-1.02071098067498	0.779217657076936	-0.316015254695713	mt:ATPase6	NA	notDE	K	T1	T2	notDE	T4	all	T1	notDE	T1	notDE	notDE	notDE	T2	T4	notDE	K	T4	notDE	T4	T4	notDE	W	notDE	notDE	W	T4	notDE
Mnat_00878	1.67346734108435	-1.87512105837806	0.56623809325591	-1.50862064896921	-2.588030857867	-2.588030857867	-0.312690877968191	CG16799	LYZ	notDE	notDE	T1	notDE	notDE	notDE	notDE	notDE	notDE	T1	T1	notDE	notDE	notDE	notDE	notDE	notDE	notDE	notDE	notDE	all	notDE	W	notDE	W	W	W	worker
Mnat_00879	0.370563745229674	0.128603574062506	-0.358511968061969	0.38363077181052	1.20310874763601	-0.860774618221996	0.262261364441845	NA	NA	notDE	notDE	notDE	notDE	notDE	notDE	notDE	notDE	notDE	notDE	notDE	notDE	notDE	notDE	notDE	notDE	notDE	notDE	notDE	notDE	notDE	notDE	notDE	notDE	notDE	notDE	notDE	notDE
Mnat_00880	-0.813838861617239	1.75841236839909	-0.501490710229882	-0.114128546586961	-5.24656204113208	-1.78643635159518	-3.32376310932046	Lrt	NA	all	T0	T0	notDE	T0	T0	T0	T1	notDE	T1	T1	notDE	T2	T2	T2	notDE	notDE	T4	all	T4	notDE	W	T0	notDE	notDE	W	notDE	notDE
Mnat_00881	-1.17025505184006	-1.66386829032386	0.622701183312031	0.304646251611258	-0.688508960377561	-0.0804181456664634	0.975498542691831	NA	NA	notDE	K	T1	T2	notDE	T4	all	notDE	notDE	T1	notDE	notDE	notDE	notDE	notDE	notDE	K	notDE	notDE	K	notDE	K	notDE	T1	T2	notDE	T4	notDE
Mnat_00882	0.990910296638599	1.11841383769618	0.730175004583626	0.754030890832889	-0.455204377252953	0.303901616757097	-0.191463310385174	NA	NA	notDE	notDE	notDE	notDE	notDE	notDE	notDE	notDE	notDE	notDE	notDE	notDE	notDE	notDE	notDE	notDE	notDE	notDE	notDE	notDE	notDE	notDE	notDE	notDE	notDE	notDE	notDE	notDE
Mnat_00883	1.24963320195877	0.483373413762662	-0.530716361475168	1.03725811951582	-0.976240157310463	-0.925129715554853	-1.20751305749947	NA	NA	notDE	notDE	notDE	notDE	notDE	notDE	notDE	notDE	notDE	notDE	notDE	notDE	notDE	notDE	notDE	notDE	notDE	notDE	notDE	notDE	notDE	W	notDE	notDE	notDE	notDE	notDE	notDE
Mnat_00885	1.12571710934876	0.997891191246471	0.749636426846033	0.205290585572107	0.961118441261165	0.772339145077595	0.718471103931012	NA	NA	notDE	notDE	notDE	notDE	notDE	notDE	notDE	notDE	notDE	notDE	notDE	notDE	notDE	notDE	notDE	notDE	notDE	notDE	notDE	notDE	notDE	notDE	notDE	notDE	notDE	notDE	notDE	notDE
Mnat_00887	4.47625454852348	4.47625454852348	4.74781287180577	4.47625454852348	4.47625454852348	4.47625454852348	4.47625454852348	NA	NA	notDE	notDE	notDE	notDE	notDE	notDE	notDE	notDE	notDE	notDE	notDE	notDE	notDE	notDE	notDE	notDE	notDE	notDE	notDE	notDE	notDE	notDE	notDE	notDE	notDE	notDE	notDE	notDE
Mnat_00888	3.53534321586086	3.86658768440466	3.7161656588476	3.53534321586086	3.53534321586086	3.53534321586086	3.53534321586086	NA	NA	notDE	notDE	notDE	notDE	notDE	notDE	notDE	notDE	notDE	notDE	notDE	notDE	notDE	notDE	notDE	notDE	notDE	notDE	notDE	notDE	notDE	notDE	notDE	notDE	notDE	notDE	notDE	notDE
Mnat_00889	Inf	Inf	Inf	Inf	Inf	Inf	Inf	NA	NA	notDE	notDE	notDE	notDE	notDE	notDE	notDE	notDE	notDE	notDE	notDE	notDE	notDE	notDE	notDE	notDE	notDE	notDE	notDE	notDE	notDE	notDE	notDE	notDE	notDE	notDE	notDE	notDE
Mnat_00890	2.47360866530108	2.15583283257996	2.3366552755667	2.15583283257996	2.15583283257996	2.70195724139236	2.15583283257996	NA	NA	notDE	notDE	notDE	notDE	notDE	notDE	notDE	notDE	notDE	notDE	notDE	notDE	notDE	notDE	notDE	notDE	notDE	notDE	notDE	notDE	notDE	notDE	notDE	notDE	notDE	notDE	notDE	notDE
Mnat_00891	0.855583090487001	0.404827452658596	0.970787200663618	0.484903975565633	1.69772553106822	0.0366086038261782	0.339295495747736	NA	NA	notDE	notDE	notDE	notDE	notDE	notDE	notDE	notDE	notDE	notDE	notDE	notDE	notDE	notDE	notDE	notDE	notDE	notDE	notDE	notDE	notDE	notDE	notDE	notDE	notDE	notDE	notDE	notDE
Mnat_00892	0.358494421005082	0.947293929502142	-0.515429726238193	-0.724131062913905	-0.437514481556736	-0.37892870490522	-0.838095850562944	LamC	LMNA	notDE	T0	T0	T0	T0	T0	T0	notDE	notDE	notDE	notDE	notDE	notDE	notDE	notDE	notDE	notDE	notDE	notDE	T4	notDE	W	notDE	W	W	W	W	notDE
Mnat_00893	3.78917063344592	3.62881091844981	3.62881091844981	3.62881091844981	3.62881091844981	3.62881091844981	4.06190853093919	NA	NA	notDE	notDE	notDE	notDE	notDE	notDE	notDE	notDE	notDE	notDE	notDE	notDE	notDE	notDE	notDE	notDE	notDE	notDE	notDE	notDE	notDE	notDE	notDE	notDE	notDE	notDE	notDE	notDE
Mnat_00895	-1.11894744053171	-0.355068002473633	0.32456209124045	-0.911994047849797	1.38206099833198	-1.05761092688464	-1.65871500386525	NA	NA	notDE	notDE	notDE	notDE	notDE	notDE	notDE	T1	notDE	notDE	notDE	notDE	notDE	notDE	notDE	notDE	T3	notDE	notDE	notDE	notDE	notDE	notDE	T1	notDE	T3	notDE	notDE
Mnat_00897	Inf	Inf	Inf	Inf	Inf	Inf	Inf	NA	NA	notDE	notDE	notDE	notDE	notDE	notDE	notDE	notDE	notDE	notDE	notDE	notDE	notDE	notDE	notDE	notDE	notDE	notDE	notDE	notDE	notDE	notDE	notDE	notDE	notDE	notDE	notDE	notDE
Mnat_00898	3.66022613166369	3.4674173468518	3.695259906637	3.71478738679676	3.4674173468518	3.4674173468518	3.4674173468518	NA	NA	notDE	notDE	notDE	notDE	notDE	notDE	notDE	notDE	notDE	notDE	notDE	notDE	notDE	notDE	notDE	notDE	notDE	notDE	notDE	notDE	notDE	notDE	notDE	notDE	notDE	notDE	notDE	notDE
Mnat_00899	0.698251690808383	0.0429770582167347	0.70998544004388	-0.729373474933114	-1.69013692357971	-1.2551704648968	0.0555187883391847	NA	AAGAB	notDE	notDE	T1	notDE	T0	T0	notDE	T1	T1	T1	T1	notDE	K	T2	notDE	notDE	K	notDE	all	K	all	W	notDE	notDE	W	W	W	notDE
Mnat_00900	-0.829428381929468	-0.895863612559707	-0.984461866013795	-0.0439960838234931	-0.00921973703825424	0.423569640636443	1.0867099527657	CG34213	NR2C2AP	K	K	notDE	notDE	notDE	T4	notDE	K	notDE	notDE	T4	notDE	notDE	notDE	notDE	notDE	K	notDE	notDE	K	notDE	K	notDE	notDE	notDE	notDE	T4	notDE
Mnat_00901	1.55352537847238	-0.787212813929255	-0.0659042945868698	-0.947849503152723	-1.31670635960633	-1.79437094162475	-0.263753661368908	NA	NA	notDE	notDE	notDE	notDE	notDE	notDE	notDE	notDE	notDE	T1	T1	notDE	notDE	notDE	notDE	notDE	K	notDE	notDE	K	all	W	W	W	W	W	W	worker
Mnat_00902	1.12340373051554	-0.877364025473785	1.24380680587499	-1.12898889403301	-3.04514400992565	-3.36883079660176	-1.9007302881495	NA	NA	notDE	notDE	T1	notDE	T0	T0	notDE	T1	T1	T1	T1	notDE	notDE	T2	T2	notDE	K	notDE	all	K	all	W	W	notDE	W	W	W	notDE
Mnat_00903	-0.542399927714043	0.983318122414064	0.0413062012228232	1.06421824606005	-1.06475356579201	-0.399856490768908	-1.06475356579201	NA	NA	notDE	T0	notDE	notDE	notDE	notDE	notDE	notDE	notDE	notDE	notDE	notDE	notDE	notDE	notDE	notDE	notDE	notDE	notDE	notDE	notDE	notDE	notDE	notDE	notDE	notDE	notDE	notDE
Mnat_00904	-1.2914927224911	0.0925840535492025	-1.93437923428673	0.623958712478251	-4.28430611856017	-2.2674901879085	-4.28430611856017	tup	ISL1	all	T0	notDE	notDE	T0	T0	notDE	notDE	notDE	notDE	notDE	notDE	T2	T2	T2	notDE	notDE	notDE	notDE	T4	notDE	W	T0	notDE	T2	W	notDE	notDE
Mnat_00905	Inf	Inf	Inf	Inf	Inf	Inf	Inf	NA	NA	notDE	notDE	notDE	notDE	notDE	notDE	notDE	notDE	notDE	notDE	notDE	notDE	notDE	notDE	notDE	notDE	notDE	notDE	notDE	notDE	notDE	notDE	notDE	notDE	notDE	notDE	notDE	notDE
Mnat_00907	2.17772792957192	2.26095218695422	2.15263068581811	1.54710033367993	1.54710033367993	1.54710033367993	1.54710033367993	NA	NA	notDE	notDE	notDE	notDE	notDE	notDE	notDE	notDE	notDE	notDE	notDE	notDE	notDE	notDE	notDE	notDE	notDE	notDE	notDE	notDE	notDE	notDE	notDE	notDE	notDE	notDE	notDE	notDE
Mnat_00908	0.379252143062388	0.79465034377285	0.548147645587716	0.321802144138769	0.814957392469889	0.795946880029842	1.3196890178313	NA	NA	notDE	notDE	notDE	notDE	notDE	notDE	notDE	notDE	notDE	notDE	notDE	notDE	notDE	notDE	notDE	notDE	notDE	notDE	notDE	notDE	notDE	notDE	notDE	notDE	notDE	notDE	notDE	notDE
Mnat_00909	1.8401337633022	1.81366842314862	2.13952314381709	2.59437524939293	1.67329158758666	1.67329158758666	1.90991991471315	NA	NA	notDE	notDE	notDE	notDE	notDE	notDE	notDE	notDE	notDE	notDE	notDE	notDE	notDE	notDE	notDE	notDE	notDE	notDE	notDE	notDE	notDE	notDE	notDE	notDE	notDE	notDE	notDE	notDE
Mnat_00910	0.114421187820274	0.203512194357641	-0.312778389252879	0.0773024834527047	0.231427413994243	-0.283838528041875	-0.383046783602888	ssp3	SCAPER	notDE	notDE	notDE	notDE	notDE	notDE	notDE	notDE	notDE	notDE	notDE	notDE	notDE	notDE	notDE	notDE	T3	T3	notDE	notDE	notDE	notDE	notDE	notDE	notDE	notDE	notDE	notDE
Mnat_00911	-0.100260920146283	-0.159029969801011	0.229812898146426	-0.220211854282823	-0.0709382524154986	0.340135154521585	-0.312592513171225	Nedd4	NEDD4	notDE	notDE	notDE	notDE	notDE	T4	notDE	T1	notDE	notDE	notDE	notDE	notDE	notDE	T4	notDE	notDE	notDE	notDE	T4	T4	notDE	notDE	notDE	notDE	notDE	T4	notDE
Mnat_00912	Inf	Inf	Inf	Inf	Inf	Inf	Inf	NA	NA	notDE	notDE	notDE	notDE	notDE	notDE	notDE	notDE	notDE	notDE	notDE	notDE	notDE	notDE	notDE	notDE	notDE	notDE	notDE	notDE	notDE	notDE	notDE	notDE	notDE	notDE	notDE	notDE
Mnat_00913	-0.298864830530313	0.0527145957421501	-0.065762996842038	-0.251462695533932	0.192268551906633	0.45558252091763	-0.445697584590104	Edc3	EDC3	notDE	notDE	notDE	notDE	notDE	notDE	notDE	notDE	notDE	notDE	T4	notDE	notDE	notDE	T4	notDE	T3	notDE	notDE	T4	T4	notDE	notDE	notDE	notDE	notDE	T4	notDE
Mnat_00914	-0.571993412264044	0.184584757028377	-0.307741653899064	-0.596057419650084	-0.513657076869618	0.696950474287781	0.304383879845781	Ada	ADAL	notDE	notDE	notDE	notDE	T0	T4	notDE	K	notDE	notDE	T4	notDE	notDE	notDE	T4	notDE	K	T4	notDE	notDE	T4	K	notDE	notDE	notDE	notDE	T4	notDE
Mnat_00915	-0.678134393077137	0.283199765398912	0.513201740214443	-0.145263952228909	-0.304936403367947	0.0515653691842037	-0.354295478894802	Ric	RIT1	notDE	notDE	notDE	notDE	notDE	notDE	notDE	T1	notDE	T1	notDE	notDE	notDE	notDE	notDE	notDE	notDE	notDE	notDE	notDE	notDE	notDE	T0	T1	notDE	notDE	T4	all
Mnat_00916	-0.591474035984944	-0.283439534767511	0.0509393319212073	-0.327702954282726	-0.0934151266222733	0.660841128136317	0.111335929911292	CG17249	PRCC	notDE	notDE	notDE	notDE	notDE	T4	notDE	notDE	notDE	notDE	T4	notDE	notDE	notDE	T4	notDE	notDE	T4	notDE	T4	T4	K	notDE	T1	notDE	notDE	T4	all
Mnat_00918	Inf	Inf	Inf	Inf	Inf	Inf	Inf	NA	NA	notDE	notDE	notDE	notDE	notDE	notDE	notDE	notDE	notDE	notDE	notDE	notDE	notDE	notDE	notDE	notDE	notDE	notDE	notDE	notDE	notDE	notDE	notDE	notDE	notDE	notDE	notDE	notDE
Mnat_00919	3.81757341582274	3.96423782042765	3.81757341582274	3.81757341582274	3.81757341582274	3.81757341582274	4.21208954641666	NA	NA	notDE	notDE	notDE	notDE	notDE	notDE	notDE	notDE	notDE	notDE	notDE	notDE	notDE	notDE	notDE	notDE	notDE	notDE	notDE	notDE	notDE	notDE	notDE	notDE	notDE	notDE	notDE	notDE
Mnat_00920	-0.672940278058088	-0.0179090881632388	-0.890452796348326	0.537439528089204	0.229320464377055	0.434665370835433	-0.229019546198305	NA	NA	notDE	notDE	notDE	notDE	notDE	notDE	notDE	notDE	notDE	notDE	T4	notDE	notDE	notDE	notDE	notDE	notDE	notDE	notDE	notDE	notDE	notDE	notDE	notDE	T2	notDE	T4	notDE
Mnat_00921	Inf	Inf	Inf	Inf	Inf	Inf	Inf	NA	NA	notDE	notDE	notDE	notDE	notDE	notDE	notDE	notDE	notDE	notDE	notDE	notDE	notDE	notDE	notDE	notDE	notDE	notDE	notDE	notDE	notDE	notDE	notDE	notDE	notDE	notDE	notDE	notDE
Mnat_00922	-0.0970624501890012	0.471657440143246	-0.0970624501890012	2.17560264793062	-0.0970624501890012	0.469986109316488	0.160246321043686	NA	NA	notDE	notDE	notDE	notDE	notDE	notDE	notDE	notDE	notDE	notDE	notDE	notDE	notDE	notDE	notDE	notDE	notDE	notDE	notDE	notDE	notDE	notDE	notDE	notDE	T2	notDE	notDE	notDE
Mnat_00923	-0.187475880192321	0.615893419758629	0.437390638599843	-0.124201479263658	-0.484988674397263	-0.952547170560951	0.0388226476334482	NA	NA	notDE	notDE	notDE	notDE	notDE	notDE	notDE	notDE	notDE	notDE	notDE	notDE	notDE	notDE	notDE	notDE	notDE	notDE	notDE	notDE	notDE	notDE	notDE	notDE	notDE	notDE	notDE	notDE
Mnat_00924	1.84091029996823	1.72890997408403	1.87462622467035	1.7351118401052	1.48774180016024	1.87282290559896	2.04583859197473	NA	NA	notDE	notDE	notDE	notDE	notDE	notDE	notDE	notDE	notDE	notDE	notDE	notDE	notDE	notDE	notDE	notDE	notDE	notDE	notDE	notDE	notDE	notDE	notDE	notDE	notDE	notDE	notDE	notDE
Mnat_00925	-1.29798733417598	-1.09409747909352	0.0207777036989396	-0.347575003794067	0.355134074851216	1.07318635877044	-0.927419114991122	CG33774	OST4	notDE	notDE	notDE	notDE	T3	T4	notDE	T1	notDE	notDE	T4	notDE	notDE	notDE	T4	notDE	T3	notDE	notDE	T4	T4	notDE	notDE	T1	notDE	T3	T4	all
Mnat_00926	-0.241927104821698	-0.546786381552774	0.339753868307978	-0.0253514546470851	-0.563201529630201	-0.00122105846021285	0.587606342101637	NA	PIGG	notDE	K	T1	notDE	notDE	notDE	notDE	notDE	notDE	T1	notDE	notDE	notDE	notDE	notDE	notDE	K	notDE	notDE	K	notDE	K	notDE	notDE	notDE	notDE	notDE	notDE
Mnat_00927	0.00679590028972975	-0.358740225643684	-1.62299441971136	-0.0351400016090482	1.4454211743055	-1.47601324001599	-0.184982712668217	CG42361	NA	notDE	notDE	notDE	notDE	T3	notDE	notDE	notDE	notDE	T3	notDE	notDE	notDE	T3	notDE	notDE	notDE	T3	T3	notDE	notDE	notDE	notDE	W	notDE	T3	W	notDE
Mnat_00928	0.715465796136939	-0.885954457283093	-0.367142932487872	-0.0572578878000862	0.108602428476404	-0.347459878349586	0.296524866715404	NA	NA	notDE	K	notDE	notDE	notDE	notDE	all	notDE	notDE	notDE	notDE	notDE	notDE	notDE	notDE	notDE	notDE	notDE	notDE	notDE	notDE	notDE	W	W	W	notDE	W	worker
Mnat_00929	-0.0941393387803349	0.150020950975176	-0.0163849124986197	-0.368273449788442	-0.5447702029381	0.25359080807709	0.252323337957141	shrb	CHMP4B	notDE	notDE	notDE	notDE	T0	notDE	notDE	notDE	notDE	T1	notDE	notDE	notDE	notDE	T4	notDE	K	T4	all	notDE	notDE	notDE	notDE	notDE	notDE	notDE	notDE	notDE
Mnat_00930	0.380467156052687	0.419580880372547	-0.595237383227664	-0.647193327839742	0.271040564964217	-0.0332978501466249	-1.22217405381922	Herp	HERPUD2	all	T0	notDE	notDE	notDE	notDE	notDE	notDE	notDE	notDE	notDE	notDE	notDE	notDE	notDE	notDE	T3	notDE	notDE	notDE	notDE	W	notDE	notDE	W	notDE	notDE	notDE
Mnat_00931	0.824111931305162	0.52881683644684	-0.152817572924854	-0.961834446241049	-0.202749220641659	-0.548129117010799	-1.26621991670227	CG10194	NUDT19	all	T0	notDE	T0	notDE	T0	notDE	T1	T1	notDE	notDE	notDE	notDE	T3	notDE	notDE	T3	notDE	notDE	T4	notDE	W	notDE	W	W	W	W	worker
Mnat_00932	0.134619196373228	-0.881117245180338	-0.0167759849500486	0.226125176024142	-0.365694044595395	0.308139094918353	0.257491453926844	S1P	MBTPS1	notDE	K	T1	T2	notDE	T4	all	notDE	notDE	notDE	notDE	notDE	notDE	notDE	notDE	notDE	K	T4	notDE	notDE	notDE	notDE	W	notDE	notDE	notDE	notDE	notDE
Mnat_00933	-4.24341784640019	-1.16311368994653	1.35566500437753	1.0740221365862	-3.69703825602169	-3.27325369864992	-0.0722472034521573	NA	DSCAM	notDE	notDE	T1	T2	T0	notDE	notDE	T1	notDE	T1	T1	notDE	T2	T2	T2	notDE	K	notDE	all	K	all	K	T0	T1	T2	notDE	T4	all
Mnat_00934	2.45034846331388	2.02187751873843	1.73483627857156	2.03703724017536	1.73483627857156	1.73483627857156	2.25588611667203	NA	NA	notDE	notDE	notDE	notDE	notDE	notDE	notDE	notDE	notDE	notDE	notDE	notDE	notDE	notDE	notDE	notDE	notDE	notDE	notDE	notDE	notDE	notDE	notDE	notDE	notDE	notDE	notDE	notDE
Mnat_00935	0.116509766795663	0.190307681591536	0.305339499678927	-0.849023833433959	-2.09232306188514	0.689201051921736	-0.193696545474562	NA	NA	notDE	notDE	notDE	notDE	notDE	notDE	notDE	notDE	notDE	notDE	notDE	notDE	notDE	notDE	notDE	notDE	notDE	notDE	notDE	notDE	notDE	notDE	notDE	notDE	notDE	notDE	notDE	notDE
Mnat_00936	Inf	Inf	Inf	Inf	Inf	Inf	Inf	NA	NA	notDE	notDE	notDE	notDE	notDE	notDE	notDE	notDE	notDE	notDE	notDE	notDE	notDE	notDE	notDE	notDE	notDE	notDE	notDE	notDE	notDE	notDE	notDE	notDE	notDE	notDE	notDE	notDE
Mnat_00937	Inf	Inf	Inf	Inf	Inf	Inf	Inf	NA	NA	notDE	notDE	notDE	notDE	notDE	notDE	notDE	notDE	notDE	notDE	notDE	notDE	notDE	notDE	notDE	notDE	notDE	notDE	notDE	notDE	notDE	notDE	notDE	notDE	notDE	notDE	notDE	notDE
Mnat_00938	-0.59332488364769	-1.4750283936059	0.265142621876734	-0.430452550336306	-4.67336822718	-3.78725948820328	-1.97464210950841	NA	NA	notDE	notDE	notDE	notDE	T0	T0	notDE	notDE	notDE	T1	T1	T1	T2	T2	T2	notDE	notDE	notDE	all	notDE	all	W	notDE	notDE	notDE	W	W	notDE
Mnat_00939	0.197295098828359	0.0961986034081475	-0.241621092465882	0.14760240193306	0.467281933315883	-1.2130884311311	-0.787329179678772	NA	NA	notDE	notDE	notDE	notDE	notDE	notDE	notDE	notDE	notDE	notDE	notDE	notDE	notDE	notDE	notDE	notDE	T3	T3	notDE	notDE	all	W	notDE	notDE	notDE	notDE	W	notDE
Mnat_00940	-0.874124332632326	-0.4036443242543	-1.59605613818454	-0.165371253700736	1.7329000690948	-1.04483421351071	-0.502415331043364	NA	NA	notDE	notDE	notDE	notDE	notDE	notDE	notDE	notDE	notDE	T3	notDE	notDE	notDE	T3	notDE	notDE	T3	T3	T3	notDE	notDE	notDE	notDE	notDE	notDE	T3	notDE	notDE
Mnat_00941	0.0281166203854176	-0.917364973532235	-0.505905368842754	0.456944585558711	0.500309906491519	0.221907474679385	0.257508177519065	NA	NA	notDE	notDE	notDE	notDE	notDE	notDE	all	notDE	notDE	notDE	notDE	notDE	notDE	notDE	notDE	notDE	notDE	notDE	notDE	notDE	notDE	notDE	notDE	notDE	notDE	notDE	notDE	notDE
Mnat_00942	-1.81558353704138	-0.550556697	0.0395979648405039	0.630580661973198	-2.00297167506718	-0.81732413219522	1.31389853555976	NA	NA	notDE	K	notDE	notDE	notDE	notDE	notDE	K	notDE	T1	notDE	notDE	notDE	T2	T2	notDE	K	notDE	notDE	K	notDE	K	T0	T1	T2	notDE	notDE	all
Mnat_00943	-0.429415974713517	-0.323686048783147	-0.368629099246753	0.891453318462855	0.504780294221976	-0.667459847972816	-0.212146406767373	NA	NA	notDE	notDE	notDE	notDE	notDE	notDE	notDE	notDE	T2	T3	notDE	notDE	T2	notDE	T2	T2	notDE	T3	notDE	notDE	notDE	notDE	notDE	notDE	T2	T3	notDE	notDE
Mnat_00944	-0.338966405728899	-0.483331788455305	0.294732893254751	0.225714513338801	-0.800563313477027	0.130182374676975	0.4420502847215	NA	NA	notDE	K	notDE	notDE	notDE	notDE	notDE	notDE	notDE	T1	notDE	notDE	notDE	T2	notDE	notDE	K	T4	all	notDE	notDE	K	notDE	T1	notDE	notDE	notDE	notDE
Mnat_00945	-1.56190288092935	-1.99488191903018	-1.7164021351752	0.460425387823983	0.894277118762275	0.669088089088579	0.681761401702544	NA	NA	notDE	K	notDE	T2	T3	T4	all	K	T2	T3	T4	notDE	notDE	notDE	notDE	notDE	notDE	notDE	notDE	notDE	notDE	K	notDE	notDE	T2	T3	T4	all
Mnat_00946	0.424497134126905	-0.714928036278967	0.137111028320233	0.0260141466790785	-1.26524698539594	0.292533817842068	-0.0556825799673993	NA	NA	notDE	K	T1	notDE	notDE	T4	notDE	notDE	notDE	T1	notDE	notDE	notDE	T2	notDE	notDE	K	T4	all	notDE	notDE	notDE	W	notDE	notDE	W	notDE	notDE
Mnat_00948	4.82691900594257	4.82691900594257	5.05476156572777	4.82691900594257	4.82691900594257	4.82691900594257	4.82691900594257	NA	NA	notDE	notDE	notDE	notDE	notDE	notDE	notDE	notDE	notDE	notDE	notDE	notDE	notDE	notDE	notDE	notDE	notDE	notDE	notDE	notDE	notDE	notDE	notDE	notDE	notDE	notDE	notDE	notDE
Mnat_00949	2.09527511206648	2.32884033259757	1.37534921957572	1.90652473515009	1.37534921957572	1.37534921957572	1.37534921957572	NA	NA	notDE	notDE	notDE	notDE	notDE	notDE	notDE	notDE	notDE	notDE	notDE	notDE	notDE	notDE	notDE	notDE	notDE	notDE	notDE	notDE	notDE	notDE	notDE	notDE	notDE	notDE	notDE	notDE
Mnat_00950	2.70968291893403	2.85012015312783	2.54932320393792	2.54932320393792	2.54932320393792	2.91716460589182	2.78595153106441	NA	NA	notDE	notDE	notDE	notDE	notDE	notDE	notDE	notDE	notDE	notDE	notDE	notDE	notDE	notDE	notDE	notDE	notDE	notDE	notDE	notDE	notDE	notDE	notDE	notDE	notDE	notDE	notDE	notDE
Mnat_00951	-0.450617191039373	-0.322071913892682	-0.111077611360832	0.274715856667146	1.08393520502142	0.0573848751827482	-0.931152072368851	NA	NA	notDE	notDE	notDE	notDE	notDE	notDE	notDE	notDE	notDE	notDE	notDE	notDE	notDE	notDE	notDE	notDE	notDE	notDE	notDE	notDE	notDE	notDE	notDE	notDE	notDE	notDE	notDE	notDE
Mnat_00952	0.936385791394869	-0.0709534251623431	0.695050813282018	-0.393178531102159	-0.931952583933761	-0.862229492440952	0.0226033329969819	NA	NA	notDE	notDE	notDE	notDE	notDE	notDE	notDE	notDE	notDE	notDE	notDE	notDE	notDE	notDE	notDE	notDE	notDE	notDE	notDE	notDE	notDE	notDE	notDE	notDE	notDE	notDE	notDE	notDE
Mnat_00953	0.109053967566141	0.340690593303304	-0.183309190341308	0.540938767965307	-0.950899572125706	-0.87818914922671	-0.0450516570767173	NA	NA	notDE	notDE	notDE	notDE	notDE	notDE	notDE	notDE	notDE	notDE	notDE	notDE	notDE	notDE	notDE	notDE	notDE	notDE	notDE	notDE	notDE	notDE	notDE	notDE	notDE	notDE	notDE	notDE
Mnat_00954	2.36184446141136	-0.463602267547215	-0.649568179133086	-0.950272082400631	-0.194444226711573	-0.950272082400631	-0.449902688406365	NA	NA	notDE	notDE	notDE	notDE	notDE	notDE	notDE	notDE	notDE	notDE	notDE	notDE	notDE	notDE	notDE	notDE	notDE	notDE	notDE	notDE	notDE	W	W	W	W	notDE	W	worker
Mnat_00955	-0.12789147790076	-0.34954811435845	-0.690194436971689	0.964679293805503	0.834917104351121	-0.0894513441585436	-0.690625953147428	NA	NA	notDE	notDE	notDE	notDE	notDE	notDE	notDE	notDE	notDE	notDE	notDE	notDE	notDE	notDE	notDE	notDE	notDE	notDE	notDE	notDE	notDE	notDE	notDE	notDE	notDE	notDE	notDE	notDE
Mnat_00956	4.04907778311805	4.38103419540172	4.04907778311805	4.04907778311805	4.04907778311805	4.04907778311805	4.04907778311805	NA	NA	notDE	notDE	notDE	notDE	notDE	notDE	notDE	notDE	notDE	notDE	notDE	notDE	notDE	notDE	notDE	notDE	notDE	notDE	notDE	notDE	notDE	notDE	notDE	notDE	notDE	notDE	notDE	notDE
Mnat_00957	-0.322906777688492	0.134274402405664	0.0728706890371282	0.832306323002084	0.91684867282034	-0.268972373083875	-0.127386854820561	NA	NA	notDE	notDE	notDE	notDE	notDE	notDE	notDE	notDE	notDE	notDE	notDE	notDE	notDE	notDE	notDE	notDE	notDE	notDE	notDE	notDE	notDE	notDE	notDE	notDE	notDE	notDE	notDE	notDE
Mnat_00958	1.84284295251128	-0.920123856806168	-0.231739809338311	0.10805810858077	0.0198390994914527	-1.06050069236813	-0.539450854267662	NA	NA	notDE	notDE	notDE	notDE	notDE	notDE	notDE	notDE	notDE	notDE	notDE	notDE	notDE	notDE	notDE	notDE	notDE	notDE	notDE	notDE	notDE	W	W	W	notDE	notDE	W	worker
Mnat_00959	-0.620740197478634	-0.161318723951092	0.183228697945095	1.25480812873155	-1.83964706055998	-2.11294429211568	-2.40001638956387	kcc	SLC12A5	notDE	notDE	notDE	notDE	notDE	notDE	notDE	notDE	notDE	notDE	notDE	notDE	T2	T2	T2	notDE	notDE	notDE	notDE	notDE	notDE	notDE	notDE	notDE	notDE	notDE	notDE	notDE
Mnat_00960	0.99638718148847	1.05972892032573	0.916007764507093	1.51855707146398	0.0034159006621533	0.0034159006621533	0.759165501708009	NA	NA	notDE	notDE	notDE	notDE	notDE	notDE	notDE	notDE	notDE	notDE	notDE	notDE	notDE	notDE	notDE	notDE	notDE	notDE	notDE	notDE	notDE	notDE	notDE	notDE	notDE	notDE	notDE	notDE
Mnat_00990	-0.617559383836549	0.30193392116765	0.143391714444547	-0.426502391042922	0.422128605702163	0.124320276919794	-0.497001655482887	Lrpprc2	NA	notDE	T0	notDE	notDE	notDE	notDE	notDE	notDE	notDE	notDE	notDE	notDE	notDE	T3	notDE	notDE	T3	notDE	notDE	T4	notDE	notDE	T0	T1	notDE	T3	T4	all
Mnat_00991	-4.77922878111786	-1.39355587728901	-0.866976069797723	0.436356380964942	-1.6899851252931	-2.18114308509521	-0.817815494008734	pch2	TRIP13	notDE	notDE	notDE	notDE	notDE	notDE	notDE	notDE	notDE	notDE	notDE	notDE	notDE	notDE	T2	notDE	notDE	notDE	notDE	notDE	notDE	notDE	T0	T1	T2	T3	T4	all
Mnat_00992	0.484220623692691	-0.968622607572524	0.610682810008077	-0.112233251836049	-0.591361476295216	-0.475866144798417	-0.0565626357293148	Rift	SLC52A3	notDE	notDE	T1	notDE	notDE	notDE	all	notDE	notDE	T1	T1	notDE	notDE	notDE	notDE	notDE	notDE	notDE	notDE	notDE	notDE	notDE	W	notDE	notDE	W	W	notDE
Mnat_00993	0.828896686346711	-0.773182896872226	-0.739550537125037	-0.209361028725999	-0.509158697667624	-1.26498655335668	1.87557070183803	NA	NA	notDE	K	notDE	notDE	notDE	notDE	notDE	K	notDE	notDE	notDE	notDE	notDE	notDE	notDE	notDE	notDE	notDE	notDE	K	notDE	notDE	notDE	notDE	notDE	notDE	notDE	notDE
Mnat_00994	0.849650736838008	1.52030450026066	0.476100997476219	1.39520034221905	0.931224949897733	0.175397094208675	0.175397094208675	NA	NA	notDE	notDE	notDE	notDE	notDE	notDE	notDE	notDE	notDE	notDE	notDE	notDE	notDE	notDE	notDE	notDE	notDE	notDE	notDE	notDE	notDE	notDE	notDE	notDE	notDE	notDE	notDE	notDE
Mnat_00995	-0.130872308003857	-0.289623446837032	-0.15756576929023	0.0188525262212242	0.909667921262359	-0.146446290613591	-0.113097040291827	NA	NA	notDE	notDE	notDE	notDE	notDE	notDE	notDE	notDE	notDE	notDE	notDE	notDE	notDE	notDE	notDE	notDE	notDE	notDE	notDE	notDE	notDE	notDE	notDE	notDE	notDE	notDE	notDE	notDE
Mnat_00996	0.398561761929234	0.559732591170779	0.0643075871461068	1.07597544304136	-0.0420214932744652	-0.69337447984264	-1.07845558528136	NA	NA	notDE	notDE	notDE	notDE	notDE	notDE	notDE	notDE	notDE	notDE	notDE	notDE	notDE	notDE	notDE	notDE	notDE	notDE	notDE	notDE	notDE	notDE	notDE	notDE	notDE	notDE	notDE	notDE
Mnat_00997	0.74400106791495	1.43861388284907	1.04470497118249	0.991371107859906	0.74400106791495	1.49809704456	0.74400106791495	NA	NA	notDE	notDE	notDE	notDE	notDE	notDE	notDE	notDE	notDE	notDE	notDE	notDE	notDE	notDE	notDE	notDE	notDE	notDE	notDE	notDE	notDE	notDE	notDE	notDE	notDE	notDE	notDE	notDE
Mnat_00998	0.854193864635549	0.222165951758123	0.452118696127194	0.0611519347838675	0.26740878892417	0.0786294927406011	1.18582300454297	NA	NA	notDE	notDE	notDE	notDE	notDE	notDE	notDE	notDE	notDE	notDE	notDE	notDE	notDE	notDE	notDE	notDE	notDE	notDE	notDE	notDE	notDE	notDE	notDE	notDE	notDE	notDE	notDE	notDE
Mnat_01001	Inf	Inf	Inf	Inf	Inf	Inf	Inf	NA	NA	notDE	notDE	notDE	notDE	notDE	notDE	notDE	notDE	notDE	notDE	notDE	notDE	notDE	notDE	notDE	notDE	notDE	notDE	notDE	notDE	notDE	notDE	notDE	notDE	notDE	notDE	notDE	notDE
Mnat_01002	-0.683419062161959	-1.54521897017279	-0.593499706177869	0.793793163800036	-0.287670389174238	0.359173907320996	-0.495242825321735	NA	NA	notDE	notDE	notDE	T2	notDE	T4	all	notDE	notDE	notDE	notDE	notDE	notDE	notDE	notDE	notDE	notDE	notDE	notDE	notDE	notDE	notDE	notDE	notDE	notDE	notDE	notDE	notDE
Mnat_01003	0.26095891289271	-0.60318491002395	0.164062753149293	0.366095347741499	-0.49231815371855	0.137103342931435	-0.372818717727134	NA	NA	notDE	notDE	notDE	T2	notDE	T4	all	notDE	notDE	T1	notDE	notDE	T2	T2	notDE	notDE	notDE	T4	notDE	T4	notDE	W	W	notDE	notDE	W	notDE	notDE
Mnat_01004	0.891260630002688	1.75597819311069	1.99084025761968	1.37760705383762	0.891260630002688	0.891260630002688	1.14856940123538	NA	NA	notDE	notDE	notDE	notDE	notDE	notDE	notDE	notDE	notDE	notDE	notDE	notDE	notDE	notDE	notDE	notDE	notDE	notDE	notDE	notDE	notDE	notDE	notDE	notDE	notDE	notDE	notDE	notDE
Mnat_01008	2.07618161555528	-1.84236524998322	-3.4720601505844	-1.89217575556371	-2.2145725187779	-2.55833912464805	0.0414724947269585	NA	NA	notDE	notDE	T0	notDE	notDE	notDE	notDE	K	T2	T3	T4	all	K	notDE	notDE	notDE	K	notDE	notDE	K	all	W	W	W	W	W	W	worker
Mnat_01010	-0.110344764779472	-0.778860691047234	-0.236965999230661	-0.233655933958653	-0.960605569646124	0.21213392140708	0.810600229984	lobo	DRC7	notDE	K	notDE	notDE	notDE	notDE	notDE	notDE	notDE	notDE	notDE	notDE	notDE	notDE	notDE	notDE	K	T4	notDE	notDE	notDE	K	notDE	notDE	notDE	notDE	notDE	notDE
Mnat_01011	-1.85128136123837	-0.801605061808035	0.437867087442078	1.06534628010804	-3.91151478610823	-1.77635475879063	-2.72037216577092	dan	NA	notDE	notDE	notDE	notDE	T0	notDE	notDE	T1	notDE	T1	T1	notDE	T2	T2	T2	notDE	notDE	notDE	all	notDE	notDE	notDE	notDE	T1	T2	notDE	notDE	notDE
Mnat_01012	0.612942550850568	0.041317927432391	-0.910584302766058	-0.526910160761921	0.850240369986727	-0.965359330647184	-1.01416063001682	Atg2	ATG2A	notDE	notDE	notDE	notDE	notDE	notDE	notDE	notDE	notDE	T3	notDE	notDE	notDE	T3	notDE	notDE	T3	T3	notDE	notDE	notDE	W	notDE	W	W	notDE	W	notDE
Mnat_01013	0.16633040535594	0.174513407268301	-0.022416012319169	-0.32773125818153	-0.372308717481025	0.0358338769571333	0.106309707147951	CG13603	TMEM179	notDE	notDE	notDE	notDE	notDE	notDE	notDE	notDE	notDE	notDE	notDE	notDE	notDE	notDE	notDE	notDE	notDE	notDE	notDE	notDE	notDE	notDE	notDE	notDE	notDE	W	notDE	notDE
Mnat_01014	-0.215679214159179	0.133272988672298	-0.389371504037642	0.282844025613058	-0.0415401590617601	0.141297119945529	-0.0192063483724442	NA	NA	notDE	notDE	notDE	notDE	notDE	notDE	notDE	notDE	notDE	notDE	notDE	notDE	notDE	notDE	notDE	notDE	notDE	notDE	notDE	notDE	notDE	notDE	notDE	notDE	notDE	notDE	T4	notDE
Mnat_01015	0.429610164779815	0.131754396882601	-0.233671483692388	-0.0956059594643792	-0.111185624442925	-0.271707211693973	-0.134238762790839	NA	NA	notDE	notDE	notDE	notDE	notDE	notDE	notDE	notDE	notDE	notDE	notDE	notDE	notDE	notDE	notDE	notDE	notDE	notDE	notDE	notDE	notDE	notDE	notDE	W	notDE	W	W	worker
Mnat_01017	-0.314271053254008	-0.0834092953112253	0.239601876650667	0.26114064636831	-0.913470727279383	-0.156555480642001	1.15662103000517	NA	NA	notDE	notDE	notDE	notDE	notDE	notDE	notDE	notDE	notDE	notDE	notDE	notDE	notDE	notDE	notDE	notDE	notDE	notDE	notDE	notDE	notDE	notDE	notDE	notDE	notDE	notDE	notDE	notDE
Mnat_01018	0.324120204951358	-0.0145253620196263	-0.275879992388083	0.42848994078577	0.0774286277027467	-0.638388364129989	-0.000679483934544321	NA	NA	notDE	notDE	notDE	notDE	notDE	notDE	notDE	notDE	notDE	notDE	notDE	notDE	notDE	notDE	notDE	notDE	notDE	notDE	notDE	notDE	notDE	notDE	notDE	notDE	notDE	notDE	notDE	notDE
Mnat_01019	3.51178614840909	3.24080951304452	3.42163195603126	3.54282009979026	3.24080951304452	3.24080951304452	3.24080951304452	NA	NA	notDE	notDE	notDE	notDE	notDE	notDE	notDE	notDE	notDE	notDE	notDE	notDE	notDE	notDE	notDE	notDE	notDE	notDE	notDE	notDE	notDE	notDE	notDE	notDE	notDE	notDE	notDE	notDE
Mnat_01020	-0.518221477141372	-0.447080916129121	0.0400248852118818	0.223102171620904	1.14504415477841	-0.627933772464242	0.229928840423608	NA	NA	notDE	notDE	notDE	notDE	notDE	notDE	notDE	notDE	notDE	notDE	notDE	notDE	notDE	notDE	notDE	notDE	notDE	notDE	notDE	notDE	notDE	notDE	notDE	notDE	notDE	notDE	notDE	notDE
Mnat_01021	0.494217892346362	0.39023281002755	-0.163702721966138	0.508040203605546	-1.07098208414266	-0.183104462822329	-0.790778480025291	NA	NA	notDE	notDE	notDE	notDE	notDE	notDE	notDE	notDE	notDE	notDE	notDE	notDE	notDE	notDE	notDE	notDE	notDE	notDE	notDE	notDE	notDE	W	notDE	notDE	notDE	notDE	notDE	notDE
Mnat_01022	-0.509751946266549	-1.51894868782309	0.0952149416419891	0.90893361259672	0.779042689304061	0.110086059789093	-0.386240615767076	NA	NA	notDE	notDE	notDE	T2	T3	notDE	all	notDE	notDE	notDE	notDE	notDE	notDE	notDE	notDE	notDE	notDE	notDE	notDE	notDE	notDE	notDE	notDE	notDE	T2	notDE	notDE	notDE
Mnat_01023	-0.159122252219863	-1.10373782648858	0.263186808598502	0.0794916216131268	-0.840511135551885	0.232454160494865	0.511378685123654	Acyp	NA	notDE	notDE	notDE	notDE	notDE	notDE	notDE	notDE	notDE	T1	notDE	notDE	notDE	notDE	notDE	notDE	K	T4	notDE	notDE	notDE	notDE	notDE	notDE	notDE	notDE	notDE	notDE
Mnat_01024	0.605561991532995	0.668510146054066	-0.211367492874354	0.148988124347555	-0.356549732111169	-0.131055018999652	0.276786480397736	NA	NA	notDE	notDE	notDE	notDE	notDE	notDE	notDE	notDE	notDE	notDE	notDE	notDE	notDE	notDE	notDE	notDE	notDE	notDE	notDE	notDE	notDE	notDE	notDE	notDE	notDE	notDE	notDE	notDE
Mnat_01025	3.67831014388427	3.35110825317263	3.65181215644018	3.35110825317263	3.35110825317263	3.35110825317263	3.35110825317263	NA	NA	notDE	notDE	notDE	notDE	notDE	notDE	notDE	notDE	notDE	notDE	notDE	notDE	notDE	notDE	notDE	notDE	notDE	notDE	notDE	notDE	notDE	notDE	notDE	notDE	notDE	notDE	notDE	notDE
Mnat_01026	0.180653352350721	0.521049058714344	0.0839231140407164	0.242072327503059	-0.521933457557566	-0.965544122005613	-0.76048400132542	CG2145	ENDOU	notDE	T0	notDE	notDE	T0	T0	notDE	T1	notDE	notDE	T1	notDE	T2	notDE	T2	notDE	notDE	notDE	notDE	notDE	all	W	notDE	notDE	notDE	notDE	W	notDE
Mnat_01027	0.488410224905702	-0.307199954591372	-0.192011873109442	0.249347944349191	-0.164308408820285	-0.512294346640915	0.154862769802076	CG1544	DHTKD1	notDE	notDE	notDE	notDE	notDE	notDE	notDE	notDE	notDE	notDE	notDE	notDE	notDE	notDE	T2	notDE	notDE	notDE	notDE	K	all	notDE	W	W	notDE	W	W	worker
Mnat_01028	0.464478563614927	1.21578344098107	-0.184379481104873	0.63451526662966	0.320181850781879	-0.331171135786296	0.235135407851582	NA	NA	notDE	notDE	notDE	notDE	notDE	notDE	notDE	notDE	notDE	notDE	notDE	notDE	notDE	notDE	notDE	notDE	notDE	notDE	notDE	notDE	notDE	notDE	notDE	notDE	notDE	notDE	notDE	notDE
Mnat_01029	-0.0549963205100435	0.481962188590692	-0.567176301552876	-0.371263485076861	-0.00542290218696827	0.00676617778192962	0.0302542103627644	FBXO11	FBXO11	notDE	notDE	T0	notDE	notDE	notDE	T0	notDE	notDE	T3	T4	notDE	notDE	notDE	notDE	notDE	notDE	notDE	notDE	notDE	notDE	notDE	notDE	notDE	notDE	notDE	notDE	notDE
Mnat_01030	0.585295001227959	-0.182830460553166	-0.148555936267252	-0.301711388677276	0.212672295986132	-0.127384903548072	-0.354944429071698	Sras	RCE1	notDE	notDE	notDE	notDE	notDE	notDE	notDE	notDE	notDE	notDE	notDE	notDE	notDE	notDE	notDE	notDE	notDE	notDE	notDE	notDE	notDE	W	notDE	notDE	W	notDE	notDE	worker
Mnat_01031	-0.182326461342698	0.252808861296622	-0.2169480307115	-0.241690574604029	-0.0317564490020907	0.25202603632876	-0.0764741342107489	CG9467	KCTD3	notDE	notDE	notDE	notDE	notDE	notDE	notDE	notDE	notDE	notDE	notDE	notDE	notDE	notDE	notDE	notDE	notDE	notDE	notDE	notDE	notDE	notDE	notDE	notDE	notDE	notDE	T4	notDE
Mnat_01033	-0.271351515465591	0.0470549068707958	-0.0841035026009829	0.175320441949072	0.665148762349674	-1.13399665176968	-0.194673190470654	NA	NA	notDE	notDE	notDE	notDE	notDE	notDE	notDE	notDE	notDE	notDE	notDE	notDE	notDE	notDE	notDE	notDE	notDE	T3	notDE	notDE	notDE	notDE	notDE	notDE	notDE	T3	notDE	notDE
Mnat_01035	-0.455370742299098	-1.07625533817527	0.149497366858853	0.0103510337641075	-1.04259960624203	0.0841163887945491	0.92314455273392	Ttc30	TTC30B	notDE	K	notDE	notDE	notDE	notDE	notDE	notDE	notDE	T1	notDE	notDE	K	T2	notDE	notDE	K	T4	notDE	notDE	notDE	K	notDE	notDE	notDE	notDE	notDE	notDE
Mnat_01036	-0.975109425494182	-0.572811975950433	1.21258245052656	0.424811275540116	0.102788641531904	-0.606973470345945	1.26239924624924	CG12947	NA	notDE	K	T1	notDE	notDE	notDE	notDE	notDE	notDE	notDE	notDE	notDE	notDE	notDE	notDE	notDE	notDE	notDE	notDE	notDE	notDE	K	notDE	T1	notDE	notDE	notDE	notDE
Mnat_01037	-0.840743646131895	-0.174668387010991	0.253054704750082	-0.719626879372423	0.103467617012497	0.356106695713861	0.290758764124491	RpS29	RPS29	notDE	notDE	notDE	notDE	notDE	T4	notDE	notDE	notDE	notDE	notDE	notDE	notDE	notDE	T4	notDE	notDE	notDE	notDE	notDE	notDE	K	notDE	T1	notDE	T3	T4	all
Mnat_01038	-0.0402219143605716	-0.615999115919745	-0.358134995078961	-0.0383366904002912	0.334610122920406	-0.628459477477927	0.0461034519538437	TTLL15	NA	notDE	notDE	notDE	notDE	notDE	notDE	notDE	notDE	notDE	notDE	notDE	notDE	notDE	notDE	notDE	notDE	notDE	notDE	notDE	notDE	notDE	notDE	notDE	notDE	notDE	notDE	notDE	notDE
Mnat_01040	0.41448514681813	-0.011972700730168	1.18601601369813	-1.04503444507794	-2.79589230106128	-3.75484343751245	-0.131317050631772	CG15096	NA	notDE	notDE	notDE	notDE	T0	T0	notDE	notDE	T1	T1	T1	notDE	notDE	notDE	notDE	notDE	K	notDE	all	K	all	notDE	notDE	notDE	W	W	W	notDE
Mnat_01041	0.498622418276409	-0.281275359568567	0.27195184813625	0.087607165831409	-0.451269358568353	-0.392243955862665	-0.50895078156177	NA	NA	notDE	notDE	notDE	notDE	notDE	notDE	notDE	notDE	notDE	notDE	notDE	notDE	notDE	notDE	notDE	notDE	notDE	notDE	notDE	notDE	notDE	notDE	notDE	notDE	notDE	notDE	notDE	notDE
Mnat_01042	0.201595397254296	-0.0025355175247461	0.0332375218072474	-0.144633631654035	-0.38831018842056	0.0758188118098135	-0.0159556966501863	PIG-X	NA	notDE	notDE	notDE	notDE	notDE	notDE	notDE	notDE	notDE	notDE	notDE	notDE	notDE	notDE	notDE	notDE	notDE	notDE	notDE	notDE	notDE	notDE	notDE	notDE	notDE	W	notDE	notDE
Mnat_01043	-0.0963797396466772	0.413779838717985	0.162305874531818	0.024229291448153	-1.04037356413082	-0.177398867054391	0.0780173097363303	Vps20	CHMP6	notDE	notDE	notDE	notDE	T0	notDE	notDE	notDE	notDE	T1	notDE	notDE	notDE	T2	notDE	notDE	K	notDE	all	notDE	notDE	notDE	notDE	notDE	notDE	W	notDE	notDE
Mnat_01044	-0.459330898611229	-0.91738341698968	0.777864809983116	1.06329056205354	0.138920569080504	-1.63123527026397	0.401919053277293	NA	NA	notDE	notDE	notDE	notDE	notDE	notDE	notDE	notDE	notDE	notDE	notDE	notDE	notDE	notDE	notDE	notDE	notDE	notDE	notDE	notDE	notDE	notDE	notDE	notDE	notDE	notDE	notDE	notDE
Mnat_01045	0.88245489384721	1.13807033953079	1.465533288383	0.789727092628068	0.487716505882325	0.85555790783622	1.69808519963544	NA	NA	notDE	notDE	notDE	notDE	notDE	notDE	notDE	notDE	notDE	notDE	notDE	notDE	notDE	notDE	notDE	notDE	notDE	notDE	notDE	notDE	notDE	notDE	notDE	notDE	notDE	notDE	notDE	notDE
Mnat_01046	Inf	Inf	Inf	Inf	Inf	Inf	Inf	NA	NA	notDE	notDE	notDE	notDE	notDE	notDE	notDE	notDE	notDE	notDE	notDE	notDE	notDE	notDE	notDE	notDE	notDE	notDE	notDE	notDE	notDE	notDE	notDE	notDE	notDE	notDE	notDE	notDE
Mnat_01047	Inf	Inf	Inf	Inf	Inf	Inf	Inf	NA	NA	notDE	notDE	notDE	notDE	notDE	notDE	notDE	notDE	notDE	notDE	notDE	notDE	notDE	notDE	notDE	notDE	notDE	notDE	notDE	notDE	notDE	notDE	notDE	notDE	notDE	notDE	notDE	notDE
Mnat_01048	5.00603481757911	4.77165614461034	4.77165614461034	4.77165614461034	4.77165614461034	4.77165614461034	4.77165614461034	NA	NA	notDE	notDE	notDE	notDE	notDE	notDE	notDE	notDE	notDE	notDE	notDE	notDE	notDE	notDE	notDE	notDE	notDE	notDE	notDE	notDE	notDE	notDE	notDE	notDE	notDE	notDE	notDE	notDE
Mnat_01049	0.393677255296815	-4.73757040620091	-1.74728560983114	-2.00266544640134	-4.18473597066687	-2.78234123867053	-3.32126439093337	NA	NA	notDE	notDE	notDE	T2	notDE	T4	all	notDE	notDE	notDE	notDE	notDE	notDE	notDE	notDE	notDE	notDE	notDE	notDE	notDE	notDE	W	W	notDE	W	W	W	worker
Mnat_01050	2.22556867058463	-4.69837203140251	-3.17890663128273	-0.439294250572801	-1.79295340047365	-2.48036698005144	-2.23633901647693	NA	NA	notDE	notDE	notDE	T2	T3	T4	all	notDE	T2	notDE	notDE	notDE	T2	T2	notDE	notDE	notDE	notDE	notDE	notDE	notDE	W	W	W	W	W	W	worker
Mnat_01051	-0.0424525780405475	0.0134570748447634	-0.395968264329938	0.391521442547758	0.150073420811223	-0.289626256522121	0.0648414944003997	NA	NA	notDE	notDE	notDE	notDE	notDE	notDE	notDE	notDE	notDE	notDE	notDE	notDE	notDE	notDE	notDE	notDE	notDE	notDE	notDE	notDE	notDE	notDE	notDE	notDE	notDE	notDE	notDE	notDE
Mnat_01052	-0.592738282561629	-0.518245415197896	-0.215013932650977	-1.02459355164809	0.967606422623982	0.648968689327858	0.369055196340034	NA	NA	notDE	notDE	notDE	notDE	notDE	notDE	notDE	notDE	notDE	notDE	notDE	notDE	notDE	notDE	notDE	notDE	notDE	notDE	notDE	notDE	notDE	notDE	notDE	notDE	notDE	notDE	notDE	notDE
Mnat_01053	-0.18490015344934	-0.591566900177388	0.221011261368833	-0.554868325011074	-0.719877371911865	0.479738542616338	0.428170445107475	Nup54	NUP54	notDE	notDE	notDE	notDE	notDE	T4	notDE	notDE	notDE	T1	notDE	notDE	K	notDE	T4	notDE	K	T4	notDE	notDE	notDE	notDE	notDE	notDE	notDE	notDE	T4	notDE
Mnat_01054	0.818897642908634	-0.615758866026369	0.0206758429129224	-0.0847530906228226	0.0938165340862319	-2.35184809309226	-1.80643613152939	Prat2	PPAT	notDE	notDE	notDE	notDE	notDE	T0	notDE	T1	notDE	notDE	T1	notDE	T2	notDE	T2	notDE	T3	T3	notDE	notDE	all	W	notDE	notDE	notDE	notDE	W	notDE
Mnat_01055	0.729401325052324	-1.85532864000639	-0.765609361071494	-0.901048758107511	0.0615505794985948	0.121646900590754	0.743223085953525	Paics	PAICS	notDE	K	T1	T2	T3	T4	all	K	notDE	notDE	T4	notDE	K	T3	T4	notDE	notDE	notDE	notDE	notDE	notDE	notDE	W	W	W	notDE	notDE	notDE
Mnat_01056	0.473657016669062	-0.495007479312463	-0.0341894960014294	-0.243844756702418	0.0959495516404577	-0.159358086144305	-0.0971112446641363	Atg5	ATG5	notDE	notDE	notDE	notDE	notDE	notDE	notDE	notDE	notDE	notDE	notDE	notDE	notDE	notDE	notDE	notDE	notDE	notDE	notDE	notDE	notDE	notDE	notDE	notDE	notDE	notDE	notDE	notDE
Mnat_01057	-0.313513032333614	0.00746808095877938	-0.127113487532762	0.0934148435825437	0.234876533172868	-0.184121621365193	0.230078513889908	brk	RABEPK	notDE	notDE	notDE	notDE	notDE	notDE	notDE	notDE	notDE	notDE	notDE	notDE	notDE	notDE	notDE	notDE	notDE	notDE	notDE	notDE	notDE	notDE	notDE	notDE	notDE	notDE	notDE	notDE
Mnat_01058	-0.238445589517358	-0.574111596084393	0.040427990174857	-0.326874100454645	-0.599954666230761	0.521493755365363	0.427427980199193	CG9596	TRMT6	notDE	notDE	notDE	notDE	notDE	notDE	notDE	notDE	notDE	T1	notDE	notDE	notDE	notDE	T4	notDE	K	T4	notDE	notDE	notDE	K	notDE	notDE	notDE	notDE	T4	notDE
Mnat_01060	-0.609432467794744	0.322917925071536	-0.0298137717701097	0.0699682126769138	-0.455645559570692	0.0058952931704503	0.326762890814837	Ada1-2	TADA1	notDE	notDE	notDE	notDE	notDE	notDE	notDE	notDE	notDE	notDE	notDE	notDE	notDE	notDE	notDE	notDE	notDE	notDE	notDE	notDE	notDE	K	T0	T1	notDE	notDE	T4	all
Mnat_01061	-2.82375994257936	1.13426922015596	-0.945112635736653	0.71147577396964	-1.19906118222744	-0.368316252079121	-0.418112084184734	CG2990	DNA2	notDE	notDE	T0	notDE	T0	T0	T0	notDE	notDE	notDE	notDE	notDE	notDE	T2	T2	notDE	notDE	notDE	notDE	notDE	notDE	K	T0	T1	T2	T3	T4	all
Mnat_01062	0.188555247618561	-0.239634698094693	0.304381513415306	-0.855134070777001	-0.378236307096755	0.224765621043146	0.0714088667947602	CG10874	CCDC28B	notDE	notDE	notDE	notDE	notDE	notDE	notDE	notDE	T1	T1	notDE	notDE	K	notDE	T4	all	notDE	notDE	notDE	notDE	notDE	notDE	notDE	notDE	W	notDE	notDE	notDE
Mnat_01063	1.72285849836943	0.408011156323349	-0.851742543974947	-1.21198624113079	-1.56758566110914	-2.42302343414087	-2.04554223037254	exd	PBX1	notDE	T0	T0	T0	T0	T0	notDE	T1	notDE	notDE	T1	notDE	notDE	notDE	notDE	notDE	notDE	notDE	notDE	notDE	all	W	W	W	W	W	W	worker
Mnat_01064	1.71758413001995	1.66409276885472	1.71104801683638	2.50836452765227	1.48320545705118	1.48320545705118	2.03079492298507	NA	NA	notDE	notDE	notDE	notDE	notDE	notDE	notDE	notDE	notDE	notDE	notDE	notDE	notDE	notDE	notDE	notDE	notDE	notDE	notDE	notDE	notDE	notDE	notDE	notDE	notDE	notDE	notDE	notDE
Mnat_01065	4.71539761988053	4.95656579380433	4.71539761988053	4.71539761988053	4.71539761988053	4.71539761988053	4.71539761988053	NA	NA	notDE	notDE	notDE	notDE	notDE	notDE	notDE	notDE	notDE	notDE	notDE	notDE	notDE	notDE	notDE	notDE	notDE	notDE	notDE	notDE	notDE	notDE	notDE	notDE	notDE	notDE	notDE	notDE
Mnat_01066	0.699634980561766	0.231912503497272	0.90289294032712	-0.209947738223238	0.693659886918081	-0.530371543613998	-0.318817787199442	NA	NA	notDE	notDE	notDE	notDE	notDE	notDE	notDE	notDE	notDE	notDE	notDE	notDE	notDE	notDE	notDE	notDE	notDE	notDE	notDE	notDE	notDE	notDE	notDE	notDE	notDE	notDE	notDE	notDE
Mnat_01067	1.7735159974576	0.00412779370166365	-0.950910900621201	-0.858332152045716	-1.18219814553071	-1.67996224820535	-1.81231657407744	NA	NA	notDE	T0	notDE	notDE	notDE	T0	notDE	notDE	notDE	notDE	notDE	notDE	notDE	notDE	notDE	notDE	notDE	notDE	notDE	notDE	all	W	W	W	W	W	W	worker
Mnat_01068	-0.943618799137444	-8.94460699109754	-4.43117677742799	-5.16213519294479	-8.52748402501205	-9.83832173004757	-9.91535252158785	NA	NA	all	notDE	notDE	T2	notDE	notDE	all	notDE	notDE	notDE	notDE	notDE	T2	notDE	T2	notDE	notDE	notDE	notDE	notDE	all	W	W	notDE	W	W	W	worker
Mnat_01069	-2.02495196835499	-10.7942946756263	-4.71094732128239	-7.10931960241798	-10.9346715111883	-10.9346715111883	-9.7001451401739	NA	NA	notDE	notDE	notDE	T2	notDE	notDE	all	notDE	notDE	notDE	notDE	notDE	notDE	T2	T2	notDE	notDE	notDE	all	notDE	all	W	W	notDE	W	W	W	worker
Mnat_01070	-0.335410159514681	-0.422191845233569	-1.13044997705724	-0.451510320682818	1.51160133916077	0.184459286685004	-1.55136768021259	meigo	SLC35B1	all	T0	notDE	notDE	T3	notDE	notDE	notDE	notDE	T3	T4	notDE	T2	T3	notDE	notDE	T3	T3	T3	T4	notDE	W	notDE	notDE	notDE	T3	notDE	notDE
Mnat_01071	0.475171322957914	-0.00230527465669338	0.231573103009112	-0.550424009417815	-0.697690851732808	-0.343766595545629	0.214274786684023	NA	NA	notDE	notDE	notDE	notDE	notDE	notDE	notDE	notDE	notDE	notDE	notDE	notDE	notDE	notDE	notDE	notDE	notDE	notDE	notDE	notDE	notDE	notDE	notDE	notDE	W	W	W	notDE
Mnat_01072	0.424762003626731	-0.689580993400701	0.0718294287908679	-1.0057126254004	-0.54407626429075	0.421851740930483	0.174166675712859	ND-42	NDUFA10	notDE	K	notDE	notDE	notDE	T4	notDE	notDE	T1	notDE	notDE	notDE	K	notDE	T4	all	K	T4	notDE	notDE	notDE	notDE	W	notDE	W	W	notDE	notDE
Mnat_01075	1.06438213566862	-5.91972080548477	0.557809695961686	0.0558036936886084	-0.736334859241856	-0.511394477425414	-0.707957600405478	NA	CYP3A4	notDE	K	T1	T2	T3	T4	all	T1	notDE	T1	notDE	notDE	T2	notDE	notDE	notDE	notDE	notDE	notDE	notDE	notDE	W	W	notDE	W	W	W	notDE
Mnat_01076	0.389562839977729	-0.566510288356396	0.424835421271427	0.0913742330351007	-0.223771660715299	-0.35125969334843	-0.234064601117187	NA	NA	notDE	notDE	T1	notDE	notDE	notDE	all	notDE	notDE	notDE	notDE	notDE	notDE	notDE	notDE	notDE	notDE	notDE	notDE	notDE	notDE	notDE	W	notDE	notDE	notDE	notDE	notDE
Mnat_01077	0.398647268450862	0.263166277252235	0.316770515457121	-0.302223698302662	-0.590168614041808	-0.540419107425906	-0.225017752444027	rngo	DDI2	notDE	notDE	notDE	notDE	T0	T0	notDE	notDE	notDE	T1	T1	notDE	notDE	notDE	notDE	notDE	notDE	notDE	notDE	notDE	all	W	notDE	notDE	notDE	W	W	notDE
Mnat_01078	-1.4097985704563	-3.07389235561946	-0.767818462643573	0.230834882324382	1.60347646312505	0.603339546134866	-0.682163771457301	NA	NA	notDE	K	T1	T2	T3	T4	all	notDE	notDE	T3	T4	notDE	notDE	T3	notDE	notDE	T3	T3	T3	T4	notDE	K	W	notDE	T2	T3	T4	notDE
Mnat_01079	-0.198986850457347	0.825361983527159	-1.83684604217722	-0.506411370892304	0.828053916105325	-2.18245858621608	-1.64924346310015	Alh	MLLT10	notDE	T0	T0	notDE	notDE	T0	notDE	notDE	notDE	T3	notDE	notDE	notDE	notDE	notDE	notDE	T3	T3	notDE	notDE	notDE	W	notDE	W	notDE	notDE	W	notDE
Mnat_01080	0.403568923045266	-0.259615844075861	-0.160342184848838	-0.308397429670612	-0.527269502504598	0.158285320901259	0.21605676013411	Tpi	TPI1	notDE	K	notDE	notDE	notDE	notDE	notDE	notDE	notDE	notDE	notDE	notDE	notDE	notDE	notDE	notDE	K	T4	notDE	notDE	notDE	notDE	W	notDE	W	W	notDE	notDE
Mnat_01081	-0.604883920482103	0.432713117194541	-0.481528562880385	-0.160952023621874	0.34441426902963	0.377014012461704	-0.387137038453309	CG9281	NA	notDE	T0	T0	notDE	notDE	notDE	notDE	notDE	notDE	T3	T4	notDE	notDE	notDE	T4	notDE	T3	notDE	notDE	T4	notDE	notDE	T0	notDE	notDE	T3	T4	all
Mnat_01082	0.2799046833195	0.394550090860606	-0.248422952183259	-0.675631892540167	-0.446144975461811	0.463347016781793	-0.770651826814302	NA	TMEM98	all	T0	notDE	T0	T0	notDE	notDE	notDE	notDE	notDE	T4	notDE	notDE	notDE	T4	notDE	notDE	T4	notDE	T4	notDE	W	notDE	notDE	W	W	notDE	notDE
Mnat_01083	-0.404667013240721	-0.0464171867091655	0.0296603864669356	-0.244519709713521	-0.488310931500483	0.333964975493613	0.315337371049236	Rrp6	EXOSC10	notDE	notDE	notDE	notDE	notDE	notDE	notDE	notDE	notDE	T1	notDE	notDE	notDE	notDE	notDE	notDE	K	T4	notDE	notDE	notDE	K	notDE	notDE	notDE	notDE	T4	notDE
Mnat_01084	0.481057069892825	-0.740503290626855	-0.581725062286309	-0.0353697721804885	-0.637622533445338	-0.0314025813358469	0.741737699651543	Hsp60A	HSPD1	notDE	K	notDE	notDE	notDE	T4	notDE	K	notDE	notDE	notDE	notDE	K	notDE	notDE	notDE	K	notDE	notDE	K	notDE	notDE	W	W	notDE	W	W	notDE
Mnat_01085	1.01338456243315	1.58262175051619	0.31092454058229	1.03407302443764	1.06675239627135	0.31092454058229	0.547552867708776	NA	NA	notDE	notDE	notDE	notDE	notDE	notDE	notDE	notDE	notDE	notDE	notDE	notDE	notDE	notDE	notDE	notDE	notDE	notDE	notDE	notDE	notDE	notDE	notDE	notDE	notDE	notDE	notDE	notDE
Mnat_01086	-0.332473729797827	-0.476177300700674	-0.0143957110268163	-0.597149503815195	-0.433115344550128	0.741469040297499	0.186424527209859	mRpL20	MRPL20	notDE	notDE	notDE	notDE	notDE	T4	notDE	notDE	notDE	notDE	T4	notDE	notDE	notDE	T4	notDE	notDE	T4	notDE	T4	T4	notDE	notDE	notDE	notDE	notDE	T4	notDE
Mnat_01087	-0.398091377993648	-0.218133795983626	0.197893898754647	-0.428198374840205	-0.17520800127098	0.449375664456017	0.117236798922833	Exo84	EXOC8	notDE	notDE	notDE	notDE	notDE	T4	notDE	notDE	notDE	notDE	notDE	notDE	notDE	notDE	T4	notDE	notDE	T4	notDE	notDE	T4	notDE	notDE	notDE	notDE	notDE	T4	notDE
Mnat_01089	0.102330218462652	-0.0777348816622798	-0.250689033785716	0.107186133969765	0.139354252010265	-0.186249090055557	0.00083375543342673	NA	NA	notDE	notDE	notDE	notDE	notDE	notDE	notDE	notDE	notDE	notDE	notDE	notDE	notDE	notDE	notDE	notDE	notDE	notDE	notDE	notDE	notDE	notDE	notDE	notDE	notDE	notDE	notDE	notDE
Mnat_01090	0.928776387235071	-3.35639095458265	-0.62009190585121	-1.74908759301562	-3.74422353311135	-3.74422353311135	-0.61169737347044	NA	NA	notDE	K	T1	notDE	notDE	notDE	all	notDE	notDE	notDE	notDE	notDE	notDE	notDE	notDE	notDE	K	notDE	notDE	K	all	notDE	W	notDE	W	W	W	notDE
Mnat_01091	5.00603481757911	4.77165614461034	4.77165614461034	4.77165614461034	4.77165614461034	4.77165614461034	4.77165614461034	NA	NA	notDE	notDE	notDE	notDE	notDE	notDE	notDE	notDE	notDE	notDE	notDE	notDE	notDE	notDE	notDE	notDE	notDE	notDE	notDE	notDE	notDE	notDE	notDE	notDE	notDE	notDE	notDE	notDE
Mnat_01092	-0.236301991923107	0.919049292271802	0.922761393648145	0.86335068212767	0.790731519818944	-0.784622239097424	-0.360595308604928	NA	NA	notDE	notDE	notDE	notDE	notDE	notDE	notDE	notDE	notDE	notDE	notDE	notDE	notDE	notDE	notDE	notDE	notDE	notDE	notDE	notDE	notDE	notDE	notDE	notDE	notDE	notDE	notDE	notDE
Mnat_01093	0.230914293037142	-0.579085351785644	0.0926742310272549	-0.0807513441769214	0.199540401463239	-0.00858030946861959	-0.0536519129087597	Vps15	PIK3R4	notDE	notDE	notDE	notDE	T3	T4	all	notDE	notDE	notDE	notDE	notDE	notDE	notDE	notDE	notDE	notDE	notDE	notDE	notDE	notDE	notDE	W	notDE	notDE	notDE	notDE	notDE
Mnat_01094	-0.106164729011408	0.035363441932101	0.285958900508605	0.241175784514541	-0.584119000709842	-0.55855465213985	0.201462608414207	CG7550	ADO	notDE	notDE	notDE	notDE	notDE	notDE	notDE	notDE	notDE	T1	T1	notDE	notDE	notDE	notDE	notDE	K	notDE	notDE	K	notDE	notDE	notDE	notDE	notDE	notDE	notDE	notDE
Mnat_01095	-0.248579694212635	0.827592166999027	-0.95849083991982	-0.576121070038879	0.461898956281055	-0.886953093848967	-0.610889573974481	CG2321	C2orf42	notDE	notDE	T0	T0	notDE	T0	T0	notDE	notDE	T3	notDE	notDE	notDE	notDE	notDE	notDE	notDE	T3	notDE	notDE	notDE	notDE	notDE	notDE	notDE	notDE	notDE	notDE
Mnat_01096	-1.20433165030322	1.3693345658814	0.162865076320946	-0.808911548055384	-1.41494425111005	-0.728115915500715	-0.0543304728041655	pinta	NA	notDE	T0	T0	T0	T0	T0	T0	notDE	T1	T1	T1	notDE	K	notDE	notDE	notDE	K	T4	all	K	notDE	K	T0	T1	notDE	notDE	notDE	notDE
Mnat_01097	-0.0946110273480299	-0.729006122533349	-0.176590404684175	0.816720606655696	-0.234083374002841	-0.290074202947102	0.172034969842608	Non2	NA	notDE	K	T1	T2	notDE	T4	all	notDE	T2	notDE	notDE	notDE	notDE	T2	T2	T2	notDE	notDE	notDE	K	notDE	notDE	W	notDE	T2	notDE	notDE	notDE
Mnat_01098	-2.76144169407307	-1.67689427399692	-1.82735063133491	-0.851581500448366	-2.76144169407307	-2.37017710201691	1.27297567057543	CG13436	CFAP206	K	K	notDE	notDE	notDE	notDE	notDE	K	notDE	notDE	notDE	notDE	K	notDE	notDE	notDE	K	notDE	notDE	K	notDE	K	notDE	notDE	notDE	notDE	notDE	all
Mnat_01099	-0.261687036480265	0.834271382632117	-1.13366756720888	0.282926592469973	-0.00109230961072967	-1.62204893013216	-2.02183192991999	Meltrin	ADAM12	all	T0	T0	notDE	notDE	T0	T0	notDE	T2	T3	notDE	notDE	T2	notDE	T2	notDE	T3	T3	notDE	notDE	all	W	notDE	notDE	notDE	notDE	W	notDE
Mnat_01100	-0.741112448485315	-0.448687285874502	-0.180082696629769	0.352946980845731	-0.0884518444174	0.248686958625267	0.491389110902275	LSm7	LSM7	notDE	notDE	notDE	notDE	notDE	notDE	notDE	K	notDE	notDE	notDE	notDE	notDE	notDE	notDE	notDE	K	notDE	notDE	notDE	notDE	K	notDE	notDE	T2	notDE	T4	all
Mnat_01101	-0.0758849624624447	0.0611049195120178	-0.123796395897711	0.0726350635757331	0.144560148291606	-0.414653012955025	0.448898005411047	NA	NA	notDE	notDE	notDE	notDE	notDE	notDE	notDE	notDE	notDE	notDE	notDE	notDE	notDE	notDE	notDE	notDE	notDE	notDE	notDE	notDE	notDE	notDE	notDE	notDE	notDE	notDE	notDE	notDE
Mnat_01102	-0.759653286311358	-0.00988489972495088	0.0338576393604435	0.188657507833653	-0.572236586725474	0.0964408513726263	0.319453104702793	RIOK2	RIOK2	notDE	notDE	notDE	notDE	notDE	notDE	notDE	notDE	notDE	T1	notDE	notDE	notDE	notDE	notDE	notDE	K	T4	notDE	notDE	notDE	K	notDE	T1	T2	notDE	T4	all
Mnat_01103	1.37899165908864	-2.3574560954135	0.296110486232589	-0.364794695773884	-1.62556666713373	-1.30900833901138	-5.16934818094364	Sodh-2	SORD	all	T0	T1	T2	notDE	notDE	notDE	T1	notDE	T1	notDE	notDE	T2	T2	notDE	notDE	T3	notDE	notDE	T4	notDE	W	W	notDE	W	W	W	notDE
Mnat_01104	-0.376766119482587	-0.988560557385197	-0.0081559671355739	-0.188748329551111	-0.207991227679459	0.526491866091501	0.303395074668366	CG17294	HDHD2	notDE	notDE	notDE	notDE	notDE	notDE	notDE	notDE	notDE	notDE	notDE	notDE	notDE	notDE	T4	notDE	notDE	T4	notDE	notDE	notDE	K	notDE	notDE	notDE	notDE	T4	notDE
Mnat_01105	1.62774918525003	-2.53729462532896	-0.112338552968259	-1.45869320082503	-1.33507456272873	-1.98138229272578	0.379937630193806	CG18547	NA	notDE	K	T1	notDE	T3	notDE	all	notDE	T1	T1	T1	notDE	K	notDE	notDE	notDE	K	T3	notDE	K	all	W	W	W	W	W	W	worker
Mnat_01107	-0.6410828678812	1.51391765109697	-2.50685201160711	-1.61813421964023	0.0936035492075008	-1.25868290323537	-2.37542046842055	CG42674	PLEKHG5	notDE	T0	T0	T0	T0	T0	T0	notDE	notDE	T3	notDE	all	notDE	T3	notDE	notDE	T3	T3	notDE	T4	notDE	W	T0	W	notDE	notDE	notDE	notDE
Mnat_01109	1.4537670266185	1.04436189855456	-1.1572573032593	0.107795426205871	-0.702133350837784	-0.632410259344976	-1.45796120652684	NA	NA	all	T0	T0	notDE	notDE	notDE	notDE	notDE	notDE	notDE	notDE	notDE	notDE	notDE	notDE	notDE	notDE	notDE	notDE	notDE	notDE	W	notDE	W	notDE	notDE	notDE	notDE
Mnat_01110	1.14030172925092	0.347413521689	-0.657641921718899	-0.108353675735759	-0.225014034659084	-1.40867239542898	-1.73127729030733	NA	IGF2BP1	all	T0	T0	notDE	notDE	T0	notDE	T1	notDE	notDE	notDE	notDE	T2	notDE	T2	notDE	T3	notDE	notDE	notDE	all	W	notDE	W	W	W	W	worker
Mnat_01111	1.84976086762906	2.7130877440646	2.0305833106158	2.25967291439349	1.84976086762906	1.84976086762906	1.84976086762906	NA	NR2E3	notDE	notDE	notDE	notDE	notDE	notDE	notDE	notDE	notDE	notDE	notDE	notDE	notDE	notDE	notDE	notDE	notDE	notDE	notDE	notDE	notDE	notDE	notDE	notDE	notDE	notDE	notDE	notDE
Mnat_01112	-0.144525506877911	-0.836370961152309	0.0188017006713252	-0.783356227787436	0.108941451289255	0.419681782991157	0.528321849639337	Pgant35A	GALNT11	notDE	K	T1	notDE	T3	T4	all	notDE	notDE	notDE	notDE	notDE	K	T3	T4	notDE	notDE	notDE	notDE	notDE	notDE	K	notDE	notDE	notDE	notDE	notDE	notDE
Mnat_01113	0.808517285762358	-0.00323964832042908	-1.24119440569832	-0.771914750194525	0.0332560748513067	0.151443237619361	-0.988466277646513	NA	NA	notDE	notDE	notDE	notDE	notDE	notDE	notDE	notDE	notDE	notDE	T4	notDE	notDE	notDE	notDE	notDE	T3	notDE	notDE	T4	notDE	W	notDE	W	W	W	notDE	notDE
Mnat_01114	-0.318603918362259	-0.2916926828606	-0.317492816563636	0.899546408500536	-0.0105828775683206	-0.385135178149902	-0.673149475489767	NA	NA	notDE	notDE	notDE	notDE	notDE	notDE	notDE	notDE	notDE	notDE	notDE	notDE	T2	notDE	notDE	notDE	notDE	notDE	notDE	notDE	notDE	notDE	notDE	notDE	notDE	notDE	notDE	notDE
Mnat_01115	0.474453658323354	-0.0349126857685875	0.320430416747793	-0.202260958337022	-1.03929104851674	-0.198567971960768	-0.101847361419035	SNF4Agamma	PRKAG2	notDE	notDE	notDE	notDE	T0	notDE	notDE	notDE	notDE	T1	notDE	notDE	notDE	T2	notDE	notDE	K	T4	all	notDE	notDE	notDE	notDE	notDE	W	W	W	worker
Mnat_01116	0.202690753606398	0.872883891108829	-0.519745386783279	-0.324295412216483	0.151059290624718	-1.59477927695678	-1.7726841809107	NA	NA	all	T0	T0	notDE	notDE	T0	T0	notDE	notDE	notDE	notDE	notDE	notDE	notDE	notDE	notDE	T3	notDE	notDE	notDE	all	W	notDE	notDE	notDE	notDE	W	notDE
Mnat_01117	0.110767131129789	0.783751255207946	-1.2148558179723	-0.426643296940452	0.191084940900814	-1.41118467277078	-0.814498688175896	CG42268	NA	notDE	notDE	T0	notDE	notDE	T0	T0	notDE	notDE	T3	notDE	notDE	notDE	notDE	notDE	notDE	notDE	T3	notDE	notDE	all	notDE	notDE	W	notDE	notDE	W	notDE
Mnat_01118	-0.60837650916704	-0.354987468319832	-0.118104585947096	1.00859530790565	-0.386718906271811	-0.052570565788747	0.048601391027537	NA	CCAR1	notDE	notDE	notDE	T2	notDE	notDE	notDE	notDE	T2	notDE	notDE	notDE	T2	T2	T2	T2	notDE	notDE	notDE	notDE	notDE	K	notDE	T1	T2	notDE	T4	notDE
Mnat_01119	-0.282605860483076	0.300406070822212	-0.0332336791528807	-0.502715104172826	-0.769648518687117	-0.176027657550445	0.813344408245065	Cyp1	PPIF	K	K	notDE	T0	T0	T0	notDE	K	notDE	T1	notDE	notDE	K	notDE	notDE	notDE	K	T4	all	K	notDE	K	T0	notDE	notDE	notDE	notDE	notDE
Mnat_01120	-1.56815793488235	-0.545285967716788	-0.630894145373253	1.01299808594631	-3.17760389704936	-2.25956854178168	-1.86975636768085	CG6123	NA	notDE	notDE	notDE	notDE	T0	T0	notDE	notDE	notDE	T1	notDE	notDE	T2	T2	T2	notDE	notDE	notDE	notDE	notDE	notDE	notDE	T0	notDE	T2	notDE	notDE	notDE
Mnat_01121	0.411357078862128	-0.71008102718034	0.206466909469222	0.9746263078967	-1.85684518439745	-1.48900378244355	0.187883032177414	NA	ADAMTS3	notDE	notDE	notDE	notDE	notDE	notDE	notDE	notDE	notDE	notDE	notDE	notDE	notDE	notDE	notDE	notDE	notDE	notDE	notDE	notDE	notDE	notDE	notDE	notDE	notDE	notDE	notDE	notDE
Mnat_01122	-1.2886673381308	-0.128274548995817	-2.50962774309643	0.0694142733142994	1.04245279956088	-1.51037127003934	0.524144488401233	NA	NA	notDE	notDE	T0	notDE	notDE	notDE	notDE	K	T2	T3	notDE	all	notDE	notDE	notDE	notDE	notDE	T3	notDE	K	notDE	K	notDE	notDE	notDE	T3	notDE	notDE
Mnat_01123	-0.490974299528464	-1.06105408270059	-0.687839515132245	2.1205083560059	0.743975776056381	-1.30222225662438	-0.789041738265477	NA	NA	notDE	notDE	notDE	T2	notDE	notDE	notDE	notDE	notDE	notDE	notDE	notDE	T2	notDE	T2	T2	notDE	notDE	notDE	notDE	notDE	notDE	notDE	notDE	T2	notDE	notDE	notDE
Mnat_01124	0.539005909124581	-0.0344050281571759	-0.908380763408329	-0.240735477714409	1.02617781615845	-1.75391167997022	-1.24820247596524	NA	NA	notDE	notDE	notDE	notDE	notDE	T0	notDE	notDE	notDE	T3	notDE	notDE	notDE	notDE	notDE	notDE	T3	T3	notDE	notDE	all	W	notDE	W	notDE	notDE	W	notDE
Mnat_01125	0.591071543156534	0.0111009344864042	-1.15134631832926	-0.107842854928542	1.03231459281138	-1.53289013240635	-1.12406974262318	NA	NA	notDE	notDE	notDE	notDE	notDE	notDE	notDE	notDE	notDE	T3	notDE	notDE	notDE	notDE	notDE	notDE	T3	T3	notDE	notDE	notDE	W	notDE	W	notDE	notDE	W	notDE
Mnat_01126	-4.01893974234266	-0.0776469860232414	0.720638478671504	0.494137341150118	0.23918041300607	-2.35803235118262	-1.13053727687041	NA	NA	notDE	notDE	notDE	notDE	notDE	T0	notDE	notDE	notDE	notDE	T1	notDE	notDE	notDE	T2	notDE	notDE	T3	notDE	notDE	all	K	T0	T1	T2	T3	notDE	all
Mnat_01127	1.26497458336393	-1.99592269634837	-0.0604346876420841	-0.0760215193694105	-0.750957175173355	-0.582927652573932	-0.159692119376935	NA	MFSD9	notDE	K	T1	T2	T3	T4	all	notDE	notDE	notDE	notDE	notDE	notDE	notDE	notDE	notDE	notDE	notDE	notDE	notDE	notDE	W	W	W	W	W	W	worker
Mnat_01128	-0.342082908516157	0.193295023173615	-0.339850430203505	0.854543237970548	-0.724886963084351	-0.471903077654784	-0.720930092439536	ec	USP54	notDE	T0	notDE	notDE	notDE	notDE	notDE	notDE	notDE	notDE	notDE	notDE	T2	T2	T2	notDE	notDE	notDE	notDE	notDE	notDE	notDE	notDE	notDE	T2	notDE	notDE	notDE
Mnat_01129	0.43216538645317	0.823480833211532	-0.988521255829117	0.685580108123546	0.485620212541174	-1.29943699325186	-0.454379879207019	NA	NA	notDE	notDE	notDE	notDE	notDE	notDE	notDE	notDE	notDE	notDE	notDE	notDE	notDE	notDE	notDE	notDE	notDE	notDE	notDE	notDE	notDE	notDE	notDE	notDE	notDE	notDE	notDE	notDE
Mnat_01130	-0.903549000247331	-0.330748356177561	0.458949307148063	0.24219220171439	-1.66683811956517	0.196807727046841	0.453136320334078	Ercc1	ERCC1	notDE	notDE	notDE	notDE	T0	notDE	notDE	notDE	notDE	T1	notDE	notDE	notDE	T2	notDE	notDE	K	T4	all	notDE	notDE	K	notDE	T1	T2	notDE	T4	notDE
Mnat_01131	2.34400993280724	2.34400993280724	2.34400993280724	2.34400993280724	2.34400993280724	2.34400993280724	3.47788268443179	NA	NA	notDE	notDE	notDE	notDE	notDE	notDE	notDE	notDE	notDE	notDE	notDE	notDE	notDE	notDE	notDE	notDE	notDE	notDE	notDE	notDE	notDE	notDE	notDE	notDE	notDE	notDE	notDE	notDE
Mnat_01132	-0.813564241488148	-1.26384155885244	-0.810792804404408	-0.0330284752616058	0.518160518381651	1.07183975527669	-0.387972568432041	Alg14	ALG14	notDE	notDE	notDE	notDE	T3	T4	all	notDE	notDE	T3	T4	notDE	notDE	notDE	T4	notDE	T3	notDE	notDE	T4	T4	notDE	notDE	notDE	T2	T3	T4	notDE
Mnat_01133	-0.557403237004116	0.23050166179354	1.02071516781711	-1.1472335646856	-0.913213709413445	-0.305995718728835	0.00896000893031156	NA	NA	notDE	notDE	T1	T0	T0	T0	notDE	T1	T1	T1	T1	T1	K	notDE	T4	notDE	K	T4	notDE	notDE	notDE	notDE	T0	T1	notDE	notDE	notDE	notDE
Mnat_01134	0.0522586458896565	-0.132886139133381	0.191842929461704	-0.728494644277614	-0.876339531562312	0.462231818646434	0.0696646773089151	Chchd3	CHCHD3	notDE	notDE	notDE	notDE	notDE	notDE	notDE	notDE	T1	T1	notDE	notDE	K	notDE	T4	notDE	K	T4	all	notDE	notDE	notDE	notDE	notDE	W	W	notDE	notDE
Mnat_01136	-1.52298836300161	-3.27266333889546	-2.66330222570231	-1.51653692673152	-0.32862769050136	0.709640254158115	1.92600233259765	Hexo1	NA	K	K	notDE	T2	T3	T4	all	K	notDE	T3	T4	all	K	T3	T4	notDE	K	T4	notDE	K	notDE	K	W	W	notDE	T3	T4	notDE
Mnat_01137	-3.07764777378832	-0.842575089445225	0.360922029903767	1.46268668584822	-0.37092903026898	-0.675897014046697	-0.232538464096631	Msr-110	NA	notDE	notDE	T1	T2	notDE	notDE	notDE	notDE	notDE	notDE	T1	notDE	T2	T2	T2	T2	notDE	notDE	notDE	notDE	notDE	K	T0	T1	T2	T3	T4	all
Mnat_01138	0.0381426789178871	-0.138264353809037	0.182898778879248	-0.133994192458849	-0.0348910203936874	-0.68072332520734	0.516774199681911	NA	NA	notDE	notDE	notDE	notDE	notDE	notDE	notDE	notDE	notDE	notDE	notDE	notDE	K	notDE	notDE	notDE	K	notDE	notDE	K	all	K	notDE	notDE	notDE	notDE	notDE	notDE
Mnat_01139	-0.184470905782634	0.739187326985946	-1.0624503990673	-0.210762919770395	0.740912592784787	-0.871514671369472	-1.02959996733123	CG8485	SNRK	notDE	T0	T0	notDE	notDE	T0	notDE	notDE	notDE	T3	notDE	notDE	notDE	notDE	notDE	notDE	T3	T3	notDE	notDE	notDE	notDE	notDE	notDE	notDE	notDE	notDE	notDE
Mnat_01140	0.617922395439512	0.309738062503344	0.561187068099345	0.651570250387501	-0.133811143575351	0.170026132432072	-0.903131482466589	NA	NA	notDE	notDE	notDE	notDE	notDE	notDE	notDE	notDE	notDE	notDE	notDE	notDE	notDE	notDE	notDE	notDE	notDE	notDE	notDE	notDE	notDE	notDE	notDE	notDE	notDE	notDE	notDE	notDE
Mnat_01141	-0.183599837717138	-0.335594789326623	-0.297487897778183	-0.00639163633599835	0.286675896727937	0.208356269109136	0.258008661439134	Rnf146	RNF146	notDE	K	notDE	notDE	notDE	T4	notDE	K	notDE	T3	T4	notDE	notDE	notDE	notDE	notDE	notDE	notDE	notDE	notDE	notDE	K	notDE	notDE	notDE	notDE	T4	notDE
Mnat_01142	-0.00784141848761958	0.386196873344208	-0.102830611798703	-0.214789990244736	-0.250054978863919	0.01257057217957	-0.0947258106456973	armi	MOV10L1	notDE	notDE	T0	notDE	T0	notDE	T0	notDE	notDE	notDE	notDE	notDE	notDE	notDE	notDE	notDE	notDE	notDE	notDE	notDE	notDE	notDE	T0	notDE	notDE	notDE	notDE	notDE
Mnat_01143	-0.367204348989187	-0.133581747715381	0.517309053528273	-0.609717962879131	-0.408650146630549	0.0450828659248266	0.344388748851974	eIF3e	EIF3E	notDE	notDE	notDE	notDE	notDE	notDE	notDE	notDE	T1	T1	notDE	notDE	K	notDE	T4	notDE	K	notDE	notDE	notDE	notDE	K	notDE	T1	notDE	notDE	notDE	notDE
Mnat_01144	-0.589715339620608	0.13020650935064	-0.0955159103959005	0.662435553021849	-0.0557662415917084	-0.118012544255774	-0.211131298733296	CG8635	ZC3H15	notDE	notDE	notDE	notDE	notDE	notDE	notDE	notDE	notDE	notDE	notDE	notDE	T2	notDE	T2	T2	notDE	notDE	notDE	notDE	notDE	K	T0	T1	T2	T3	T4	all
Mnat_01145	-0.19991711906952	0.658936539708306	-0.356506764547813	-0.178281179056862	0.0686892724873912	-0.553041345052429	0.0886087939721749	Cdc27	CDC27	notDE	notDE	T0	notDE	notDE	T0	T0	notDE	notDE	notDE	notDE	notDE	notDE	notDE	notDE	notDE	notDE	notDE	notDE	notDE	notDE	notDE	T0	notDE	notDE	notDE	notDE	notDE
Mnat_01146	0.105068056603219	-0.791505217481017	0.121597167274134	-0.336909674641335	0.201641840889627	0.212896463419634	0.0243197971872955	NA	RNLS	notDE	notDE	notDE	notDE	notDE	notDE	all	notDE	notDE	notDE	notDE	notDE	notDE	notDE	notDE	notDE	notDE	notDE	notDE	notDE	notDE	notDE	notDE	notDE	notDE	notDE	notDE	notDE
Mnat_01147	0.906609983287267	-0.703448490472227	-0.423670392063074	-0.37187270582809	0.468587583517605	-1.27153080520174	-0.30798898838057	CG43338	CCDC170	notDE	notDE	notDE	notDE	notDE	notDE	notDE	notDE	notDE	notDE	notDE	notDE	notDE	notDE	notDE	notDE	notDE	notDE	notDE	notDE	notDE	notDE	notDE	notDE	notDE	notDE	W	worker
Mnat_01148	1.39967496260629	-0.292781843710229	-0.296016574759476	-0.419380072043822	-0.878393483986929	-1.19882833921984	-0.674536219622495	MESR3	NA	notDE	notDE	notDE	notDE	notDE	T0	notDE	notDE	notDE	notDE	T1	notDE	notDE	notDE	T2	notDE	notDE	notDE	notDE	notDE	all	W	W	W	W	W	W	worker
Mnat_01149	-0.22580342328808	0.150450408306698	-0.141635782311595	-0.343340036548075	-0.803873686539953	0.424511679424661	0.329317521128843	NA	NA	notDE	notDE	notDE	notDE	T0	notDE	notDE	notDE	notDE	notDE	notDE	notDE	notDE	notDE	T4	notDE	K	T4	all	notDE	notDE	K	notDE	notDE	notDE	notDE	T4	notDE
Mnat_01150	0.0704527604029486	0.621691412268187	-0.938378679565154	0.579339060196096	-0.704693853238635	-0.746971293046078	-0.424510716991682	l(2)dtl	DTL	notDE	notDE	T0	notDE	notDE	T0	notDE	notDE	T2	notDE	notDE	notDE	notDE	notDE	T2	notDE	notDE	notDE	notDE	notDE	notDE	notDE	notDE	notDE	notDE	notDE	W	notDE
Mnat_01151	-0.72587994463763	0.355252048265669	-0.373710118997757	0.0372302671126164	0.110369785201871	0.263595227991264	0.00691436057829913	CG18596	TARBP1	notDE	notDE	T0	notDE	notDE	notDE	notDE	notDE	notDE	notDE	T4	notDE	notDE	notDE	notDE	notDE	notDE	notDE	notDE	notDE	notDE	K	T0	T1	T2	T3	T4	all
Mnat_01152	-1.02190987864414	-0.238787104932516	0.472054168437603	-0.000502427045200288	-0.222714379965676	0.365718609886417	-0.236519093727008	Dtd	DTD1	notDE	notDE	notDE	notDE	notDE	notDE	notDE	notDE	notDE	notDE	notDE	notDE	notDE	notDE	notDE	notDE	notDE	notDE	notDE	T4	notDE	K	notDE	T1	T2	notDE	T4	all
Mnat_01153	0.0811596440095023	-0.10266297462349	-0.347949739228711	0.536340031724648	-0.545831208528205	-1.29127751568797	0.475512251646923	NA	NA	notDE	notDE	notDE	notDE	notDE	T0	notDE	K	notDE	notDE	T1	notDE	notDE	T2	T2	notDE	K	T3	notDE	K	all	notDE	notDE	notDE	notDE	notDE	W	notDE
Mnat_01154	0.702837021740224	-0.527417747927413	0.0159161706884265	0.328281861333356	-1.47766785955388	-0.141254499191703	-0.0409662621915845	NA	NA	notDE	notDE	notDE	notDE	notDE	notDE	notDE	notDE	notDE	T1	notDE	notDE	notDE	T2	notDE	notDE	K	T4	all	notDE	notDE	notDE	W	notDE	notDE	W	W	worker
Mnat_01155	1.68610699063847	0.737022829031069	1.0960468765366	1.51772965527537	1.35247384915817	0.596645993469108	0.860387060336888	NA	NA	notDE	notDE	notDE	notDE	notDE	notDE	notDE	notDE	notDE	notDE	notDE	notDE	notDE	notDE	notDE	notDE	notDE	notDE	notDE	notDE	notDE	notDE	notDE	notDE	notDE	notDE	notDE	notDE
Mnat_01156	0.868326031358901	0.234371472424931	-0.462561323480914	-0.330133979415793	-0.121187807243826	-0.35088935029903	-0.917304369889354	NA	SGPP1	all	T0	notDE	notDE	notDE	notDE	notDE	notDE	notDE	notDE	notDE	notDE	notDE	notDE	notDE	notDE	T3	notDE	notDE	notDE	notDE	W	notDE	W	W	W	W	worker
Mnat_01157	-0.692823878232466	-0.18640766796719	0.152448350151262	0.0472991309240757	-0.497546864419183	0.300973896232053	0.383326178260275	Bka	FCF1	notDE	notDE	notDE	notDE	notDE	notDE	notDE	notDE	notDE	notDE	notDE	notDE	notDE	notDE	notDE	notDE	K	T4	notDE	notDE	notDE	K	notDE	T1	notDE	notDE	T4	all
Mnat_01158	-0.677549626760306	0.158246781988583	0.124295701309331	-0.705969527785986	-0.372943389915892	0.535385164655982	0.157389931899104	CCT4	CCT4	notDE	notDE	notDE	notDE	notDE	notDE	notDE	notDE	notDE	notDE	notDE	notDE	K	notDE	T4	notDE	K	T4	notDE	T4	T4	K	T0	T1	notDE	notDE	T4	all
Mnat_01159	-0.526514323831801	-0.0838595828674098	-0.0632255671396733	0.442121000836241	0.066704115900875	0.081487088331021	-0.0880053767101242	dbe	KRR1	notDE	notDE	notDE	notDE	notDE	notDE	notDE	notDE	notDE	notDE	notDE	notDE	notDE	notDE	notDE	notDE	notDE	notDE	notDE	notDE	notDE	K	notDE	T1	T2	T3	T4	all
Mnat_01160	1.12430765371223	0.464310095241712	-1.23928589194094	-0.706754839972443	-0.85603476682655	-2.38557757905732	-0.564414791314923	Pgant2	GALNT2	notDE	notDE	T0	notDE	notDE	T0	notDE	notDE	notDE	notDE	notDE	notDE	notDE	notDE	T2	notDE	notDE	notDE	notDE	K	all	W	notDE	W	W	W	W	worker
Mnat_01161	3.12696667692981	2.58059711767438	2.66177527285467	2.43393271306947	2.43393271306947	2.43393271306947	2.43393271306947	NA	NA	notDE	notDE	notDE	notDE	notDE	notDE	notDE	notDE	notDE	notDE	notDE	notDE	notDE	notDE	notDE	notDE	notDE	notDE	notDE	notDE	notDE	notDE	notDE	notDE	notDE	notDE	notDE	notDE
Mnat_01162	-0.437480072620224	-0.138643730302346	-0.432962447462541	0.118078628369707	1.11864373550179	-0.513028184842074	-0.755433940652474	NA	HBP1	notDE	notDE	notDE	notDE	T3	notDE	notDE	notDE	notDE	T3	notDE	notDE	notDE	notDE	notDE	notDE	T3	T3	T3	notDE	notDE	notDE	notDE	notDE	notDE	T3	notDE	notDE
Mnat_01163	-0.046657875990839	0.320220571619791	-0.0545387456951097	0.455152749581999	-0.0446732293702313	-0.557884539848936	-0.642855453580334	Rsf1	NA	notDE	T0	notDE	notDE	notDE	T0	notDE	notDE	notDE	notDE	notDE	notDE	T2	notDE	T2	notDE	T3	notDE	notDE	notDE	notDE	W	notDE	notDE	notDE	notDE	notDE	notDE
Mnat_01164	-0.255744008662694	-0.84939446838121	0.494972604861734	-0.393584755529701	-0.700266861147561	0.303341722596734	0.434354107589042	Zw10	ZW10	notDE	notDE	T1	notDE	notDE	notDE	notDE	notDE	T1	T1	notDE	notDE	K	notDE	notDE	notDE	K	T4	notDE	notDE	notDE	K	notDE	T1	notDE	notDE	T4	notDE
Mnat_01165	0.150958336545749	-0.285715887755751	0.150729054762187	-0.559873625239534	-0.18926674697216	0.458642068666597	-0.291245345763903	NA	SLC30A6	notDE	notDE	notDE	notDE	notDE	T4	notDE	notDE	notDE	notDE	notDE	notDE	notDE	notDE	T4	notDE	notDE	T4	notDE	T4	T4	notDE	notDE	notDE	notDE	notDE	notDE	notDE
Mnat_01166	0.281950236390193	0.249060258965147	-0.230934846081017	-0.765465378478328	0.333004163867925	-0.129953729789407	-0.43127807036668	Pgant7	GALNT7	notDE	notDE	notDE	T0	notDE	notDE	notDE	notDE	notDE	notDE	notDE	notDE	notDE	T3	T4	all	T3	notDE	notDE	notDE	notDE	W	notDE	notDE	W	notDE	notDE	notDE
Mnat_01167	-0.452735514402207	-0.688538752433331	0.39933311949094	0.25558903323655	-0.451609856428315	0.194652118980243	0.273346495441768	ldlCp	COG2	notDE	notDE	T1	notDE	notDE	notDE	all	notDE	notDE	T1	notDE	notDE	notDE	T2	notDE	notDE	K	T4	notDE	notDE	notDE	K	notDE	T1	T2	notDE	T4	notDE
Mnat_01168	0.0801293749151128	0.293041361868228	-0.0234526080936738	-0.646289912195511	0.196892708531176	-0.0818930616695093	-0.278914909023602	alphaSnap	NAPA	notDE	notDE	notDE	T0	notDE	notDE	notDE	notDE	notDE	notDE	notDE	notDE	notDE	T3	notDE	all	notDE	notDE	notDE	notDE	notDE	notDE	notDE	notDE	W	notDE	notDE	notDE
Mnat_01169	-0.691563725492836	-0.973767550825973	0.879362014826644	0.972563504110904	-1.55402198454698	-1.73934635508377	0.506673821420976	Spn77Ba	NA	notDE	K	T1	T2	notDE	notDE	notDE	notDE	notDE	T1	T1	notDE	notDE	T2	T2	notDE	K	notDE	notDE	K	all	K	notDE	T1	T2	notDE	notDE	notDE
Mnat_01170	2.29700363074303	2.17269139998337	2.02602699537846	2.02602699537846	2.52104096243525	2.4996075471707	2.02602699537846	NA	NA	notDE	notDE	notDE	notDE	notDE	notDE	notDE	notDE	notDE	notDE	notDE	notDE	notDE	notDE	notDE	notDE	notDE	notDE	notDE	notDE	notDE	notDE	notDE	notDE	notDE	notDE	notDE	notDE
Mnat_01171	-0.0434320514961306	0.670938849723728	0.79552521240858	0.998340070847549	-0.58553235835088	-0.217690956396986	-0.58553235835088	NA	NA	notDE	notDE	notDE	notDE	notDE	notDE	notDE	notDE	notDE	notDE	notDE	notDE	notDE	notDE	notDE	notDE	notDE	notDE	notDE	notDE	notDE	notDE	notDE	notDE	notDE	notDE	notDE	notDE
Mnat_01172	2.08105659229042	2.29799420823207	2.36659518284391	2.16158445651984	1.91421441657488	1.91421441657488	2.47231120838937	NA	NA	notDE	notDE	notDE	notDE	notDE	notDE	notDE	notDE	notDE	notDE	notDE	notDE	notDE	notDE	notDE	notDE	notDE	notDE	notDE	notDE	notDE	notDE	notDE	notDE	notDE	notDE	notDE	notDE
Mnat_01173	0.126617183319715	0.0832762042063324	-0.641710515243145	0.351416265296055	1.09179340993518	-2.18646328849894	-1.50966824332776	NA	NA	notDE	notDE	notDE	notDE	notDE	notDE	notDE	notDE	notDE	T3	notDE	notDE	notDE	notDE	notDE	notDE	T3	T3	notDE	notDE	all	notDE	notDE	notDE	notDE	notDE	W	notDE
Mnat_01174	-0.386235641207805	-0.199220230950003	0.562449056327474	-0.317014504998101	-0.282371586829986	-0.147929576222661	-0.159239379588353	TfIIA-L	NA	notDE	notDE	notDE	notDE	notDE	notDE	notDE	notDE	notDE	T1	notDE	notDE	notDE	notDE	notDE	notDE	notDE	notDE	notDE	notDE	notDE	notDE	notDE	T1	notDE	notDE	notDE	notDE
Mnat_01175	-0.508704661707738	-0.249514959621738	-0.31560313924913	0.678755393716659	0.435883188224616	0.229105943804013	-0.90883009955698	Mcm2	MCM2	notDE	notDE	notDE	T2	T3	T4	notDE	notDE	T2	T3	notDE	notDE	T2	notDE	notDE	notDE	T3	notDE	notDE	T4	notDE	notDE	notDE	notDE	T2	T3	T4	notDE
Mnat_01176	0.021665260681059	0.848683836132317	0.0017212715526933	0.857178867241635	0.193133645013806	-1.06395184151002	0.344910171757256	NA	NA	notDE	notDE	notDE	notDE	notDE	notDE	notDE	notDE	notDE	notDE	notDE	notDE	notDE	notDE	notDE	notDE	notDE	notDE	notDE	notDE	notDE	notDE	notDE	notDE	notDE	notDE	notDE	notDE
Mnat_01177	-0.31641072615322	-0.151827976837626	0.00740518068480307	0.329691067774055	-0.376788632297997	0.0363795976498958	0.226479368347165	atms	PAF1	notDE	notDE	notDE	notDE	notDE	notDE	notDE	notDE	notDE	notDE	notDE	notDE	notDE	notDE	notDE	notDE	K	notDE	notDE	notDE	notDE	K	notDE	notDE	notDE	notDE	notDE	notDE
Mnat_01178	-0.635592734239868	0.097464781278306	0.117468745939221	-0.22886246745089	-0.419624868105546	0.199514545357954	0.442977946902468	msl-3	MSL3	notDE	notDE	notDE	notDE	notDE	notDE	notDE	notDE	notDE	notDE	notDE	notDE	notDE	notDE	notDE	notDE	K	T4	notDE	notDE	notDE	K	T0	T1	notDE	notDE	T4	all
Mnat_01179	-0.634862273820767	-0.105180805939313	0.138834018916187	0.284429193086756	-0.629554088936434	0.44865829282823	-0.580151817572451	CG14671	CCDC115	notDE	notDE	notDE	notDE	notDE	notDE	notDE	T1	notDE	T1	notDE	notDE	notDE	T2	notDE	notDE	notDE	T4	notDE	T4	notDE	notDE	notDE	T1	T2	notDE	T4	notDE
Mnat_01180	Inf	Inf	Inf	Inf	Inf	Inf	Inf	NA	NA	notDE	notDE	notDE	notDE	notDE	notDE	notDE	notDE	notDE	notDE	notDE	notDE	notDE	notDE	notDE	notDE	notDE	notDE	notDE	notDE	notDE	notDE	notDE	notDE	notDE	notDE	notDE	notDE
Mnat_01181	1.92762939169179	-0.109153257060985	-0.430956473136298	-0.925255987776459	-4.88731657134203	-4.54419515446161	-2.53468723095878	NA	NA	notDE	T0	notDE	notDE	T0	T0	notDE	T1	notDE	T1	T1	notDE	notDE	T2	T2	notDE	notDE	notDE	all	notDE	all	W	W	W	W	W	W	worker
Mnat_01182	Inf	Inf	Inf	Inf	Inf	Inf	Inf	NA	NA	notDE	notDE	notDE	notDE	notDE	notDE	notDE	notDE	notDE	notDE	notDE	notDE	notDE	notDE	notDE	notDE	notDE	notDE	notDE	notDE	notDE	notDE	notDE	notDE	notDE	notDE	notDE	notDE
Mnat_01183	0.531835972292237	0.456863836093707	-0.230405988954464	0.531586323566485	-2.52861712857973	-2.52861712857973	-1.71321156553256	NA	NA	notDE	T0	notDE	notDE	notDE	T0	notDE	notDE	notDE	notDE	notDE	notDE	notDE	notDE	T2	notDE	notDE	notDE	notDE	notDE	all	W	notDE	notDE	notDE	W	W	notDE
Mnat_01184	-0.646446292953447	0.208773347357319	0.750445851230974	0.690546543537663	0.363350687623384	0.0809004116131028	0.134426413017016	NA	NA	notDE	notDE	notDE	notDE	notDE	notDE	notDE	notDE	notDE	notDE	notDE	notDE	notDE	notDE	notDE	notDE	notDE	notDE	notDE	notDE	notDE	notDE	notDE	notDE	notDE	notDE	notDE	notDE
Mnat_01185	1.050393436149	1.57260052307911	0.577107437551105	1.28903007106128	1.86747761454281	0.962188542989822	0.834416208783792	NA	NA	notDE	notDE	notDE	notDE	notDE	notDE	notDE	notDE	notDE	notDE	notDE	notDE	notDE	notDE	notDE	notDE	notDE	notDE	notDE	notDE	notDE	notDE	notDE	notDE	notDE	notDE	notDE	notDE
Mnat_01186	2.28221749599557	-1.77831274961462	-1.49345356666421	-2.86242714823909	-4.7939823701643	-5.01140970530118	-2.71486075802383	CG9380	NA	notDE	notDE	notDE	notDE	T0	T0	notDE	notDE	notDE	T1	T1	notDE	notDE	notDE	notDE	notDE	notDE	notDE	all	notDE	all	W	W	W	W	W	W	worker
Mnat_01187	2.25639718421465	-1.74012161969535	-0.795488431759004	-1.46713806208242	-4.51827043156845	-4.51827043156845	-2.9189481685707	NA	NA	notDE	notDE	notDE	notDE	notDE	T0	notDE	T1	notDE	T1	T1	notDE	notDE	notDE	T2	notDE	notDE	notDE	all	notDE	all	W	W	W	W	W	W	worker
Mnat_01188	-0.621740228228397	-1.72131963797452	0.469606802576878	-0.860885069102786	-0.460823552272428	0.82141712884689	0.186690169399855	NA	NA	notDE	K	T1	notDE	notDE	T4	all	notDE	notDE	notDE	notDE	notDE	notDE	notDE	T4	notDE	notDE	T4	notDE	notDE	notDE	notDE	notDE	notDE	notDE	notDE	T4	notDE
Mnat_01189	-0.817035434458399	1.42555964263103	-0.106725633311424	-0.722784165877648	-1.26273559318063	-0.661928503318046	-3.04641824271454	Tret1-2	NA	all	T0	T0	T0	T0	T0	T0	T1	notDE	T1	notDE	notDE	T2	notDE	notDE	notDE	notDE	notDE	notDE	T4	notDE	W	T0	notDE	notDE	notDE	notDE	notDE
Mnat_01190	-0.906010687713499	0.349358465261307	-1.55374296261269	1.10050127710822	-0.798828129075746	-1.77753195410617	-0.731218583141711	NA	NA	notDE	notDE	T0	notDE	notDE	notDE	notDE	notDE	T2	notDE	notDE	notDE	notDE	notDE	T2	notDE	notDE	notDE	notDE	notDE	notDE	notDE	notDE	notDE	T2	notDE	notDE	notDE
Mnat_01191	-0.607498172394704	-0.921498852070429	-0.300476190441447	-1.0934081764367	0.8073204662763	0.881737728373874	-0.13186553331326	NA	NA	notDE	notDE	notDE	notDE	T3	T4	notDE	notDE	notDE	notDE	T4	notDE	notDE	T3	T4	notDE	notDE	notDE	notDE	T4	T4	notDE	notDE	notDE	notDE	T3	T4	notDE
Mnat_01192	0.0216325078950279	1.1719717106404	-1.66676637666137	-0.595813372929608	-0.165412713474968	-2.32470091745669	-1.37522183706162	Khc-73	KIF13A	notDE	T0	T0	T0	T0	T0	T0	notDE	notDE	T3	notDE	notDE	notDE	notDE	T2	notDE	notDE	T3	notDE	notDE	all	W	notDE	W	notDE	notDE	W	notDE
Mnat_01194	Inf	Inf	Inf	Inf	Inf	Inf	Inf	NA	WDR87	notDE	notDE	notDE	notDE	notDE	notDE	notDE	notDE	notDE	notDE	notDE	notDE	notDE	notDE	notDE	notDE	notDE	notDE	notDE	notDE	notDE	notDE	notDE	notDE	notDE	notDE	notDE	notDE
Mnat_01195	-0.504067121405024	-0.745253116994836	-0.750731320110204	0.799144643150872	0.576281980837748	-0.348013214490082	0.299420542333905	NA	NA	notDE	notDE	notDE	notDE	notDE	notDE	notDE	notDE	T2	T3	notDE	notDE	notDE	notDE	T2	notDE	notDE	T3	notDE	notDE	notDE	K	notDE	notDE	T2	T3	notDE	notDE
Mnat_01196	-0.314729649487023	0.882779290612606	-1.26823681325383	-1.45621941250387	0.41185945316782	0.0303848329578364	-0.536705159283025	GlyP	PYGM	notDE	T0	T0	T0	notDE	notDE	T0	K	notDE	T3	T4	all	K	T3	T4	all	T3	notDE	notDE	notDE	notDE	notDE	T0	W	W	T3	notDE	notDE
Mnat_01197	0.623567297236843	0.175697613155032	-0.419390168489488	-1.31694198640147	-0.101059698197283	0.748916585108037	-0.594514425575372	NA	NA	notDE	notDE	notDE	notDE	notDE	notDE	notDE	notDE	notDE	notDE	notDE	notDE	notDE	notDE	notDE	notDE	notDE	notDE	notDE	notDE	notDE	notDE	notDE	notDE	notDE	notDE	notDE	notDE
Mnat_01198	2.23712565016918	-2.09341530892366	-1.97670916428076	-2.27430262072721	-2.27430262072721	-2.27430262072721	-2.27430262072721	NA	NA	notDE	notDE	notDE	notDE	notDE	notDE	notDE	notDE	notDE	notDE	notDE	notDE	notDE	notDE	notDE	notDE	notDE	notDE	notDE	notDE	notDE	W	W	W	W	W	W	worker
Mnat_01199	1.11139668648063	0.918587901668744	1.21929180493629	2.24592203800869	0.918587901668744	1.48563646117423	1.34261483216124	NA	NA	notDE	notDE	notDE	notDE	notDE	notDE	notDE	notDE	notDE	notDE	notDE	notDE	notDE	notDE	notDE	notDE	notDE	notDE	notDE	notDE	notDE	notDE	notDE	notDE	notDE	notDE	notDE	notDE
Mnat_01200	-0.55253400577281	-0.586626952359676	0.673723071571019	-1.03658082422167	-0.664469324328981	-1.51902507055795	-1.43764755150491	lace	SPTLC2	notDE	T0	T1	notDE	notDE	T0	notDE	T1	notDE	notDE	T1	T1	notDE	notDE	notDE	notDE	T3	T3	notDE	notDE	notDE	W	notDE	T1	notDE	notDE	W	notDE
Mnat_01201	0.698180277655541	0.462848853934506	1.51301766225839	1.28511751460953	0.746343461777932	-0.00948439391112674	0.254256672956653	NA	NA	notDE	notDE	notDE	notDE	notDE	notDE	notDE	notDE	notDE	notDE	notDE	notDE	notDE	notDE	notDE	notDE	notDE	notDE	notDE	notDE	notDE	notDE	notDE	notDE	notDE	notDE	notDE	notDE
Mnat_01202	2.73840016462767	2.2160465265497	2.39470337932385	2.46341656649466	2.71106049360649	2.2160465265497	2.2160465265497	NA	NA	notDE	notDE	notDE	notDE	notDE	notDE	notDE	notDE	notDE	notDE	notDE	notDE	notDE	notDE	notDE	notDE	notDE	notDE	notDE	notDE	notDE	notDE	notDE	notDE	notDE	notDE	notDE	notDE
Mnat_01203	-0.744987212236393	-0.967508955655645	-0.873455673424305	0.986599021259955	1.35984575096676	-1.47372003853577	-0.970657035083027	NA	NA	notDE	notDE	notDE	T2	T3	notDE	notDE	notDE	notDE	T3	notDE	notDE	T2	notDE	T2	notDE	T3	T3	notDE	notDE	notDE	notDE	notDE	notDE	T2	T3	notDE	notDE
Mnat_01204	0.154434929468729	0.758919596592654	0.0627387245430911	-0.923819423852285	-0.402128728552549	-1.3887012864025	-0.332890024933737	Tps1	NA	notDE	notDE	notDE	T0	T0	T0	T0	notDE	T1	notDE	T1	notDE	notDE	notDE	notDE	notDE	notDE	T3	notDE	K	all	notDE	notDE	notDE	W	notDE	W	notDE
Mnat_01205	-0.611828798467248	0.0182950428827729	-1.22893061542299	0.270021121427279	0.80995580613964	0.18758542110936	-0.0619673224841581	Pi3K21B	PIK3R3	notDE	notDE	T0	notDE	notDE	notDE	notDE	K	T2	T3	T4	all	notDE	notDE	notDE	notDE	T3	notDE	notDE	notDE	notDE	notDE	notDE	notDE	T2	T3	T4	notDE
Mnat_01206	-0.416488918610557	0.297451994271807	-1.484645426503	0.199872346478265	0.850605404109996	-0.11884752839642	-0.437235328169568	NA	GEMIN6	notDE	notDE	T0	notDE	notDE	notDE	notDE	notDE	T2	T3	T4	all	notDE	notDE	notDE	notDE	T3	notDE	notDE	notDE	notDE	notDE	notDE	notDE	notDE	T3	notDE	notDE
Mnat_01207	0.0788369859868537	0.057697425633163	0.185893985654639	-0.564599390257938	-0.293985728624221	-0.246801038869321	0.419248275922608	NA	CPPED1	notDE	notDE	notDE	notDE	notDE	notDE	notDE	notDE	T1	notDE	notDE	notDE	K	notDE	notDE	all	K	notDE	notDE	K	notDE	notDE	notDE	notDE	notDE	notDE	notDE	notDE
Mnat_01208	-0.199430160153971	-0.332151199728022	0.0540399117741948	0.51632215545511	0.620883353125189	-0.812694056411901	-0.802839963395904	NA	NA	notDE	notDE	notDE	notDE	notDE	notDE	notDE	notDE	notDE	notDE	notDE	notDE	notDE	notDE	notDE	notDE	T3	notDE	notDE	notDE	notDE	notDE	notDE	notDE	notDE	notDE	notDE	notDE
Mnat_01209	-2.73658738032844	-0.77002922879305	-1.6067148421049	0.974476431468806	-4.70650948222862	-1.57646417463401	-3.77116469102795	NA	NA	all	T0	notDE	notDE	T0	notDE	notDE	notDE	notDE	T1	notDE	notDE	T2	T2	T2	notDE	notDE	T4	all	T4	notDE	notDE	T0	notDE	T2	notDE	T4	all
Mnat_01210	3.45661941916063	3.08136128802142	3.3529196113037	3.08136128802142	3.08136128802142	3.08136128802142	3.08136128802142	NA	NA	notDE	notDE	notDE	notDE	notDE	notDE	notDE	notDE	notDE	notDE	notDE	notDE	notDE	notDE	notDE	notDE	notDE	notDE	notDE	notDE	notDE	notDE	notDE	notDE	notDE	notDE	notDE	notDE
Mnat_01211	0.457066977917344	-0.39629669692327	0.310721087444941	0.196976809946255	0.0659659859718201	-1.7961926338653	0.176778788105368	NA	NA	notDE	notDE	notDE	notDE	notDE	notDE	notDE	notDE	notDE	notDE	notDE	notDE	notDE	notDE	notDE	notDE	notDE	notDE	notDE	notDE	all	notDE	notDE	notDE	notDE	notDE	W	notDE
Mnat_01212	0.608705027598558	-1.22594345651245	0.0111025242632886	-0.33081248923273	-2.68574268155126	-1.07191679315968	0.828645798941786	NA	NA	notDE	K	notDE	notDE	notDE	notDE	notDE	notDE	notDE	notDE	notDE	notDE	notDE	notDE	notDE	notDE	K	notDE	notDE	notDE	notDE	notDE	W	notDE	notDE	W	notDE	notDE
Mnat_01213	0.31394127054016	-0.133351778035055	-0.394481862684731	-0.575623941102838	0.273427175501826	1.01525424458547	-1.56213150490252	NA	NA	notDE	notDE	notDE	notDE	notDE	notDE	notDE	notDE	notDE	notDE	notDE	notDE	notDE	notDE	notDE	notDE	notDE	notDE	notDE	notDE	notDE	notDE	notDE	notDE	notDE	notDE	notDE	notDE
Mnat_01214	-0.235676475811168	-0.696028216064195	-1.06122539252483	-1.41402869719517	1.52076777071357	-0.15840947959275	0.586943289573009	NA	NA	notDE	notDE	notDE	notDE	T3	notDE	notDE	K	notDE	T3	notDE	notDE	notDE	T3	notDE	notDE	notDE	notDE	T3	notDE	notDE	notDE	notDE	notDE	notDE	T3	notDE	notDE
Mnat_01215	-0.381837687044346	0.615809081196793	0.33976942847997	-0.344453901844567	-1.39325765707743	0.0456619360874235	0.67963084361113	NA	NA	notDE	notDE	notDE	notDE	notDE	notDE	notDE	notDE	notDE	notDE	notDE	notDE	notDE	notDE	notDE	notDE	notDE	notDE	notDE	notDE	notDE	notDE	notDE	notDE	notDE	notDE	notDE	notDE
Mnat_01216	4.15189061724508	4.53567040890226	4.15189061724508	4.15189061724508	4.15189061724508	4.15189061724508	4.15189061724508	NA	NA	notDE	notDE	notDE	notDE	notDE	notDE	notDE	notDE	notDE	notDE	notDE	notDE	notDE	notDE	notDE	notDE	notDE	notDE	notDE	notDE	notDE	notDE	notDE	notDE	notDE	notDE	notDE	notDE
Mnat_01217	-2.56652826776867	-0.456189197958682	-1.18578983505249	0.964560395396722	-3.6570889593046	-1.27386115553913	-4.01934755675013	NA	NA	all	T0	notDE	notDE	T0	notDE	notDE	T1	notDE	T1	notDE	notDE	T2	T2	T2	notDE	notDE	notDE	notDE	T4	notDE	notDE	T0	T1	T2	notDE	notDE	notDE
Mnat_01218	0.0589359852524059	0.312369896716927	0.396803851115512	-0.106565310175166	-1.01072269527716	-0.382023195395898	-0.55370360469906	NA	NA	notDE	notDE	notDE	notDE	notDE	notDE	notDE	notDE	notDE	notDE	notDE	notDE	notDE	notDE	notDE	notDE	notDE	notDE	notDE	notDE	notDE	notDE	notDE	notDE	notDE	notDE	notDE	notDE
Mnat_01222	Inf	Inf	Inf	Inf	Inf	Inf	Inf	NA	NA	notDE	notDE	notDE	notDE	notDE	notDE	notDE	notDE	notDE	notDE	notDE	notDE	notDE	notDE	notDE	notDE	notDE	notDE	notDE	notDE	notDE	notDE	notDE	notDE	notDE	notDE	notDE	notDE
Mnat_01223	-3.47669157107274	-0.582301169803277	-1.96808763242064	1.42020922861823	-3.47669157107274	-1.94624989693281	-2.27084490767714	NA	NA	notDE	T0	notDE	notDE	notDE	notDE	notDE	notDE	notDE	notDE	notDE	notDE	T2	T2	T2	notDE	notDE	notDE	notDE	notDE	notDE	notDE	notDE	notDE	T2	notDE	notDE	all
Mnat_01224	1.03181435061196	0.155250530926215	0.945415550906174	-0.251847046072097	-0.678349616352836	-1.0037771259821	-1.49602521004225	NA	NA	all	notDE	notDE	notDE	notDE	notDE	notDE	T1	notDE	notDE	notDE	notDE	notDE	notDE	notDE	notDE	notDE	notDE	notDE	notDE	notDE	W	notDE	notDE	notDE	notDE	W	notDE
Mnat_01225	-1.65802319393242	0.173176863643441	-1.12549892308036	1.2769910526107	-2.3024289753128	-1.93458757335891	-1.87840204482031	NA	NA	notDE	notDE	notDE	notDE	notDE	notDE	notDE	notDE	notDE	notDE	notDE	notDE	T2	T2	T2	notDE	notDE	notDE	notDE	notDE	notDE	notDE	notDE	notDE	T2	notDE	notDE	notDE
Mnat_01226	1.40889655646207	0.291915741037465	0.472738184024206	0.291915741037465	0.291915741037465	0.291915741037465	2.50680056648256	NA	NA	notDE	K	notDE	notDE	notDE	notDE	notDE	notDE	notDE	notDE	notDE	notDE	notDE	notDE	notDE	notDE	notDE	notDE	notDE	notDE	notDE	notDE	notDE	notDE	notDE	notDE	notDE	notDE
Mnat_01227	Inf	Inf	Inf	Inf	Inf	Inf	Inf	NA	NA	notDE	notDE	notDE	notDE	notDE	notDE	notDE	notDE	notDE	notDE	notDE	notDE	notDE	notDE	notDE	notDE	notDE	notDE	notDE	notDE	notDE	notDE	notDE	notDE	notDE	notDE	notDE	notDE
Mnat_01228	-0.960674971902477	0.558813247625488	-0.311160213784091	-0.0488044538394209	0.212987796201232	-0.778241111142432	0.304369598707613	NA	NA	notDE	notDE	notDE	notDE	notDE	notDE	notDE	notDE	notDE	notDE	notDE	notDE	notDE	notDE	notDE	notDE	notDE	notDE	notDE	notDE	notDE	notDE	notDE	notDE	notDE	notDE	notDE	notDE
Mnat_01229	Inf	Inf	Inf	Inf	Inf	Inf	Inf	NA	NA	notDE	notDE	notDE	notDE	notDE	notDE	notDE	notDE	notDE	notDE	notDE	notDE	notDE	notDE	notDE	notDE	notDE	notDE	notDE	notDE	notDE	notDE	notDE	notDE	notDE	notDE	notDE	notDE
Mnat_01230	Inf	Inf	Inf	Inf	Inf	Inf	Inf	NA	NA	notDE	notDE	notDE	notDE	notDE	notDE	notDE	notDE	notDE	notDE	notDE	notDE	notDE	notDE	notDE	notDE	notDE	notDE	notDE	notDE	notDE	notDE	notDE	notDE	notDE	notDE	notDE	notDE
Mnat_01231	4.47636561157263	4.30952343585709	4.30952343585709	4.55689347580205	4.30952343585709	4.30952343585709	4.30952343585709	NA	NA	notDE	notDE	notDE	notDE	notDE	notDE	notDE	notDE	notDE	notDE	notDE	notDE	notDE	notDE	notDE	notDE	notDE	notDE	notDE	notDE	notDE	notDE	notDE	notDE	notDE	notDE	notDE	notDE
Mnat_01232	1.6222535215206	-0.248154561069802	-0.288824820622952	0.0419930017473584	-1.5949599547934	-2.90013586044571	-1.5549085514303	NA	NA	notDE	T0	notDE	notDE	T0	T0	notDE	T1	notDE	T1	T1	notDE	T2	T2	T2	notDE	notDE	T3	notDE	K	all	W	W	W	W	W	W	worker
Mnat_01233	-0.268872730609501	0.843624315635459	0.741159442794256	0.821753217092898	-0.19559229403418	-1.11063940466632	0.114984708262607	NA	NA	notDE	notDE	notDE	notDE	notDE	notDE	notDE	notDE	notDE	notDE	notDE	notDE	notDE	notDE	notDE	notDE	notDE	notDE	notDE	notDE	notDE	notDE	notDE	notDE	notDE	notDE	notDE	notDE
Mnat_01235	0.813557915376073	1.05472608929986	0.813557915376073	2.62160863549408	0.813557915376073	1.19863902081479	0.813557915376073	NA	NA	notDE	notDE	notDE	notDE	notDE	notDE	notDE	notDE	notDE	notDE	notDE	notDE	notDE	notDE	notDE	notDE	notDE	notDE	notDE	notDE	notDE	notDE	notDE	notDE	notDE	notDE	notDE	notDE
Mnat_01236	-0.282410727703724	-0.339119186059023	0.306145791925186	0.171693135554654	0.226555974268815	-0.29116651996132	0.134682637502755	NA	NA	notDE	notDE	T1	notDE	notDE	notDE	notDE	notDE	notDE	notDE	notDE	notDE	notDE	notDE	notDE	notDE	notDE	notDE	notDE	notDE	notDE	notDE	notDE	notDE	notDE	notDE	notDE	notDE
Mnat_01237	2.83534718419762	0.986552092384893	0.602772300727709	0.602772300727709	0.602772300727709	0.602772300727709	0.602772300727709	NA	NA	notDE	notDE	notDE	notDE	notDE	notDE	notDE	notDE	notDE	notDE	notDE	notDE	notDE	notDE	notDE	notDE	notDE	notDE	notDE	notDE	notDE	W	W	W	W	notDE	notDE	notDE
Mnat_01238	0.533915354650813	1.22247427469822	1.12678849884062	1.20044965611345	1.40350727094217	0.367073178935277	0.603701506061763	NA	NA	notDE	notDE	notDE	notDE	notDE	notDE	notDE	notDE	notDE	notDE	notDE	notDE	notDE	notDE	notDE	notDE	notDE	notDE	notDE	notDE	notDE	notDE	notDE	notDE	notDE	notDE	notDE	notDE
Mnat_01239	0.78389990610252	1.40127461939537	0.247394335986815	0.618308484761423	1.61992154883665	0.0687374832126679	0.714543161207152	NA	NA	notDE	notDE	notDE	notDE	notDE	notDE	notDE	notDE	notDE	notDE	notDE	notDE	notDE	notDE	notDE	notDE	notDE	notDE	notDE	notDE	notDE	notDE	notDE	notDE	notDE	notDE	notDE	notDE
Mnat_01240	1.2881761576177	-0.702624335649742	0.296264880587155	-0.484367805290176	-0.715848341909137	-1.59904219506639	-0.727971645103052	NA	NA	notDE	notDE	notDE	notDE	notDE	notDE	notDE	notDE	notDE	notDE	notDE	notDE	notDE	notDE	notDE	notDE	notDE	notDE	notDE	notDE	notDE	W	W	notDE	notDE	W	W	worker
Mnat_01241	-0.313325588568431	-0.356684273600529	0.0455983468034552	1.19118004488535	-0.0867049899837742	-0.627933970828887	-1.12062418574471	NA	NA	notDE	notDE	notDE	T2	notDE	notDE	notDE	notDE	notDE	notDE	notDE	notDE	T2	notDE	notDE	notDE	notDE	notDE	notDE	notDE	notDE	notDE	notDE	notDE	notDE	notDE	notDE	notDE
Mnat_01243	Inf	Inf	Inf	Inf	Inf	Inf	Inf	NA	NA	notDE	notDE	notDE	notDE	notDE	notDE	notDE	notDE	notDE	notDE	notDE	notDE	notDE	notDE	notDE	notDE	notDE	notDE	notDE	notDE	notDE	notDE	notDE	notDE	notDE	notDE	notDE	notDE
Mnat_01244	Inf	Inf	Inf	Inf	Inf	Inf	Inf	NA	NA	notDE	notDE	notDE	notDE	notDE	notDE	notDE	notDE	notDE	notDE	notDE	notDE	notDE	notDE	notDE	notDE	notDE	notDE	notDE	notDE	notDE	notDE	notDE	notDE	notDE	notDE	notDE	notDE
Mnat_01245	Inf	Inf	Inf	Inf	Inf	Inf	Inf	NA	NA	notDE	notDE	notDE	notDE	notDE	notDE	notDE	notDE	notDE	notDE	notDE	notDE	notDE	notDE	notDE	notDE	notDE	notDE	notDE	notDE	notDE	notDE	notDE	notDE	notDE	notDE	notDE	notDE
Mnat_01246	Inf	Inf	Inf	Inf	Inf	Inf	Inf	NA	NA	notDE	notDE	notDE	notDE	notDE	notDE	notDE	notDE	notDE	notDE	notDE	notDE	notDE	notDE	notDE	notDE	notDE	notDE	notDE	notDE	notDE	notDE	notDE	notDE	notDE	notDE	notDE	notDE
Mnat_01247	-2.21230722767886	-0.325947464077675	-1.8144023281134	0.957871372940262	-3.24710845379138	-1.80421585275428	-0.931814895542792	Task6	NA	notDE	notDE	notDE	notDE	T0	notDE	notDE	notDE	notDE	notDE	notDE	notDE	T2	T2	T2	notDE	notDE	notDE	notDE	notDE	notDE	notDE	T0	notDE	T2	notDE	notDE	notDE
Mnat_01248	0.699749566512817	0.90743575409956	0.380009811945826	1.30196677074763	-0.0988382582504115	-0.202587633251042	-0.0357554334927113	NA	NA	notDE	notDE	notDE	notDE	notDE	notDE	notDE	notDE	notDE	notDE	notDE	notDE	notDE	notDE	notDE	notDE	notDE	notDE	notDE	notDE	notDE	notDE	notDE	notDE	notDE	notDE	notDE	notDE
Mnat_01249	0.30482489647746	-0.604055017494932	-0.411199931875942	-0.446121286962389	0.987830053683196	-0.113287472153769	-0.554016281799757	NA	NA	notDE	notDE	notDE	notDE	T3	notDE	notDE	notDE	notDE	T3	notDE	notDE	notDE	T3	notDE	notDE	T3	T3	T3	notDE	notDE	W	W	notDE	notDE	notDE	notDE	notDE
Mnat_01250	2.17726700309395	2.13112262288698	2.34393751404295	1.98445821828207	1.98445821828207	2.55150677778756	1.98445821828207	NA	NA	notDE	notDE	notDE	notDE	notDE	notDE	notDE	notDE	notDE	notDE	notDE	notDE	notDE	notDE	notDE	notDE	notDE	notDE	notDE	notDE	notDE	notDE	notDE	notDE	notDE	notDE	notDE	notDE
Mnat_01251	0.0151201157439101	-0.0348707508417898	0.19889034189444	0.203703722701374	-0.934345779002046	-0.133417649434046	0.192798536891882	NA	GTF3C2	notDE	notDE	notDE	notDE	T0	notDE	notDE	notDE	notDE	T1	notDE	notDE	notDE	T2	notDE	notDE	K	T4	all	notDE	notDE	notDE	notDE	notDE	notDE	W	notDE	notDE
Mnat_01252	-0.765701303881919	-0.0157649905975819	0.381053789835878	0.385146290126973	-1.19598475325394	-0.23937025754514	0.275802406944296	NA	SCNM1	notDE	notDE	notDE	notDE	T0	notDE	notDE	notDE	notDE	T1	T1	notDE	notDE	T2	notDE	notDE	K	T4	all	notDE	notDE	K	notDE	T1	T2	notDE	notDE	notDE
Mnat_01253	-0.108049337386145	0.140186896314109	-0.358836180752838	0.850035085112868	-0.373638645273307	-0.885119518165066	-0.856228689006089	NA	NA	notDE	T0	notDE	notDE	notDE	T0	notDE	notDE	notDE	notDE	notDE	notDE	T2	T2	T2	T2	notDE	notDE	notDE	notDE	notDE	W	notDE	notDE	T2	notDE	W	notDE
Mnat_01254	-0.137299622619098	0.637575585961379	-0.82220433541806	0.067167545073106	0.466740256109107	-0.290976003191753	-0.873976784920364	EloA	ELOA	notDE	T0	T0	notDE	notDE	T0	T0	notDE	notDE	T3	notDE	notDE	notDE	notDE	notDE	notDE	T3	notDE	notDE	notDE	notDE	notDE	notDE	notDE	notDE	notDE	notDE	notDE
Mnat_01255	2.00969621935367	1.53771205152699	1.62435388322715	2.35324153459171	1.2178544706678	1.2178544706678	1.2178544706678	NA	NA	notDE	notDE	notDE	notDE	notDE	notDE	notDE	notDE	notDE	notDE	notDE	notDE	notDE	notDE	notDE	notDE	notDE	notDE	notDE	notDE	notDE	notDE	notDE	notDE	notDE	notDE	notDE	notDE
Mnat_01257	-0.201785185100865	-0.524378597700894	0.0447543560859041	-0.27883853321059	-0.308770996595229	0.674309859272093	-0.190620672804708	CG32536	EBAG9	notDE	notDE	notDE	notDE	notDE	T4	notDE	notDE	notDE	notDE	notDE	notDE	notDE	notDE	T4	notDE	notDE	T4	notDE	T4	T4	notDE	notDE	notDE	notDE	notDE	T4	notDE
Mnat_01258	-0.131096875355546	0.164682850146329	0.0733025658547134	-0.547640473902034	-0.428337686144642	0.290094387281946	0.0925377183775127	CG3008	RIOK3	notDE	notDE	notDE	notDE	notDE	notDE	notDE	notDE	notDE	T1	notDE	notDE	notDE	notDE	T4	notDE	K	T4	notDE	notDE	notDE	notDE	notDE	notDE	notDE	notDE	notDE	notDE
Mnat_01259	0.352288230274564	-0.769815264869593	-0.389468316514862	-0.569913412689157	0.826293597841655	-0.0159038503107267	0.0870264481287958	NA	NA	notDE	notDE	notDE	notDE	notDE	notDE	notDE	notDE	notDE	notDE	notDE	notDE	notDE	notDE	notDE	notDE	notDE	notDE	notDE	notDE	notDE	notDE	notDE	notDE	notDE	notDE	notDE	notDE
Mnat_01260	1.30287025646128	0.600965456869088	0.636045168737437	0.434803264794716	0.704284696648842	-0.0515431590402166	1.55509306036098	NA	NA	notDE	notDE	notDE	notDE	notDE	notDE	notDE	notDE	notDE	notDE	notDE	notDE	notDE	notDE	notDE	notDE	notDE	notDE	notDE	notDE	notDE	notDE	notDE	notDE	notDE	notDE	notDE	notDE
Mnat_01261	-0.850244933016495	0.109023820922705	-0.0617901419211993	0.229701113762263	-0.324735372824355	0.494767539253135	-0.125418686091516	Tsp26A	TSPAN5	notDE	notDE	notDE	notDE	notDE	notDE	notDE	notDE	notDE	notDE	notDE	notDE	notDE	notDE	notDE	notDE	notDE	notDE	notDE	notDE	notDE	K	T0	T1	T2	notDE	T4	all
Mnat_01262	0.394149418442919	0.159636414967387	-0.39589607903461	0.369931954019952	-0.613221603675415	-0.525817866850478	0.415834435547199	NA	NA	notDE	notDE	notDE	notDE	notDE	notDE	notDE	notDE	notDE	notDE	notDE	notDE	notDE	notDE	notDE	notDE	notDE	notDE	notDE	notDE	notDE	notDE	notDE	notDE	notDE	notDE	notDE	notDE
Mnat_01263	-0.484943483204289	-0.316671883645947	0.176918104730792	0.23030940330226	0.138699363596283	0.289902192236187	-0.283471780798135	NA	NA	notDE	notDE	notDE	notDE	notDE	notDE	notDE	notDE	notDE	notDE	notDE	notDE	notDE	notDE	notDE	notDE	notDE	notDE	notDE	notDE	notDE	notDE	notDE	notDE	notDE	notDE	T4	notDE
Mnat_01264	0.92421956578271	0.373784970780861	0.771482796616013	-0.275481053383293	-0.330116316626384	-0.678756958525251	0.847172559911625	NA	NA	notDE	notDE	notDE	notDE	notDE	notDE	notDE	notDE	notDE	notDE	notDE	notDE	notDE	notDE	notDE	notDE	notDE	notDE	notDE	notDE	notDE	notDE	notDE	notDE	notDE	notDE	notDE	notDE
Mnat_01265	-0.277463208633855	0.113916414568773	0.532969425030956	-0.893769126824614	-0.653346057197017	-0.26867747102904	0.167840723555557	NA	NA	notDE	notDE	notDE	notDE	notDE	notDE	notDE	notDE	notDE	notDE	notDE	notDE	notDE	notDE	notDE	notDE	notDE	notDE	notDE	notDE	notDE	notDE	notDE	notDE	notDE	notDE	notDE	notDE
Mnat_01266	-1.69067536667195	-0.447395188909282	0.252800685335877	-0.154317138365165	-0.0597812686586017	0.0621301499419493	0.969533773810216	CG15537	CRHBP	notDE	K	notDE	notDE	notDE	T4	notDE	notDE	notDE	notDE	notDE	notDE	K	notDE	notDE	notDE	K	notDE	notDE	K	notDE	K	T0	T1	T2	T3	T4	all
Mnat_01267	-1.85770966942905	-0.833245278437864	-0.279939553588594	-0.979075293619821	0.774765779597858	-0.0221367819960144	-0.211245001598977	NA	NA	notDE	notDE	notDE	notDE	T3	notDE	notDE	notDE	notDE	notDE	notDE	notDE	notDE	T3	notDE	notDE	notDE	notDE	T3	notDE	notDE	K	notDE	T1	notDE	T3	T4	all
Mnat_01268	-1.43335689267797	-2.36039166751139	-0.78504762372241	-0.843478896786509	-0.0667561647424363	1.45351322987687	0.50460048168699	NA	NA	notDE	K	notDE	notDE	notDE	T4	all	notDE	notDE	notDE	T4	notDE	notDE	notDE	T4	notDE	notDE	notDE	notDE	notDE	T4	K	notDE	notDE	notDE	notDE	T4	notDE
Mnat_01269	-0.815914352304471	-0.847850602461663	-0.430987055690418	-0.0268346892513692	-0.158770381292862	-0.0370300608579759	1.08044509109321	NA	NA	notDE	notDE	notDE	notDE	notDE	notDE	notDE	notDE	notDE	notDE	notDE	notDE	notDE	notDE	notDE	notDE	notDE	notDE	notDE	notDE	notDE	K	notDE	notDE	notDE	notDE	notDE	notDE
Mnat_01270	3.71134215007301	3.71134215007301	3.71134215007301	3.71134215007301	3.71134215007301	4.09642325551172	3.71134215007301	NA	NA	notDE	notDE	notDE	notDE	notDE	notDE	notDE	notDE	notDE	notDE	notDE	notDE	notDE	notDE	notDE	notDE	notDE	notDE	notDE	notDE	notDE	notDE	notDE	notDE	notDE	notDE	notDE	notDE
Mnat_01271	-1.17523244290025	-0.78670621459569	-1.0729342516614	0.0917844080655359	0.745538444448739	-0.00748396859971525	0.456199652519318	Mcm7	MCM7	notDE	notDE	notDE	notDE	notDE	notDE	notDE	K	T2	T3	T4	notDE	notDE	notDE	notDE	notDE	notDE	notDE	notDE	notDE	notDE	K	notDE	notDE	T2	T3	T4	all
Mnat_01272	-0.168629312056393	0.0496851103116891	-0.039378074949495	-0.256305420260007	0.399921467848599	0.160817455267148	-0.320407239996	ebi	TBL1XR1	notDE	notDE	notDE	notDE	notDE	notDE	notDE	notDE	notDE	notDE	notDE	notDE	notDE	notDE	notDE	notDE	T3	notDE	notDE	notDE	notDE	notDE	notDE	notDE	notDE	T3	notDE	notDE
Mnat_01273	-0.641001454251443	0.680665613182306	-0.202650179745748	0.790903711942811	-0.469082358514039	-1.0086848495367	-0.148740231488828	RasGAP1	RASA3	notDE	T0	T0	notDE	T0	T0	T0	notDE	T2	notDE	T1	notDE	T2	T2	T2	notDE	notDE	notDE	notDE	K	all	notDE	T0	notDE	T2	notDE	notDE	notDE
Mnat_01274	-0.345810542577945	-0.921396273368383	-0.352785120282438	1.3868890981171	-0.592524109923851	-1.91512145440682	0.717783900520168	NA	NA	notDE	K	notDE	T2	notDE	notDE	notDE	notDE	T2	notDE	notDE	notDE	notDE	notDE	T2	T2	notDE	notDE	notDE	K	notDE	K	notDE	notDE	T2	notDE	notDE	notDE
Mnat_01275	-0.891639309377102	-1.52557006309325	0.375656788788535	1.42848252887512	-0.349576083555122	-0.954132908404055	0.0763172935412235	NA	NA	notDE	K	T1	T2	notDE	notDE	all	notDE	notDE	notDE	T1	notDE	T2	T2	T2	T2	notDE	notDE	notDE	K	notDE	K	notDE	T1	T2	notDE	notDE	notDE
Mnat_01276	0.344305396606859	-1.08782341587504	-0.24757052202808	0.444034182934293	-0.0838996792578652	-0.38440402921548	0.885986448343832	NA	NA	notDE	notDE	notDE	notDE	notDE	notDE	notDE	notDE	notDE	notDE	notDE	notDE	notDE	notDE	notDE	notDE	notDE	notDE	notDE	notDE	notDE	notDE	notDE	notDE	notDE	notDE	notDE	notDE
Mnat_01277	-0.272413338495715	-1.21085897383782	-0.506633398391672	0.483813487615533	0.747575400950013	0.0831376211720259	0.0639510205434783	SiaT	ST6GAL1	notDE	notDE	notDE	notDE	T3	notDE	all	notDE	notDE	T3	notDE	notDE	notDE	notDE	notDE	notDE	notDE	notDE	notDE	notDE	notDE	notDE	notDE	notDE	notDE	T3	notDE	notDE
Mnat_01278	1.08057263055147	-0.600638804289061	-0.120120660364745	-0.815250317573135	-0.140522687235918	-1.32077245644626	0.357582837695129	NA	ITIH4	notDE	K	notDE	notDE	notDE	T0	notDE	notDE	notDE	notDE	T1	notDE	K	notDE	notDE	notDE	K	T3	notDE	K	all	W	W	W	W	W	W	worker
Mnat_01279	0.61433752411251	-0.478029886664743	-0.80352260752004	-0.97299094220792	0.636181156808197	0.257558795165194	-0.608878102674152	NA	NNT	notDE	notDE	notDE	notDE	notDE	notDE	notDE	notDE	notDE	T3	T4	notDE	notDE	T3	T4	notDE	T3	notDE	notDE	T4	notDE	W	notDE	W	W	notDE	notDE	notDE
Mnat_01280	2.34226628036718	-1.96935935286182	-2.02114538710923	-2.53159251388187	-3.06425753316786	-3.11092464292928	-2.55361235082632	NA	NA	notDE	notDE	notDE	notDE	T0	T0	notDE	notDE	notDE	notDE	T1	notDE	notDE	notDE	notDE	notDE	notDE	notDE	notDE	notDE	notDE	W	W	W	W	W	W	worker
Mnat_01281	0.146911046774618	-1.07498020518927	0.125508305391461	1.20171384725546	-1.76086115137612	-5.85877331301203	0.967093853460508	NA	NA	notDE	K	T1	T2	notDE	T0	notDE	notDE	notDE	T1	T1	notDE	notDE	T2	T2	notDE	K	T3	notDE	K	all	K	W	notDE	T2	W	W	notDE
Mnat_01282	0.432527008239241	-0.957085417935599	0.38305056166607	0.845751661590863	-2.68609713070983	-2.14507427157846	1.00396034537045	NA	NA	notDE	K	notDE	notDE	notDE	notDE	notDE	notDE	notDE	T1	T1	notDE	notDE	T2	T2	notDE	K	notDE	notDE	K	all	notDE	notDE	notDE	notDE	W	W	notDE
Mnat_01283	2.27192533595428	0.626107062369814	0.957201114995855	0.687139850049823	0.384938888446023	0.384938888446023	0.94303568026051	NA	NA	notDE	notDE	notDE	notDE	notDE	notDE	notDE	notDE	notDE	notDE	notDE	notDE	notDE	notDE	notDE	notDE	notDE	notDE	notDE	notDE	notDE	notDE	notDE	notDE	notDE	notDE	notDE	notDE
Mnat_01284	1.68746091505717	1.87843192190247	1.79224558669173	2.6273952853396	1.49465213024529	1.49465213024529	1.73128045737178	NA	NA	notDE	notDE	notDE	notDE	notDE	notDE	notDE	notDE	notDE	notDE	notDE	notDE	notDE	notDE	notDE	notDE	notDE	notDE	notDE	notDE	notDE	notDE	notDE	notDE	notDE	notDE	notDE	notDE
Mnat_01286	0.2992956879314	-0.218556274673664	0.594233846215289	-0.647535632047042	0.997251620802386	-0.888245501899504	-0.936014410933615	NA	NA	notDE	notDE	notDE	notDE	notDE	notDE	notDE	notDE	notDE	notDE	notDE	notDE	notDE	notDE	notDE	notDE	notDE	notDE	notDE	notDE	notDE	notDE	notDE	notDE	notDE	notDE	notDE	notDE
Mnat_01287	-0.519021087733191	-0.824649901602393	0.397088637717417	0.143884216711344	0.0191006977591065	0.562506262110501	-0.387967628359262	Wwox	WWOX	notDE	notDE	T1	T2	T3	T4	all	T1	notDE	notDE	notDE	notDE	notDE	notDE	notDE	notDE	notDE	T4	notDE	T4	T4	notDE	notDE	T1	notDE	notDE	T4	notDE
Mnat_01288	0.606502351032796	-0.138330686986237	0.136168863578364	-1.03194062470871	-0.396718158810394	0.153481115158121	-0.262850620472507	Pink1	PINK1	notDE	notDE	notDE	T0	notDE	notDE	notDE	notDE	T1	T1	notDE	notDE	K	notDE	T4	all	notDE	T4	notDE	T4	notDE	W	W	notDE	W	W	W	worker
Mnat_01289	0.344587457841301	0.366943767631308	0.137875862989887	-0.448009042154548	-0.755936221546014	-0.212213383380402	-0.0868030970463185	CG5823	UBE2J2	notDE	notDE	notDE	T0	T0	T0	notDE	notDE	notDE	T1	notDE	notDE	notDE	notDE	notDE	notDE	K	T4	all	notDE	notDE	notDE	notDE	notDE	W	W	W	notDE
Mnat_01290	0.291107007543339	-0.925369925561411	-0.856627593025471	2.19394353575095	-1.87323496558602	-2.3682489326428	-1.40429584313626	twi	TWIST2	notDE	notDE	notDE	T2	notDE	notDE	notDE	notDE	T2	notDE	notDE	notDE	T2	T2	T2	T2	notDE	notDE	notDE	notDE	all	notDE	notDE	notDE	T2	notDE	W	notDE
Mnat_01291	1.38216293099685	-1.52865609485688	-0.17690060046625	-1.64913404370027	-4.08196861582763	-3.4727128387307	-3.27258505965353	Jhe	NA	notDE	notDE	notDE	notDE	notDE	notDE	notDE	notDE	notDE	T1	T1	notDE	notDE	notDE	notDE	notDE	notDE	notDE	all	notDE	all	W	W	notDE	W	W	W	worker
Mnat_01292	0.273882787662829	-0.0991514249565696	-0.319711922781452	0.102066125274273	-0.0334049366157007	0.122179770913843	-0.291384651795404	CG6841	PRPF6	notDE	notDE	notDE	notDE	notDE	notDE	notDE	notDE	notDE	notDE	notDE	notDE	notDE	notDE	notDE	notDE	notDE	notDE	notDE	notDE	notDE	W	notDE	W	notDE	notDE	notDE	notDE
Mnat_01293	1.28247348051529	-2.98389192022245	-1.6929169009164	1.013614454841	0.0338836534369303	-2.98389192022245	0.428311993730027	NA	NA	notDE	K	notDE	T2	T3	notDE	all	notDE	T2	notDE	notDE	notDE	notDE	notDE	T2	notDE	notDE	notDE	notDE	K	all	notDE	W	W	notDE	notDE	W	notDE
Mnat_01294	1.66913762058029	-2.15867106935472	0.852704200676158	-0.308052477815384	-4.23149159716202	-6.81719971003468	-2.17184643037119	NA	NA	notDE	notDE	T1	T2	notDE	T0	notDE	T1	T1	T1	T1	notDE	T2	T2	T2	notDE	notDE	T3	all	K	all	W	W	notDE	W	W	W	notDE
Mnat_01295	0.31375047722862	0.399582207921615	-0.674556375884732	0.564047781014528	-1.4876033261993	-1.46840256614427	-0.421198468213452	NA	NA	notDE	notDE	notDE	notDE	notDE	notDE	notDE	notDE	notDE	notDE	notDE	notDE	notDE	notDE	notDE	notDE	notDE	notDE	notDE	notDE	notDE	notDE	notDE	notDE	notDE	notDE	notDE	notDE
Mnat_01296	0.36046115024363	1.01140192270979	0.163454517092403	0.641516686821095	-0.972826215256002	-4.3868487896191	-1.81074150163175	NA	NA	notDE	T0	notDE	notDE	T0	T0	notDE	T1	notDE	T1	T1	notDE	T2	T2	T2	notDE	notDE	T3	notDE	K	all	W	T0	notDE	notDE	W	W	notDE
Mnat_01297	-0.338612645814723	-1.89591557855061	0.234549449436069	0.54973129142208	-1.38591897060592	-0.40612460265084	1.10491685524537	NimA	NA	notDE	K	T1	T2	notDE	notDE	all	notDE	notDE	T1	notDE	notDE	notDE	T2	T2	notDE	K	T4	notDE	K	notDE	K	notDE	notDE	T2	W	notDE	notDE
Mnat_01298	0.326099602081831	1.2901851006718	-0.287224833776063	-1.38021168309768	-1.19436053128738	-0.796241870906594	-0.87210849386258	NA	NA	notDE	T0	T0	T0	T0	T0	T0	notDE	T1	T1	notDE	notDE	notDE	notDE	notDE	notDE	notDE	notDE	notDE	notDE	notDE	W	T0	notDE	W	W	W	notDE
Mnat_01299	-0.793358898483875	-0.150998306750738	-1.66727617449353	1.04680127545903	-2.10313161819035	-3.00655570859821	-2.276051882215	NA	NA	notDE	T0	T0	T2	notDE	T0	T0	notDE	T2	notDE	notDE	notDE	T2	notDE	T2	T2	notDE	notDE	notDE	notDE	all	W	notDE	notDE	T2	notDE	W	notDE
Mnat_01301	-0.74946219164739	0.146059768416379	-0.459193495009851	0.337811703864293	0.470757196783743	-0.506498336493399	-0.0107000789566974	NA	NA	notDE	notDE	notDE	notDE	notDE	notDE	notDE	notDE	notDE	notDE	notDE	notDE	notDE	notDE	notDE	notDE	notDE	notDE	notDE	notDE	notDE	notDE	notDE	notDE	notDE	notDE	notDE	notDE
Mnat_01303	0.192275530934853	-0.346299590022334	-0.295651498661571	0.204382855079632	-0.31818325939516	-0.256094792955711	0.486384723616933	NA	NA	notDE	notDE	notDE	notDE	notDE	notDE	notDE	K	notDE	notDE	notDE	notDE	notDE	notDE	notDE	notDE	K	notDE	notDE	K	notDE	notDE	notDE	notDE	notDE	notDE	notDE	notDE
Mnat_01305	-0.925897849145067	-0.744355800720125	0.455123427506927	-0.0897982951805036	0.860342698625444	-0.337081869129691	-0.497861860913435	sNPF	NA	notDE	notDE	notDE	notDE	T3	notDE	notDE	notDE	notDE	notDE	notDE	notDE	notDE	notDE	notDE	notDE	T3	notDE	notDE	notDE	notDE	notDE	notDE	T1	notDE	T3	notDE	notDE
Mnat_01306	0.468876771015234	0.19562907250502	-0.155023768321716	-0.646005183421904	-0.741733181747476	0.216523004405098	-0.221061344054175	CG9302	PDIA5	notDE	notDE	notDE	T0	T0	notDE	notDE	notDE	notDE	T1	notDE	notDE	notDE	notDE	T4	notDE	K	T4	all	notDE	notDE	W	notDE	notDE	W	W	notDE	notDE
Mnat_01307	0.395924313490652	0.230499192292689	-0.0647595258653713	-0.0795757710191801	-0.311053700061357	-0.267744911920535	-0.238473348801385	Tango10	BTBD17	notDE	notDE	notDE	notDE	notDE	notDE	notDE	notDE	notDE	notDE	notDE	notDE	notDE	notDE	notDE	notDE	notDE	notDE	notDE	notDE	notDE	W	notDE	notDE	notDE	W	W	worker
Mnat_01308	-4.77454562154792	-1.35747041300512	-1.87800055295447	0.0604630393697319	-0.651359921038047	-2.25815722181046	-0.570728001955232	DNApol-alpha60	PRIM2	notDE	notDE	notDE	notDE	notDE	notDE	notDE	notDE	notDE	notDE	notDE	notDE	notDE	notDE	T2	notDE	notDE	notDE	notDE	notDE	notDE	notDE	T0	notDE	T2	T3	T4	all
Mnat_01309	-0.0845659853711927	-0.115921068115976	0.138738336980454	-0.100925134614342	-0.297321266260545	-0.133847871980109	0.471136368042898	Sf3a1	SF3A1	K	K	notDE	notDE	notDE	notDE	notDE	notDE	notDE	notDE	notDE	notDE	K	notDE	notDE	notDE	K	notDE	notDE	K	notDE	K	notDE	notDE	notDE	notDE	notDE	notDE
Mnat_01310	0.162057160642126	-0.336615724406945	-0.00846749903521615	-0.457220794450861	0.750874666809761	-1.01268814789932	-1.03727743798224	NA	NA	notDE	notDE	notDE	notDE	notDE	notDE	notDE	notDE	notDE	notDE	notDE	notDE	notDE	notDE	notDE	notDE	T3	T3	T3	notDE	notDE	W	notDE	notDE	notDE	notDE	notDE	notDE
Mnat_01311	-2.70368379264696	-0.0912858302563816	-0.375391627823265	0.523273632192205	-0.208171052995179	-1.18736639009032	1.45829472556905	NA	NA	K	K	notDE	notDE	notDE	T0	notDE	K	T2	notDE	T1	notDE	K	notDE	T2	notDE	K	T3	notDE	K	notDE	K	T0	T1	T2	T3	T4	all
Mnat_01312	-1.30419210348544	0.716818235330906	0.0738515362189178	0.49889123698751	-1.03334970768478	-0.64924472163451	0.00737326517467359	NA	NA	notDE	notDE	notDE	notDE	notDE	notDE	notDE	notDE	notDE	notDE	notDE	notDE	notDE	notDE	notDE	notDE	notDE	notDE	notDE	notDE	notDE	K	T0	T1	T2	notDE	notDE	all
Mnat_01313	0.486996883532258	-0.0261305929348561	-0.315836905854574	-0.291718658326791	-0.138097466486853	0.224901173038901	-0.462146187426076	CG13850	TBRG4	notDE	notDE	notDE	notDE	notDE	notDE	notDE	notDE	notDE	notDE	notDE	notDE	notDE	notDE	notDE	notDE	notDE	notDE	notDE	notDE	notDE	W	notDE	W	notDE	notDE	notDE	worker
Mnat_01314	1.02973072994977	-0.0543973583472553	0.028262179396693	-0.285190062785505	-0.319990001070794	-1.06033143101513	-0.645701992833183	CG13827	PEX11G	notDE	notDE	notDE	notDE	notDE	notDE	notDE	notDE	notDE	notDE	notDE	notDE	notDE	notDE	notDE	notDE	notDE	notDE	notDE	notDE	all	W	W	W	W	W	W	worker
Mnat_01315	-4.48940389391535	0.322807223345367	-1.48516397897661	0.593099313032973	-5.19144995355066	-3.03260656803362	-1.72485260791834	orb	CPEB1	notDE	T0	notDE	notDE	T0	notDE	notDE	notDE	notDE	notDE	notDE	notDE	notDE	T2	notDE	notDE	K	T4	all	notDE	notDE	K	T0	notDE	T2	notDE	T4	all
Mnat_01316	-0.306242736401484	-0.366437349925325	0.271459577830469	-0.605889623313978	-0.197769804912815	-0.0765960755900789	0.813878527866882	NA	NA	notDE	notDE	notDE	notDE	notDE	notDE	notDE	notDE	notDE	notDE	notDE	notDE	notDE	notDE	notDE	notDE	notDE	notDE	notDE	notDE	notDE	K	notDE	notDE	notDE	notDE	notDE	notDE
Mnat_01317	0.469981926873152	-0.967588315645399	0.0966977875759677	-0.559586330995847	-0.0969659079143202	0.233076032645278	0.201268851608527	CG3534	XYLB	notDE	K	T1	notDE	T3	T4	all	notDE	T1	notDE	notDE	notDE	K	notDE	T4	notDE	notDE	notDE	notDE	notDE	notDE	notDE	W	notDE	W	W	notDE	notDE
Mnat_01318	0.195561475877963	-0.114682561279405	0.0933699689594779	0.0712293970016469	0.359449408936041	-0.81364856924446	-0.0993701501891769	NA	NA	notDE	notDE	notDE	notDE	notDE	notDE	notDE	notDE	notDE	notDE	T1	notDE	notDE	notDE	T2	notDE	notDE	T3	notDE	K	all	notDE	notDE	notDE	notDE	notDE	W	notDE
Mnat_01319	-0.158023366338535	-0.390312155375668	-1.25180056505815	0.402573528726521	0.967915339626275	-0.156684217649694	-1.05216939546533	Apc	APC	notDE	notDE	notDE	notDE	notDE	notDE	notDE	notDE	T2	T3	T4	all	T2	notDE	notDE	notDE	T3	T3	notDE	T4	notDE	W	notDE	W	notDE	T3	notDE	notDE
Mnat_01320	0.161449947362199	-0.684862342300277	0.0376924275985979	0.478396805682503	-0.286745422392955	-0.38920200708952	-0.0707503702829561	NA	NA	notDE	notDE	notDE	notDE	notDE	notDE	notDE	notDE	notDE	notDE	notDE	notDE	notDE	notDE	notDE	notDE	notDE	notDE	notDE	notDE	notDE	notDE	notDE	notDE	notDE	notDE	notDE	notDE
Mnat_01321	-0.662934973764768	-0.832851229737415	-0.0128593840619124	-0.352162824167577	0.0553603639836573	0.767315385472566	0.168524740933611	CG30291	CDK5RAP3	notDE	K	notDE	notDE	notDE	T4	all	notDE	notDE	notDE	notDE	notDE	notDE	notDE	T4	notDE	notDE	T4	notDE	T4	T4	K	notDE	notDE	notDE	T3	T4	notDE
Mnat_01322	0.509164470124731	0.695434037225416	0.00687074832133039	0.765890840350739	1.20500565084488	0.789342118067181	-0.01024681524572	NA	NA	notDE	notDE	notDE	notDE	notDE	notDE	notDE	notDE	notDE	notDE	notDE	notDE	notDE	notDE	notDE	notDE	notDE	notDE	notDE	notDE	notDE	notDE	notDE	notDE	notDE	notDE	notDE	notDE
Mnat_01323	2.2776423140062	2.15915952740257	2.49025358002861	2.16536139342373	1.91799135347878	1.91799135347878	2.3125074840727	CG14507	PLA2G1B	notDE	notDE	notDE	notDE	notDE	notDE	notDE	notDE	notDE	notDE	notDE	notDE	notDE	notDE	notDE	notDE	notDE	notDE	notDE	notDE	notDE	notDE	notDE	notDE	notDE	notDE	notDE	notDE
Mnat_01324	0.762866828260708	-0.338849214910016	-0.165377563861048	-0.122720030361049	0.337124525533938	-0.7956284120279	-0.422529639985138	NA	NA	notDE	notDE	notDE	notDE	notDE	notDE	notDE	notDE	notDE	T3	T1	notDE	notDE	notDE	T2	notDE	T3	T3	notDE	notDE	all	W	W	W	W	notDE	W	worker
Mnat_01325	-0.798163085739264	-0.519794818586594	0.232941358476221	0.762039011939472	0.568719991916006	-0.992648689092548	-0.63146273266505	NA	NA	notDE	notDE	notDE	T2	T3	notDE	notDE	notDE	notDE	notDE	notDE	notDE	T2	notDE	T2	notDE	notDE	T3	notDE	notDE	notDE	notDE	notDE	T1	T2	T3	notDE	notDE
Mnat_01327	0.115382474697444	-0.164288439716094	-0.494653158904055	-0.33513243295337	0.265185469099137	0.368444506864681	-0.0049331245799381	CG10576	PA2G4	notDE	notDE	notDE	notDE	notDE	notDE	notDE	notDE	notDE	T3	T4	all	notDE	notDE	T4	notDE	notDE	notDE	notDE	notDE	T4	notDE	notDE	W	notDE	notDE	notDE	notDE
Mnat_01328	-0.174453927714809	0.0692528487723188	0.327308242119321	0.224327342469326	-0.589604857719689	-0.00381672213283716	-0.182721723428816	sw	DYNC1I2	notDE	notDE	notDE	notDE	T0	notDE	notDE	notDE	notDE	T1	notDE	notDE	notDE	T2	notDE	notDE	K	T4	all	notDE	notDE	notDE	notDE	T1	notDE	notDE	notDE	notDE
Mnat_01329	3.5822423318923	3.08761393296948	3.08761393296948	3.08761393296948	3.08761393296948	3.08761393296948	3.08761393296948	NA	NA	notDE	notDE	notDE	notDE	notDE	notDE	notDE	notDE	notDE	notDE	notDE	notDE	notDE	notDE	notDE	notDE	notDE	notDE	notDE	notDE	notDE	notDE	notDE	notDE	notDE	notDE	notDE	notDE
Mnat_01330	Inf	Inf	Inf	Inf	Inf	Inf	Inf	NA	NA	notDE	notDE	notDE	notDE	notDE	notDE	notDE	notDE	notDE	notDE	notDE	notDE	notDE	notDE	notDE	notDE	notDE	notDE	notDE	notDE	notDE	notDE	notDE	notDE	notDE	notDE	notDE	notDE
Mnat_01332	Inf	Inf	Inf	Inf	Inf	Inf	Inf	NA	NA	notDE	notDE	notDE	notDE	notDE	notDE	notDE	notDE	notDE	notDE	notDE	notDE	notDE	notDE	notDE	notDE	notDE	notDE	notDE	notDE	notDE	notDE	notDE	notDE	notDE	notDE	notDE	notDE
Mnat_01333	0.806531454426762	0.833767818777346	-2.03658856079748	-0.201824646136125	0.271857463515182	-2.80946153518483	-1.52718158006273	NA	NA	notDE	T0	T0	T0	notDE	T0	notDE	notDE	T2	T3	notDE	all	notDE	notDE	T2	notDE	notDE	T3	notDE	notDE	all	W	notDE	W	notDE	notDE	W	notDE
Mnat_01334	0.155877641489912	-0.268846717016137	-0.566917356134106	0.397658132800156	1.1804493958799	-1.63347494641902	-0.745757592139101	NA	NA	notDE	notDE	notDE	notDE	T3	notDE	notDE	notDE	notDE	T3	notDE	notDE	notDE	notDE	notDE	notDE	T3	T3	notDE	notDE	notDE	notDE	notDE	notDE	notDE	notDE	notDE	notDE
Mnat_01336	-0.633286939292728	0.0669282587815512	-0.318866816612939	1.28902058861582	-0.14635826306759	-0.583641530628227	-0.91104463487085	Moca-cyp	PPIG	notDE	T0	notDE	T2	notDE	T0	notDE	T1	T2	notDE	notDE	notDE	T2	T2	T2	T2	T3	T3	notDE	notDE	notDE	notDE	T0	notDE	T2	notDE	notDE	notDE
Mnat_01337	-0.192319277935683	-0.607046691250146	0.378993694643197	0.915778670152913	-1.10981418367888	-0.0536344599430761	-0.217792628471291	NA	NA	notDE	notDE	notDE	notDE	notDE	notDE	notDE	notDE	notDE	notDE	notDE	notDE	notDE	notDE	notDE	notDE	notDE	notDE	notDE	notDE	notDE	notDE	notDE	notDE	notDE	notDE	notDE	notDE
Mnat_01338	2.22517779208101	-3.05751664258905	-3.37081276490792	-3.06358887874945	-4.70540031643401	-5.54592777222008	-3.78377814901294	NA	NA	notDE	notDE	notDE	notDE	notDE	T0	notDE	notDE	notDE	notDE	notDE	notDE	notDE	notDE	notDE	notDE	notDE	notDE	notDE	notDE	all	W	W	W	W	W	W	worker
Mnat_01339	0.20609188379501	0.256070256598568	-0.0216067723772738	-0.0561922050613084	0.0423689039490402	-0.513951951875248	-0.559429644492287	aux	GAK	notDE	notDE	notDE	notDE	notDE	notDE	notDE	notDE	notDE	notDE	notDE	notDE	notDE	notDE	notDE	notDE	T3	T3	notDE	notDE	notDE	W	notDE	notDE	notDE	notDE	W	notDE
Mnat_01340	-0.695639183090032	-0.348746054814008	0.274801716043407	0.827903921424094	-0.680719763755748	-0.288432594869964	0.223160207173645	Ns1	GNL3L	notDE	notDE	notDE	notDE	notDE	notDE	notDE	notDE	notDE	T1	notDE	notDE	notDE	T2	T2	T2	K	notDE	notDE	notDE	notDE	K	notDE	T1	T2	notDE	notDE	notDE
Mnat_01341	-0.728794544949253	-0.545647832381353	-0.348342001544079	-0.776585887226021	0.509887841802452	1.00651001137275	-0.361012448803114	gammaCOP	COPG2	notDE	notDE	notDE	notDE	T3	T4	notDE	notDE	notDE	notDE	T4	notDE	notDE	T3	T4	notDE	T3	T4	notDE	T4	T4	notDE	notDE	notDE	notDE	T3	T4	notDE
Mnat_01342	-0.869019988101361	-1.02416162046852	0.307146899806477	0.00691570594883916	-0.523971738620459	0.505528601444895	0.51982205686532	NA	NA	notDE	K	T1	notDE	notDE	T4	all	notDE	notDE	notDE	notDE	notDE	notDE	notDE	notDE	notDE	K	T4	notDE	notDE	notDE	K	notDE	T1	notDE	notDE	T4	notDE
Mnat_01343	0.244583787693255	0.185267303339008	-1.26806525421276	-0.511280292398773	0.846950005951385	-1.20827650122277	-0.616693953695936	CG4049	RAD54L2	notDE	notDE	T0	notDE	notDE	T0	notDE	notDE	notDE	T3	notDE	notDE	notDE	T3	notDE	notDE	T3	T3	notDE	notDE	notDE	notDE	notDE	W	notDE	notDE	W	notDE
Mnat_013443	-0.212928848774824	0.451870470944354	-0.100322377457617	0.254430309683333	0.295061307821371	-0.538672608984244	-0.43643163189172	NA	NA	notDE	T0	notDE	notDE	notDE	T0	notDE	notDE	notDE	notDE	notDE	notDE	notDE	notDE	notDE	notDE	notDE	notDE	notDE	notDE	notDE	notDE	T0	notDE	notDE	notDE	notDE	notDE
Mnat_01346	-0.289839622348742	-0.684131172283528	0.34287372677983	-0.268324740716302	0.0607436180216472	0.400358561061815	-0.175553195376518	ND-MLRQ	NDUFA4	notDE	notDE	T1	notDE	notDE	T4	all	notDE	notDE	notDE	notDE	notDE	notDE	notDE	T4	notDE	notDE	notDE	notDE	T4	notDE	notDE	notDE	notDE	notDE	notDE	notDE	notDE
Mnat_01347	-0.00978888888702025	0.0344583769400499	-0.401661278370947	-0.191149205251126	0.417837917725127	0.192184065256897	-0.271954173667159	unc-45	UNC45A	notDE	notDE	notDE	notDE	notDE	notDE	notDE	notDE	notDE	T3	T4	notDE	notDE	notDE	notDE	notDE	T3	notDE	notDE	T4	notDE	notDE	notDE	notDE	notDE	notDE	notDE	notDE
Mnat_01348	-0.267794224916049	-0.548487512311129	0.283183451457823	0.0128248003491398	-0.2055711659482	0.117450699347626	0.270853031157354	Ppcs	PPCS	notDE	notDE	notDE	notDE	notDE	notDE	notDE	notDE	notDE	notDE	notDE	notDE	notDE	notDE	notDE	notDE	notDE	notDE	notDE	notDE	notDE	notDE	notDE	notDE	notDE	notDE	notDE	notDE
Mnat_01349	-0.797323977805449	-0.543735267109507	-0.00668410783458075	-0.300956099265814	-0.203994342254762	0.826172060600172	-0.132308123088446	RpL15	RPL15	notDE	notDE	notDE	notDE	notDE	T4	notDE	notDE	notDE	notDE	notDE	notDE	notDE	notDE	T4	notDE	notDE	T4	notDE	T4	T4	notDE	notDE	notDE	notDE	notDE	T4	notDE
Mnat_01350	-0.191790207847543	0.222993348905975	-0.238400953172365	0.239093826127202	0.586718635956389	-1.38450101336808	0.100079917727129	NA	NA	notDE	notDE	notDE	notDE	notDE	T0	notDE	notDE	notDE	notDE	notDE	notDE	notDE	notDE	T2	notDE	notDE	T3	notDE	K	all	notDE	notDE	notDE	notDE	notDE	W	notDE
Mnat_01351	0.49058963316079	0.903612526652822	0.526646516221476	0.19423713685263	0.744324805024589	0.0991553050738524	1.07819577435848	NA	NA	notDE	notDE	notDE	notDE	notDE	notDE	notDE	notDE	notDE	notDE	notDE	notDE	notDE	notDE	notDE	notDE	notDE	notDE	notDE	notDE	notDE	notDE	notDE	notDE	notDE	notDE	notDE	notDE
Mnat_01352	-0.258053855570663	0.459569226180044	-0.65065940917485	0.197382118322722	0.394474406662679	-0.410331341393465	-0.470117854211444	eIF4B	EIF4B	notDE	T0	T0	notDE	notDE	notDE	notDE	notDE	notDE	T3	notDE	notDE	notDE	notDE	notDE	notDE	T3	T3	notDE	notDE	notDE	notDE	notDE	notDE	notDE	T3	notDE	notDE
Mnat_01353	0.365635920139066	0.317966130878242	-0.370784257638678	-0.249504510037959	-0.0430425778661786	0.0596682766203863	-0.539176227494151	CG14721	TPK1	notDE	T0	T0	notDE	notDE	notDE	notDE	notDE	notDE	notDE	notDE	notDE	notDE	notDE	notDE	notDE	notDE	notDE	notDE	notDE	notDE	W	notDE	W	notDE	notDE	notDE	notDE
Mnat_01354	1.41248653625317	-1.62065554980033	-1.25099307044268	-1.30681918995499	0.755487085068591	-0.346581045154491	-1.13126492975522	Vha100-2	NA	notDE	notDE	notDE	notDE	T3	notDE	notDE	notDE	notDE	T3	T4	notDE	notDE	T3	T4	notDE	T3	T3	notDE	T4	notDE	W	W	W	W	W	W	worker
Mnat_01355	0.107576942503637	0.377765959876428	0.326679492541755	-0.766229837455548	-0.369318905925258	-0.395745595954731	0.0423409889113184	ALiX	PDCD6IP	notDE	notDE	notDE	T0	T0	T0	notDE	notDE	T1	T1	T1	notDE	K	notDE	notDE	all	notDE	notDE	notDE	K	notDE	notDE	notDE	notDE	W	notDE	W	notDE
Mnat_01356	0.32661731541152	0.533055431982471	-0.200799326833237	-0.900366141147541	-0.0778632563397832	-0.0576333479971973	-0.706886429340423	put	ACVR2B	notDE	T0	notDE	T0	notDE	notDE	T0	notDE	notDE	notDE	notDE	notDE	notDE	T3	T4	all	T3	notDE	notDE	T4	notDE	W	notDE	notDE	W	notDE	notDE	notDE
Mnat_01357	-0.837385943623651	-0.583798746713193	-0.331335491922336	0.416899781076442	0.702892171448638	0.481996799578606	-0.489165618040522	NA	NA	notDE	notDE	notDE	T2	T3	T4	notDE	notDE	notDE	T3	T4	notDE	T2	notDE	notDE	notDE	T3	notDE	notDE	T4	notDE	notDE	notDE	T1	T2	T3	T4	all
Mnat_01358	-0.242462240007991	0.677729031769171	-0.259411737466131	-0.064003940645371	0.208678610128315	-0.528865567358745	-0.199909179024575	Hrb87F	HNRNPA1	notDE	T0	T0	T0	notDE	T0	T0	notDE	notDE	notDE	notDE	notDE	notDE	notDE	notDE	notDE	notDE	T3	notDE	notDE	all	notDE	T0	notDE	notDE	notDE	notDE	notDE
Mnat_01360	0.60678095044052	0.753445355045433	0.907484853708064	1.09286773467101	1.36260880612958	1.75214151914173	0.60678095044052	ro	NA	notDE	notDE	notDE	notDE	notDE	notDE	notDE	notDE	notDE	notDE	notDE	notDE	notDE	notDE	notDE	notDE	notDE	notDE	notDE	notDE	notDE	notDE	notDE	notDE	notDE	notDE	notDE	notDE
Mnat_01361	0.0359471572798321	-0.217538439235407	-0.440356819194323	-0.401648716028939	0.83685855179286	-0.145555661348241	-0.453095115530133	Epg5	EPG5	notDE	notDE	notDE	notDE	notDE	notDE	notDE	notDE	notDE	T3	notDE	notDE	notDE	T3	notDE	notDE	T3	T3	T3	notDE	notDE	notDE	notDE	notDE	notDE	T3	notDE	notDE
Mnat_01362	-0.63327154068828	-1.19015913769172	0.161114955424676	-0.247522672679732	-0.13477667902151	0.428633319385447	0.742652289297116	CG9804	LIPT2	notDE	K	T1	notDE	notDE	T4	all	notDE	notDE	notDE	notDE	notDE	notDE	notDE	notDE	notDE	K	notDE	notDE	notDE	notDE	K	notDE	notDE	notDE	notDE	T4	notDE
Mnat_01363	0.0234435459906739	-0.666519624098205	0.168116001006381	0.113782599142163	0.0759104319181719	-0.672559860401026	0.140558286129114	NA	NA	notDE	notDE	notDE	notDE	notDE	notDE	notDE	notDE	notDE	notDE	notDE	notDE	notDE	notDE	notDE	notDE	notDE	notDE	notDE	notDE	notDE	notDE	notDE	notDE	notDE	notDE	notDE	notDE
Mnat_01364	-0.4096694683271	-0.109544689665094	0.0787217162981242	0.100853147311497	0.107314421759155	0.120313841674632	0.0781158029210351	CG9667	ISY1	notDE	notDE	notDE	notDE	notDE	notDE	notDE	notDE	notDE	notDE	notDE	notDE	notDE	notDE	notDE	notDE	notDE	notDE	notDE	notDE	notDE	K	notDE	T1	notDE	T3	T4	all
Mnat_01365	-0.183555433081133	-0.0141040614010314	0.292402637222506	0.21744454645064	-0.659345224698213	-0.0245738110557745	0.0069988334820499	NA	NA	notDE	notDE	notDE	notDE	notDE	notDE	notDE	notDE	notDE	T1	notDE	notDE	notDE	T2	notDE	notDE	K	T4	all	notDE	notDE	notDE	notDE	notDE	notDE	notDE	notDE	notDE
Mnat_01366	-0.739062459941898	-0.0741257953377797	0.0593533983953011	-0.949691001981575	-0.0276477458046608	0.65621428630787	0.10007461924689	RpL37a	RPL37	notDE	notDE	notDE	notDE	notDE	T4	notDE	notDE	notDE	notDE	notDE	notDE	notDE	notDE	T4	notDE	notDE	T4	notDE	T4	T4	K	notDE	T1	notDE	notDE	T4	notDE
Mnat_01367	-0.962760378124849	1.51096794623184	0.1761146013799	-0.18189322326332	-4.70535892198885	-1.4345847951338	-0.503704911903286	kermit	GIPC2	notDE	T0	T0	T0	T0	T0	T0	notDE	notDE	T1	T1	notDE	notDE	T2	T2	notDE	K	T4	all	notDE	notDE	notDE	T0	T1	notDE	W	notDE	notDE
Mnat_01368	1.16254850222727	-1.28213525140389	-1.26084915004984	-0.654686968318321	0.290862911323169	0.463624656043258	-1.07424997734973	SCOT	OXCT1	notDE	notDE	notDE	notDE	T3	T4	all	notDE	notDE	T3	T4	notDE	notDE	T3	T4	notDE	T3	notDE	notDE	T4	notDE	W	W	W	W	W	W	worker
Mnat_01369	0.386530428484725	-0.200320210145436	0.695914095948044	0.553854159954236	-2.43570893879924	-2.54902295214522	-1.23843493558017	CG11069	NA	notDE	notDE	notDE	notDE	T0	T0	notDE	notDE	notDE	T1	T1	notDE	notDE	T2	T2	notDE	notDE	notDE	notDE	notDE	all	notDE	notDE	notDE	notDE	W	W	notDE
Mnat_01370	-0.320219822722443	0.685454066181192	0.690061772618776	0.238969477854244	-3.60948922856114	-2.97261650474459	-1.99690778968595	CG31121	NA	notDE	T0	notDE	notDE	T0	T0	notDE	T1	notDE	T1	T1	notDE	T2	T2	T2	notDE	notDE	notDE	all	notDE	all	notDE	T0	T1	notDE	W	W	notDE
Mnat_01371	-0.282517681049259	1.17688751546027	-1.29690491693896	-0.0253258065728111	-1.16795114809975	-2.60583364548736	-1.07724095462262	NA	NA	notDE	T0	T0	notDE	notDE	T0	T0	notDE	notDE	notDE	notDE	notDE	notDE	notDE	notDE	notDE	notDE	notDE	notDE	notDE	all	notDE	notDE	notDE	notDE	notDE	W	notDE
Mnat_01372	2.04730634689326	-1.64774551478354	-3.51519323955926	-2.20819289757568	-4.33943897477863	-2.64100467655302	-1.60344738347139	NA	NA	notDE	notDE	T0	notDE	notDE	notDE	notDE	notDE	notDE	notDE	notDE	notDE	notDE	notDE	notDE	notDE	notDE	notDE	notDE	notDE	notDE	W	W	W	W	W	W	worker
Mnat_01373	0.531609329227632	0.760497041353143	0.311491469371432	1.63654874247974	0.956973237358568	-0.333396939633137	0.485146121453278	NA	NA	notDE	notDE	notDE	notDE	notDE	notDE	notDE	notDE	notDE	notDE	notDE	notDE	notDE	notDE	notDE	notDE	notDE	notDE	notDE	notDE	notDE	notDE	notDE	notDE	notDE	notDE	notDE	notDE
Mnat_01374	Inf	Inf	Inf	Inf	Inf	Inf	Inf	NA	NA	notDE	notDE	notDE	notDE	notDE	notDE	notDE	notDE	notDE	notDE	notDE	notDE	notDE	notDE	notDE	notDE	notDE	notDE	notDE	notDE	notDE	notDE	notDE	notDE	notDE	notDE	notDE	notDE
Mnat_01375	2.53988508284819	2.53988508284819	2.71854193562233	3.02623150668312	2.53988508284819	2.9249661882869	2.53988508284819	NA	NA	notDE	notDE	notDE	notDE	notDE	notDE	notDE	notDE	notDE	notDE	notDE	notDE	notDE	notDE	notDE	notDE	notDE	notDE	notDE	notDE	notDE	notDE	notDE	notDE	notDE	notDE	notDE	notDE
Mnat_01376	1.29030962185212	1.09750083704024	1.09750083704024	2.54348042922547	1.09750083704024	1.48258194247896	1.85517900226719	NA	NA	notDE	notDE	notDE	notDE	notDE	notDE	notDE	notDE	notDE	notDE	notDE	notDE	notDE	notDE	notDE	notDE	notDE	notDE	notDE	notDE	notDE	notDE	notDE	notDE	notDE	notDE	notDE	notDE
Mnat_01377	0.356318756303548	-0.0563411035097652	-0.460770179051293	0.337345017076039	0.361248996066221	-0.965344074957417	-0.579423993512719	stan	CELSR2	notDE	notDE	notDE	notDE	notDE	notDE	notDE	notDE	notDE	T3	notDE	notDE	T2	notDE	T2	notDE	T3	T3	notDE	notDE	all	W	notDE	W	notDE	notDE	W	notDE
Mnat_01378	-0.389359844106725	-0.344915468436982	-0.258034657752746	-0.306235226920907	0.428422966832335	0.500039826322585	0.0775581297141932	RhoGAP5A	CHN1	notDE	notDE	notDE	notDE	T3	T4	notDE	notDE	notDE	notDE	T4	notDE	notDE	notDE	T4	notDE	notDE	notDE	notDE	notDE	T4	notDE	notDE	notDE	notDE	T3	T4	notDE
Mnat_01379	1.41209780053584	-0.215269872808485	0.247624961125607	0.109413387456506	-2.30871281775137	-1.35299854404095	-0.451969038172339	NA	NA	notDE	notDE	notDE	notDE	notDE	notDE	notDE	notDE	notDE	notDE	notDE	notDE	notDE	notDE	notDE	notDE	notDE	notDE	notDE	notDE	notDE	W	W	notDE	notDE	W	W	worker
Mnat_01380	-0.41731034541366	-0.141394404224103	0.116950784210585	-1.12067458640025	-0.321259804177252	0.625478953167583	0.314365914745041	DhpD	GDA	notDE	notDE	notDE	T0	notDE	T4	notDE	notDE	T1	notDE	notDE	notDE	K	T3	T4	all	K	T4	notDE	notDE	T4	K	notDE	notDE	notDE	notDE	T4	notDE
Mnat_01381	-0.217733615749842	-0.824095269062593	0.695254208971294	-0.617712634950314	-0.314586595418251	0.138676614277749	0.166228394129273	Sem1	SEM1	notDE	notDE	T1	notDE	notDE	notDE	notDE	notDE	T1	T1	notDE	T1	notDE	notDE	notDE	notDE	notDE	notDE	notDE	notDE	notDE	notDE	notDE	T1	notDE	notDE	notDE	notDE
Mnat_01385	-0.207202555836574	-0.666681303037594	0.510323723860633	0.381919065923537	-0.242091294408877	-0.239214544048434	0.0653332358689502	Reg-2	HDHD3	notDE	notDE	notDE	notDE	notDE	notDE	notDE	notDE	notDE	T1	T1	notDE	notDE	notDE	notDE	notDE	notDE	notDE	notDE	notDE	notDE	notDE	notDE	T1	notDE	notDE	notDE	notDE
Mnat_01386	-1.07049504561718	-0.588667377032789	0.185036883841271	0.876865048870848	-1.39359520101749	0.0389352463930061	0.578036150865873	CG4554	UTP20	notDE	notDE	notDE	notDE	notDE	notDE	notDE	notDE	notDE	T1	notDE	notDE	notDE	T2	T2	notDE	K	T4	all	notDE	notDE	K	notDE	T1	T2	notDE	T4	all
Mnat_01387	-0.943270237900618	-0.223260121306384	0.405113393324205	0.175531648460721	-1.11831971728281	0.491595884710975	0.245278817458329	NA	NA	notDE	notDE	notDE	notDE	notDE	notDE	notDE	notDE	notDE	T1	notDE	notDE	notDE	T2	notDE	notDE	K	T4	all	notDE	notDE	K	notDE	T1	T2	notDE	T4	all
Mnat_01388	-0.636364772005908	-0.763323047387763	-0.802517952136397	1.38796126383402	-0.291317686192167	-0.51045233648712	-0.581977701238776	NA	NA	notDE	notDE	notDE	T2	notDE	notDE	notDE	notDE	T2	notDE	notDE	notDE	T2	T2	T2	T2	notDE	notDE	notDE	notDE	notDE	notDE	notDE	notDE	T2	notDE	notDE	notDE
Mnat_01390	-0.616133010561768	-0.41154050762309	0.440993434051375	0.946820190999335	-2.12206744027522	-0.595217616487955	0.386302046936777	NA	NA	notDE	notDE	notDE	T2	notDE	notDE	notDE	notDE	notDE	T1	notDE	notDE	notDE	T2	T2	notDE	K	notDE	all	notDE	notDE	notDE	notDE	notDE	T2	notDE	notDE	notDE
Mnat_01391	0.0952180307006103	-0.0119500297428314	0.379597852647528	-0.854172814673228	-0.387999219661462	0.0155072878328685	-0.518569494530416	Pi4KIIalpha	PI4K2A	notDE	T0	notDE	T0	notDE	notDE	notDE	notDE	T1	notDE	notDE	notDE	notDE	notDE	T4	notDE	notDE	notDE	notDE	T4	notDE	W	notDE	notDE	W	notDE	notDE	notDE
Mnat_01392	1.55601905275176	-0.165280644394888	-1.00540524087246	-0.192504215999231	-3.43551370882915	-2.47593011099594	-0.125006882193694	CG14314	NA	notDE	notDE	notDE	notDE	T0	notDE	notDE	notDE	notDE	notDE	notDE	notDE	notDE	notDE	notDE	notDE	K	notDE	all	notDE	all	notDE	W	W	W	W	W	worker
Mnat_01394	1.26798973911691	-0.134407091022637	-0.228736095207468	-0.0224395801755964	-3.73077878370136	-2.40057297340026	-0.528752489894981	NA	NA	notDE	notDE	notDE	notDE	T0	T0	notDE	notDE	notDE	T1	T1	notDE	notDE	T2	T2	notDE	K	notDE	all	K	all	W	notDE	W	W	W	W	worker
Mnat_01395	1.935385377588	-0.811076528347559	-1.41658272838194	0.165187800537257	-3.71747859953295	-3.64798966561948	-4.11831867887395	Akh	NA	all	T0	notDE	notDE	T0	T0	notDE	T1	notDE	notDE	notDE	notDE	T2	T2	T2	notDE	notDE	notDE	notDE	notDE	all	W	W	W	W	W	W	worker
Mnat_01396	0.399081913309208	1.33021622493733	-0.847077688050347	-0.642916514224022	-0.697387994185485	-1.43073544426261	-1.96839422524283	shg	NA	all	T0	T0	T0	T0	T0	T0	T1	notDE	notDE	T1	notDE	T2	notDE	T2	notDE	T3	T3	notDE	notDE	all	W	T0	W	W	W	W	notDE
Mnat_01398	2.54266466390119	2.68304149946315	2.54266466390119	2.54266466390119	3.29849251959025	2.54266466390119	2.54266466390119	NA	NA	notDE	notDE	notDE	notDE	notDE	notDE	notDE	notDE	notDE	notDE	notDE	notDE	notDE	notDE	notDE	notDE	notDE	notDE	notDE	notDE	notDE	notDE	notDE	notDE	notDE	notDE	notDE	notDE
Mnat_01399	Inf	Inf	Inf	Inf	Inf	Inf	Inf	NA	NA	notDE	notDE	notDE	notDE	notDE	notDE	notDE	notDE	notDE	notDE	notDE	notDE	notDE	notDE	notDE	notDE	notDE	notDE	notDE	notDE	notDE	notDE	notDE	notDE	notDE	notDE	notDE	notDE
Mnat_01400	Inf	Inf	Inf	Inf	Inf	Inf	Inf	NA	NA	notDE	notDE	notDE	notDE	notDE	notDE	notDE	notDE	notDE	notDE	notDE	notDE	notDE	notDE	notDE	notDE	notDE	notDE	notDE	notDE	notDE	notDE	notDE	notDE	notDE	notDE	notDE	notDE
Mnat_01401	0.0155775106926495	0.0103450850671136	0.0186311480424848	0.140448312485517	-0.963636666321343	-1.53246794271613	0.493044139565986	NA	NA	notDE	notDE	notDE	notDE	notDE	notDE	notDE	notDE	notDE	notDE	notDE	notDE	notDE	notDE	notDE	notDE	notDE	notDE	notDE	notDE	notDE	notDE	notDE	notDE	notDE	notDE	notDE	notDE
Mnat_01402	-0.18073226932451	0.86995637688008	0.0284799360098942	-0.265297967643403	-1.35003926610474	-0.0304562835834331	-0.0420395907481315	NA	NA	notDE	notDE	notDE	notDE	notDE	notDE	T0	notDE	notDE	notDE	notDE	notDE	notDE	notDE	notDE	notDE	notDE	notDE	notDE	notDE	notDE	notDE	notDE	notDE	notDE	notDE	notDE	notDE
Mnat_01403	-0.380877792625616	-0.0344311036898773	0.440045857814685	-0.16403710440979	-0.742288809150396	-2.34139037054283	0.659233755847615	CG3038	NA	notDE	notDE	notDE	notDE	notDE	notDE	notDE	notDE	notDE	notDE	T1	notDE	notDE	notDE	notDE	notDE	K	notDE	notDE	K	all	K	notDE	notDE	notDE	notDE	notDE	notDE
Mnat_01404	0.369603242335369	-0.254911834249799	0.04328536488482	-0.641756854518397	-0.158409975155219	-0.2101863460521	0.321181132366723	CG1637	ACP7	notDE	notDE	notDE	notDE	notDE	notDE	notDE	notDE	notDE	notDE	notDE	notDE	K	notDE	notDE	notDE	notDE	notDE	notDE	notDE	notDE	notDE	notDE	notDE	W	W	notDE	notDE
Mnat_01405	-0.536187158846222	-1.81703201955854	0.319869295460675	1.03789493207042	-0.368258814606173	-0.104312849867372	0.217678789416212	NA	NA	notDE	K	T1	T2	T3	T4	all	notDE	notDE	notDE	notDE	notDE	notDE	T2	T2	notDE	notDE	notDE	notDE	notDE	notDE	K	W	T1	T2	notDE	notDE	notDE
Mnat_01406	1.97387878375475	1.51600257280958	1.80033364639906	1.67782669885142	1.37562573724762	1.84920628903985	1.6393668041154	NA	NA	notDE	notDE	notDE	notDE	notDE	notDE	notDE	notDE	notDE	notDE	notDE	notDE	notDE	notDE	notDE	notDE	notDE	notDE	notDE	notDE	notDE	notDE	notDE	notDE	notDE	notDE	notDE	notDE
Mnat_01407	1.94439339672743	1.91328793267561	0.907461814094388	1.02884033271145	0.726639371107648	0.726639371107648	0.963267698234134	NA	NA	notDE	notDE	notDE	notDE	notDE	notDE	notDE	notDE	notDE	notDE	notDE	notDE	notDE	notDE	notDE	notDE	notDE	notDE	notDE	notDE	notDE	notDE	notDE	notDE	notDE	notDE	notDE	notDE
Mnat_01408	1.9801570871013	2.01620739123941	1.99413735437251	2.11532549813151	1.81331491138577	1.81331491138577	2.61032235782235	NA	NA	notDE	notDE	notDE	notDE	notDE	notDE	notDE	notDE	notDE	notDE	notDE	notDE	notDE	notDE	notDE	notDE	notDE	notDE	notDE	notDE	notDE	notDE	notDE	notDE	notDE	notDE	notDE	notDE
Mnat_01409	Inf	Inf	Inf	Inf	Inf	Inf	Inf	NA	NA	notDE	notDE	notDE	notDE	notDE	notDE	notDE	notDE	notDE	notDE	notDE	notDE	notDE	notDE	notDE	notDE	notDE	notDE	notDE	notDE	notDE	notDE	notDE	notDE	notDE	notDE	notDE	notDE
Mnat_01410	-0.0288753773675793	0.172918123188427	0.14729405361779	-0.994536849046017	-0.422062203981913	0.330584725227318	0.0711603402234374	BTBD9	BTBD9	notDE	notDE	notDE	T0	T0	notDE	notDE	notDE	T1	T1	notDE	notDE	K	notDE	T4	all	K	T4	notDE	notDE	notDE	notDE	notDE	notDE	W	notDE	notDE	notDE
Mnat_01411	-0.0725168513519289	0.474296443495937	-0.965889569041213	0.388395808620442	0.798652008388527	-0.876359167115585	-0.65542256050186	CG34404	MCC	notDE	T0	T0	notDE	notDE	T0	notDE	notDE	T2	T3	notDE	notDE	notDE	notDE	T2	notDE	T3	T3	notDE	notDE	notDE	notDE	notDE	W	notDE	notDE	notDE	notDE
Mnat_01412	-0.344792336392432	-0.431356613376873	0.344981902698493	0.180603029529475	-0.841137429076121	0.10191442269908	0.127415541494274	BCAS2	BCAS2	notDE	notDE	notDE	notDE	notDE	notDE	notDE	notDE	notDE	T1	notDE	notDE	notDE	T2	notDE	notDE	K	T4	notDE	notDE	notDE	notDE	notDE	notDE	notDE	notDE	notDE	notDE
Mnat_01413	0.131791723172338	-0.130914476048375	-0.101191006999912	-0.997216207042369	-0.0744611784700184	0.64028311063053	-0.627792962141397	CG6650	ADPGK	notDE	T0	notDE	T0	notDE	T4	notDE	notDE	notDE	notDE	notDE	notDE	notDE	T3	T4	all	T3	T4	notDE	T4	T4	W	notDE	notDE	W	notDE	T4	notDE
Mnat_01414	1.57371814655555	-3.81759371112974	-1.68970393203085	-2.68670844900719	-1.95383272618455	-0.0886973887552164	0.754562465171616	NA	NA	notDE	K	T1	notDE	notDE	T4	all	notDE	notDE	notDE	notDE	notDE	K	notDE	T4	all	K	T4	notDE	notDE	notDE	W	W	W	W	W	W	worker
Mnat_01416	1.61275858901859	1.35191457589624	1.43938030011948	1.21153774033428	2.50190791732598	1.59661884577299	1.21153774033428	NA	NA	notDE	notDE	notDE	notDE	notDE	notDE	notDE	notDE	notDE	notDE	notDE	notDE	notDE	notDE	notDE	notDE	notDE	notDE	notDE	notDE	notDE	notDE	notDE	notDE	notDE	notDE	notDE	notDE
Mnat_01417	0.496692361050513	1.50737472319815	-0.644745535208164	-1.40944301247247	-4.71170298407522	-3.38923287776796	-3.64490204441039	Lip4	NA	all	T0	T0	T0	T0	T0	notDE	T1	notDE	T1	T1	notDE	notDE	notDE	notDE	notDE	notDE	notDE	all	notDE	all	W	notDE	notDE	W	W	W	notDE
Mnat_01418	-0.327919809906041	0.832377447175186	-0.97186325150422	-0.536228278082509	0.419686275982814	-0.198918657423757	-0.97180310732836	cindr	SH3KBP1	notDE	T0	T0	T0	notDE	notDE	T0	notDE	notDE	T3	notDE	notDE	notDE	notDE	notDE	notDE	T3	notDE	notDE	notDE	notDE	notDE	T0	notDE	notDE	notDE	notDE	notDE
Mnat_01420	0.645607166864686	0.834565157391259	-0.115812791722496	-0.133719457223327	-0.973603145568193	-2.64004992680177	-2.64574408648256	NA	NA	all	T0	notDE	notDE	notDE	T0	notDE	T1	notDE	notDE	T1	notDE	T2	notDE	T2	notDE	notDE	notDE	notDE	notDE	all	W	notDE	notDE	notDE	notDE	W	notDE
Mnat_01421	-0.391645102525636	1.08265587555229	-0.390839461523276	-0.322328470956559	-0.326128412868049	-0.586433596142046	-0.820088485494796	btsz	SYTL4	notDE	T0	T0	T0	T0	T0	T0	notDE	notDE	notDE	notDE	notDE	notDE	notDE	notDE	notDE	notDE	notDE	notDE	notDE	notDE	notDE	T0	notDE	notDE	notDE	notDE	notDE
Mnat_01423	-0.634164072685357	-1.4083778898718	-1.23482469032835	-0.983003460420509	-0.837852297463241	0.761333514813587	2.11596418069137	NA	NA	K	K	notDE	notDE	notDE	T4	notDE	K	notDE	notDE	notDE	notDE	K	notDE	notDE	notDE	notDE	notDE	notDE	notDE	notDE	K	notDE	notDE	notDE	notDE	notDE	notDE
Mnat_01424	2.94171289888838	2.94171289888838	2.94171289888838	3.35162494565281	2.94171289888838	3.3267940043271	2.94171289888838	NA	NA	notDE	notDE	notDE	notDE	notDE	notDE	notDE	notDE	notDE	notDE	notDE	notDE	notDE	notDE	notDE	notDE	notDE	notDE	notDE	notDE	notDE	notDE	notDE	notDE	notDE	notDE	notDE	notDE
Mnat_01425	-0.731584590028294	-0.398534297009369	0.166283856044491	0.853003756600845	1.10918883591218	-0.896196734178722	-0.40476737685468	NA	NA	notDE	notDE	notDE	notDE	notDE	notDE	notDE	notDE	notDE	notDE	notDE	notDE	notDE	notDE	notDE	notDE	notDE	notDE	notDE	notDE	notDE	notDE	notDE	notDE	notDE	notDE	notDE	notDE
Mnat_01426	0.920052463713339	0.557364290689331	1.0689258502614	1.05174243858585	0.130553677581912	0.825981949935513	0.949096738668327	NA	NA	notDE	notDE	notDE	notDE	notDE	notDE	notDE	notDE	notDE	notDE	notDE	notDE	notDE	notDE	notDE	notDE	notDE	notDE	notDE	notDE	notDE	notDE	notDE	notDE	notDE	notDE	notDE	notDE
Mnat_01427	-0.239784987329016	0.31454111133732	-0.43604606195237	0.672432529175045	0.620146626203972	-1.69093657831317	0.190149113157347	NA	NA	notDE	notDE	notDE	notDE	notDE	notDE	notDE	notDE	notDE	notDE	notDE	notDE	notDE	notDE	notDE	notDE	notDE	notDE	notDE	notDE	all	notDE	notDE	notDE	notDE	notDE	notDE	notDE
Mnat_01428	Inf	Inf	Inf	Inf	Inf	Inf	Inf	NA	NA	notDE	notDE	notDE	notDE	notDE	notDE	notDE	notDE	notDE	notDE	notDE	notDE	notDE	notDE	notDE	notDE	notDE	notDE	notDE	notDE	notDE	notDE	notDE	notDE	notDE	notDE	notDE	notDE
Mnat_01430	-0.134340579320591	0.396887363339421	-0.0302331324398226	-0.503534742951822	-0.633787535439495	-0.853581191292924	0.846882013314311	NA	ENPP5	K	notDE	notDE	T0	T0	T0	notDE	K	notDE	T1	T1	notDE	K	notDE	notDE	notDE	K	notDE	notDE	K	all	K	notDE	notDE	notDE	notDE	W	notDE
Mnat_01431	-1.19889424055647	-1.5680143010318	-2.83938737236509	1.23094811490065	0.337978360823864	-1.74201119514787	-3.35831022896022	His1:CG33864	NA	all	T0	notDE	notDE	notDE	notDE	notDE	notDE	notDE	notDE	notDE	notDE	T2	notDE	T2	notDE	T3	T3	notDE	notDE	notDE	W	notDE	notDE	T2	T3	notDE	notDE
Mnat_01432	-3.18305347089606	-0.815309344337426	-1.23361468413144	1.07434774300261	-0.0972974052953599	-2.95214859383602	-2.29137929571851	NA	NA	notDE	notDE	notDE	notDE	notDE	notDE	notDE	notDE	notDE	notDE	notDE	notDE	T2	notDE	T2	notDE	T3	T3	notDE	notDE	notDE	notDE	notDE	T1	T2	T3	notDE	all
Mnat_01433	-3.9320100631905	-0.572691466021608	-2.42602928292592	0.930105819275264	-0.967004186923305	-1.71312190750254	-3.84276776049632	NA	NA	notDE	T0	notDE	notDE	notDE	notDE	notDE	notDE	notDE	notDE	notDE	notDE	T2	notDE	T2	notDE	notDE	notDE	notDE	notDE	notDE	notDE	T0	notDE	T2	T3	T4	all
Mnat_01434	-2.37731911485643	-0.666082944174465	-1.74946082952929	0.189811258040781	-0.0611393772134507	-1.18208875689799	-2.61397678632783	NA	NA	notDE	notDE	notDE	notDE	notDE	notDE	notDE	notDE	notDE	notDE	notDE	notDE	T2	notDE	notDE	notDE	T3	notDE	notDE	notDE	notDE	notDE	T0	notDE	T2	T3	notDE	notDE
Mnat_01435	0.131705092207924	-0.1134271334189	-0.196481065313886	0.218712867503625	0.319069694913405	-0.689835118144871	0.129251040142318	NA	NA	notDE	notDE	notDE	notDE	notDE	notDE	notDE	notDE	notDE	notDE	notDE	notDE	notDE	notDE	notDE	notDE	notDE	notDE	notDE	notDE	notDE	notDE	notDE	notDE	notDE	notDE	notDE	notDE
Mnat_01436	-1.2663594614758	-0.0526554026119783	-0.56776642992287	0.0513388623990429	0.16486012859767	0.55387066914679	0.132670099637004	CG9246	NOC2L	notDE	notDE	notDE	notDE	notDE	notDE	notDE	notDE	notDE	notDE	T4	notDE	notDE	notDE	notDE	notDE	notDE	notDE	notDE	notDE	notDE	K	T0	T1	T2	T3	T4	all
Mnat_01439	-0.185481458598256	0.227182710928147	-0.293407303785244	0.503597147630866	0.388309101824912	-1.13793529449747	-0.449597455110504	NA	NA	notDE	notDE	notDE	notDE	notDE	notDE	notDE	notDE	notDE	notDE	notDE	notDE	notDE	notDE	T2	notDE	notDE	T3	notDE	notDE	all	notDE	notDE	notDE	notDE	notDE	notDE	notDE
Mnat_01440	0.0379607327028915	0.403767980599386	-0.2170374583316	0.141734455493977	0.0706203934920551	-0.144469693449672	-0.675140492012396	Rap1	RAP1B	all	T0	T0	notDE	notDE	T0	T0	notDE	notDE	notDE	notDE	notDE	T2	notDE	notDE	notDE	T3	notDE	notDE	T4	notDE	W	notDE	notDE	notDE	notDE	notDE	notDE
Mnat_01441	0.0648897208648102	0.730656045973501	-0.66444843370471	-0.181157201631287	0.0690879426974309	-0.250424649550201	-0.698309556793201	EDTP	MTMR14	notDE	T0	T0	notDE	notDE	T0	T0	notDE	notDE	T3	notDE	notDE	notDE	notDE	notDE	notDE	notDE	notDE	notDE	notDE	notDE	notDE	T0	W	notDE	notDE	notDE	notDE
Mnat_01442	-0.430882388504626	-1.04031400796728	0.22873704020196	0.296145100226122	-0.574041738040806	0.163730844212751	0.527829014894135	CG42308	C12orf73	notDE	notDE	notDE	notDE	notDE	notDE	notDE	notDE	notDE	notDE	notDE	notDE	notDE	notDE	notDE	notDE	K	notDE	notDE	notDE	notDE	K	notDE	notDE	notDE	notDE	notDE	notDE
Mnat_01443	-0.460400055412488	-1.42732452656641	0.181192667985702	-0.253960889355532	-0.415291784416153	0.615160128767928	0.458396221286341	CG32736	SMIM4	notDE	K	T1	notDE	notDE	T4	all	notDE	notDE	notDE	notDE	notDE	notDE	notDE	T4	notDE	notDE	T4	notDE	notDE	notDE	K	notDE	notDE	notDE	notDE	T4	notDE
Mnat_01444	3.98887056762603	3.35522485403203	3.35522485403203	3.35522485403203	3.35522485403203	3.35522485403203	3.35522485403203	NA	NA	notDE	notDE	notDE	notDE	notDE	notDE	notDE	notDE	notDE	notDE	notDE	notDE	notDE	notDE	notDE	notDE	notDE	notDE	notDE	notDE	notDE	notDE	notDE	notDE	notDE	notDE	notDE	notDE
Mnat_01445	0.223098373979688	0.252640427062485	1.10370477685631	1.7158345538559	0.472471681665406	-0.420050541225515	0.664871973090474	NA	NA	notDE	notDE	notDE	notDE	notDE	notDE	notDE	notDE	notDE	notDE	notDE	notDE	notDE	notDE	notDE	notDE	notDE	notDE	notDE	notDE	notDE	notDE	notDE	notDE	notDE	notDE	notDE	notDE
Mnat_01446	0.177128563640966	0.753652493462367	0.299527284228992	-0.375401396882933	-0.397470223703875	-0.162667862618546	-2.4014952085475	NA	NA	all	T0	notDE	T0	T0	T0	notDE	T1	notDE	notDE	notDE	notDE	T2	notDE	notDE	notDE	T3	notDE	notDE	T4	notDE	W	notDE	notDE	notDE	notDE	notDE	notDE
Mnat_01447	-0.221265833756768	0.496752844007729	-0.0957583785935638	-0.203704951140268	-0.439432087094496	-0.18240617345929	-0.0158949577260927	NA	NA	notDE	notDE	notDE	notDE	notDE	notDE	notDE	notDE	notDE	notDE	notDE	notDE	notDE	notDE	notDE	notDE	notDE	notDE	notDE	notDE	notDE	notDE	notDE	notDE	notDE	notDE	notDE	notDE
Mnat_01449	-0.176823245489188	0.244860427371506	0.868266739527211	-0.708624731519778	-0.6131947351121	-0.16480842898146	-1.4910744313313	NA	NA	all	T0	notDE	notDE	notDE	notDE	notDE	T1	T1	T1	T1	notDE	notDE	notDE	notDE	notDE	T3	notDE	notDE	T4	notDE	W	notDE	T1	notDE	notDE	notDE	notDE
Mnat_01450	1.35107522057776	-0.292687977668729	0.474905906831689	-1.43675937493286	-2.08225590926631	-2.09768872018955	-0.524169226493122	Fmo-2	FMO1	notDE	notDE	notDE	notDE	T0	T0	notDE	T1	T1	T1	T1	notDE	notDE	notDE	notDE	notDE	K	notDE	all	K	all	W	W	notDE	W	W	W	worker
Mnat_01451	Inf	Inf	Inf	Inf	Inf	Inf	Inf	NA	NA	notDE	notDE	notDE	notDE	notDE	notDE	notDE	notDE	notDE	notDE	notDE	notDE	notDE	notDE	notDE	notDE	notDE	notDE	notDE	notDE	notDE	notDE	notDE	notDE	notDE	notDE	notDE	notDE
Mnat_01452	1.29407110321886	-1.60726203863882	-1.55300954245407	0.566035984752797	-1.56385945080582	-2.95140348631248	-0.403551555678299	NA	NA	notDE	notDE	notDE	T2	notDE	notDE	notDE	notDE	notDE	notDE	notDE	notDE	notDE	notDE	T2	notDE	notDE	notDE	notDE	notDE	all	notDE	W	W	notDE	notDE	W	notDE
Mnat_01453	0.740565876536249	0.67829529356986	0.10071137011293	-0.324514674902983	-1.13142297856767	-0.673621302909982	-2.7784481512362	olf413	NA	all	T0	notDE	notDE	T0	T0	notDE	T1	notDE	notDE	notDE	notDE	T2	notDE	notDE	notDE	notDE	notDE	notDE	T4	notDE	W	notDE	notDE	notDE	W	W	notDE
Mnat_01454	0.398593566624849	0.0221456768984331	0.121621801717146	-0.127181259683027	-0.16709584813596	-0.179265151238475	-0.108432094733899	NA	NA	notDE	notDE	notDE	notDE	notDE	notDE	notDE	notDE	notDE	notDE	notDE	notDE	notDE	notDE	notDE	notDE	notDE	notDE	notDE	notDE	notDE	notDE	notDE	notDE	notDE	notDE	notDE	notDE
Mnat_01456	-0.106629536512215	-1.11284337235861	0.195445554953614	0.755420014571374	1.03218130133866	-1.45045606137884	-0.536839806891651	NA	NA	notDE	notDE	notDE	T2	T3	notDE	notDE	notDE	notDE	notDE	notDE	notDE	notDE	notDE	notDE	notDE	notDE	notDE	notDE	notDE	notDE	notDE	notDE	notDE	notDE	notDE	notDE	notDE
Mnat_01457	3.06514941502028	3.21181381962519	3.29299197480548	3.36716000176602	3.06514941502028	3.06514941502028	3.32889048188806	NA	NA	notDE	notDE	notDE	notDE	notDE	notDE	notDE	notDE	notDE	notDE	notDE	notDE	notDE	notDE	notDE	notDE	notDE	notDE	notDE	notDE	notDE	notDE	notDE	notDE	notDE	notDE	notDE	notDE
Mnat_01458	-0.432927526784812	0.172201580013234	0.308257769202306	0.181576856360827	-1.57234768831964	0.0162503259440767	0.593509301603189	NA	NA	notDE	notDE	notDE	notDE	notDE	notDE	notDE	notDE	notDE	T1	notDE	notDE	notDE	notDE	notDE	notDE	K	notDE	all	notDE	notDE	notDE	notDE	notDE	notDE	notDE	notDE	notDE
Mnat_01459	-2.32284571131219	0.191187618409359	-1.30924241163102	1.35763543540743	-0.525609337534416	-1.27904568086302	-2.07898056460435	NA	ZNF367	notDE	notDE	notDE	notDE	notDE	notDE	notDE	notDE	notDE	notDE	notDE	notDE	T2	notDE	notDE	notDE	notDE	notDE	notDE	notDE	notDE	notDE	T0	notDE	T2	notDE	notDE	all
Mnat_01460	-0.126370522632899	-0.0828461625549212	-0.471430960480482	-0.0347469523024191	0.423080112650834	0.029390021707771	0.190968179777781	NA	NA	notDE	notDE	notDE	notDE	T3	notDE	notDE	K	notDE	T3	T4	all	notDE	notDE	notDE	notDE	notDE	notDE	notDE	notDE	notDE	notDE	notDE	notDE	notDE	T3	notDE	notDE
Mnat_01461	0.383189984898243	0.677361503123739	0.581437205490679	-0.0476978682206053	-0.488764825104311	-1.53900302033307	-1.41591437884216	NA	NA	all	T0	notDE	notDE	notDE	T0	notDE	T1	notDE	notDE	notDE	notDE	notDE	notDE	notDE	notDE	notDE	notDE	notDE	notDE	notDE	W	notDE	notDE	notDE	notDE	notDE	notDE
Mnat_01462	1.401561889426	1.53491114132728	0.0775203499123546	-0.107034034467741	-0.656414661158439	-0.656414661158439	-0.392673594290659	NA	NA	notDE	T0	notDE	notDE	notDE	notDE	notDE	notDE	notDE	notDE	notDE	notDE	notDE	notDE	notDE	notDE	notDE	notDE	notDE	notDE	notDE	notDE	notDE	notDE	notDE	notDE	notDE	notDE
Mnat_01463	Inf	Inf	Inf	Inf	Inf	Inf	Inf	NA	NA	notDE	notDE	notDE	notDE	notDE	notDE	notDE	notDE	notDE	notDE	notDE	notDE	notDE	notDE	notDE	notDE	notDE	notDE	notDE	notDE	notDE	notDE	notDE	notDE	notDE	notDE	notDE	notDE
Mnat_01464	-0.230672566078414	-0.78191573877336	0.222095021848354	-0.672004877786437	-0.450166434690565	0.502793234993025	0.546790454475768	ND-B22	NDUFB9	notDE	K	T1	notDE	notDE	T4	all	notDE	T1	notDE	notDE	notDE	K	notDE	T4	notDE	K	T4	notDE	notDE	notDE	K	notDE	notDE	notDE	notDE	T4	notDE
Mnat_01465	0.296199903551946	-0.314400979027914	-0.0235822062234668	-0.595843911499114	-0.218419513859614	0.413347784232025	-0.0819680106477019	CG11396	TRAPPC12	notDE	notDE	notDE	notDE	notDE	T4	notDE	notDE	notDE	notDE	notDE	notDE	notDE	notDE	T4	all	notDE	T4	notDE	T4	notDE	notDE	notDE	notDE	W	W	notDE	notDE
Mnat_01466	-0.253422863265836	-0.0646922556613976	0.0408048867693409	0.24490414759883	-0.785566928354792	-0.106387839609284	0.0349879901974069	NA	CCDC51	notDE	notDE	notDE	notDE	notDE	notDE	notDE	notDE	notDE	T1	notDE	notDE	notDE	T2	notDE	notDE	K	notDE	notDE	notDE	notDE	notDE	notDE	notDE	notDE	notDE	notDE	notDE
Mnat_01467	-0.651843910038655	0.29222065095178	-2.21466757303589	1.28461193045656	-0.63896359550119	-1.48546180080206	-1.07119462050272	Galphas	NA	notDE	notDE	T0	notDE	notDE	T0	notDE	notDE	T2	T3	notDE	all	T2	T2	T2	T2	notDE	notDE	notDE	notDE	notDE	notDE	notDE	W	T2	notDE	notDE	notDE
Mnat_01468	1.65660014565483	-4.928738177133	-3.55432204847654	-3.59896491010595	-6.14492647445543	-5.20753747358688	-5.07439394184372	NA	NA	notDE	notDE	notDE	notDE	notDE	notDE	notDE	notDE	notDE	notDE	notDE	notDE	notDE	notDE	notDE	notDE	notDE	notDE	notDE	notDE	notDE	W	W	notDE	W	W	W	worker
Mnat_01469	2.64908786643027	0.0934061351851823	0.738294544189751	0.0934061351851823	0.0934061351851823	0.0934061351851823	0.0934061351851823	CG18641	NA	notDE	notDE	notDE	notDE	notDE	notDE	notDE	notDE	notDE	notDE	notDE	notDE	notDE	notDE	notDE	notDE	notDE	notDE	notDE	notDE	notDE	W	W	notDE	W	notDE	W	worker
Mnat_01470	Inf	Inf	Inf	Inf	Inf	Inf	Inf	NA	NA	notDE	notDE	notDE	notDE	notDE	notDE	notDE	notDE	notDE	notDE	notDE	notDE	notDE	notDE	notDE	notDE	notDE	notDE	notDE	notDE	notDE	notDE	notDE	notDE	notDE	notDE	notDE	notDE
Mnat_01471	-0.699088808993749	-0.81204513485462	0.161327726786689	0.735725633947756	1.10050945506352	-1.3793937985049	-0.69096159675164	NA	NA	notDE	notDE	notDE	T2	T3	notDE	notDE	notDE	notDE	notDE	notDE	notDE	notDE	notDE	T2	notDE	T3	T3	notDE	notDE	notDE	notDE	notDE	notDE	T2	T3	notDE	notDE
Mnat_01472	0.968436379249386	0.0626431733127384	-0.652114858658406	-0.842582786917058	-0.942960800849348	0.291344266294764	-0.684018206857547	NA	NA	notDE	notDE	notDE	notDE	notDE	notDE	notDE	notDE	notDE	notDE	notDE	notDE	notDE	notDE	T4	notDE	notDE	T4	notDE	T4	notDE	W	notDE	W	W	W	W	worker
Mnat_01474	0.405445348956135	0.710931082943195	-0.715764670444612	0.299748307529609	0.19037041015757	-1.56061884133952	-1.22785085427985	senju	NA	notDE	T0	T0	notDE	notDE	T0	notDE	notDE	notDE	notDE	notDE	notDE	notDE	notDE	T2	notDE	notDE	T3	notDE	notDE	all	W	notDE	W	notDE	notDE	W	notDE
Mnat_01475	2.14230407551673	-0.924297873169044	-1.44951707647812	-0.969816551893344	-5.78919498244202	-5.78919498244202	-5.13093778498032	NA	NA	all	T0	notDE	notDE	T0	T0	notDE	T1	notDE	T1	T1	notDE	T2	T2	T2	notDE	notDE	notDE	all	notDE	all	W	W	W	W	W	W	worker
Mnat_01476	1.3732024675493	0.772066401897746	1.34432862844758	2.52189923211521	0.772066401897746	0.772066401897746	1.43032359935944	NA	NA	notDE	notDE	notDE	notDE	notDE	notDE	notDE	notDE	notDE	notDE	notDE	notDE	notDE	notDE	notDE	notDE	notDE	notDE	notDE	notDE	notDE	notDE	notDE	notDE	notDE	notDE	notDE	notDE
Mnat_01477	Inf	Inf	Inf	Inf	Inf	Inf	Inf	NA	NA	notDE	notDE	notDE	notDE	notDE	notDE	notDE	notDE	notDE	notDE	notDE	notDE	notDE	notDE	notDE	notDE	notDE	notDE	notDE	notDE	notDE	notDE	notDE	notDE	notDE	notDE	notDE	notDE
Mnat_01480	-0.269240537223307	-0.263432679119376	-0.195223003312091	0.858183417128985	0.126602739594347	-0.841657606444595	-0.0433287313843713	NA	NA	notDE	notDE	notDE	notDE	notDE	notDE	notDE	notDE	T2	notDE	T1	notDE	notDE	notDE	T2	T2	notDE	T3	notDE	K	all	notDE	notDE	notDE	T2	notDE	W	notDE
Mnat_01482	-1.14440683501987	-0.424375247411962	0.499699152210499	0.498144673825175	-0.548927285467287	0.283826465142823	-0.131711874234622	NA	NA	notDE	notDE	T1	T2	notDE	T4	notDE	notDE	notDE	T1	notDE	notDE	notDE	T2	notDE	notDE	notDE	T4	notDE	notDE	notDE	K	T0	T1	T2	notDE	T4	all
Mnat_01483	-0.783719550865229	-0.101964773412532	0.335237038837362	0.297685517212296	0.0656631602645041	0.0733319327305886	-0.507469153860919	ClC-b	CLCN7	notDE	notDE	notDE	notDE	notDE	notDE	notDE	notDE	notDE	notDE	notDE	notDE	notDE	notDE	notDE	notDE	notDE	notDE	notDE	notDE	notDE	notDE	T0	T1	T2	T3	T4	all
Mnat_01484	1.58814069332831	-0.791522591634423	-0.474204910091735	-1.1411304276023	-0.836926712835357	-0.94388676827103	-0.328755380107644	Echs1	ECHS1	notDE	notDE	notDE	notDE	notDE	notDE	notDE	notDE	notDE	notDE	notDE	notDE	K	notDE	notDE	notDE	K	notDE	notDE	K	notDE	W	W	W	W	W	W	worker
Mnat_01485	2.57517924319624	-5.99576599577468	-5.65852041631709	-3.97254833026199	-6.41414965129551	-6.25370186953225	-5.8994723406737	NA	NA	notDE	notDE	notDE	notDE	notDE	notDE	notDE	notDE	notDE	notDE	notDE	notDE	T2	notDE	T2	notDE	notDE	notDE	notDE	notDE	all	W	W	W	W	W	W	worker
Mnat_01486	0.664822720150386	0.862966323252963	0.750729701605689	1.17263325219867	0.384345506364378	0.752186908318272	2.21647538113967	NA	NA	notDE	notDE	notDE	notDE	notDE	notDE	notDE	notDE	notDE	notDE	notDE	notDE	notDE	notDE	notDE	notDE	notDE	notDE	notDE	notDE	notDE	notDE	notDE	notDE	notDE	notDE	notDE	notDE
Mnat_01487	-0.717524855030442	-0.0394178019281403	0.206614186852085	-0.517784034091661	-0.357367710193682	0.427722001214212	0.294960502066713	CG11837	DIMT1	notDE	notDE	notDE	notDE	notDE	notDE	notDE	notDE	notDE	T1	notDE	notDE	K	notDE	T4	notDE	K	T4	notDE	notDE	notDE	K	notDE	T1	notDE	notDE	T4	all
Mnat_01488	-0.362484201660192	1.32736458914569	-0.593612028422324	-0.830061929411997	-1.11024212064241	-0.30142565651934	-0.40423658101796	NA	NA	notDE	T0	T0	T0	T0	T0	T0	notDE	notDE	notDE	notDE	notDE	notDE	notDE	notDE	notDE	notDE	notDE	notDE	notDE	notDE	notDE	T0	notDE	notDE	notDE	notDE	notDE
Mnat_01489	-0.0122207989136769	0.237061405973632	-0.548795566042656	-0.493775396030182	0.579048009046865	-0.175515858721525	-0.259931104160962	CG11436	TTC17	notDE	notDE	notDE	notDE	notDE	notDE	notDE	notDE	notDE	T3	notDE	notDE	notDE	T3	notDE	notDE	T3	T3	notDE	notDE	notDE	notDE	notDE	notDE	notDE	notDE	notDE	notDE
Mnat_01490	-0.513113967928785	-0.439887055390878	-0.149529631270719	0.753838296503444	-0.0676143721317219	0.0167996010062821	0.253568590814055	NA	NA	notDE	K	notDE	T2	notDE	T4	notDE	notDE	T2	notDE	notDE	notDE	notDE	T2	T2	T2	notDE	notDE	notDE	notDE	notDE	K	notDE	notDE	T2	notDE	T4	notDE
Mnat_01491	1.01763209784397	-0.524421703577002	-0.205524750740658	0.205108663365093	-1.02188444391295	-1.01598462957688	0.0439487891410012	NA	RPGRIP1L	notDE	notDE	notDE	notDE	notDE	notDE	notDE	notDE	notDE	notDE	notDE	notDE	notDE	T2	T2	notDE	K	notDE	notDE	notDE	notDE	W	W	W	W	W	W	worker
Mnat_01492	-0.0886099567222483	0.0972528102017778	0.216780733147408	-0.14464365109143	-0.594174117733818	-0.0167857943962962	0.212798455548518	mRpL2	MRPL2	notDE	notDE	notDE	notDE	T0	notDE	notDE	notDE	notDE	T1	notDE	notDE	notDE	notDE	notDE	notDE	K	T4	all	notDE	notDE	notDE	notDE	notDE	notDE	W	notDE	notDE
Mnat_01493	0.585009276310546	-0.202302530258887	-0.0959961316813008	-0.402287789155794	-0.287404604190242	0.0853830101866522	-0.247788425980536	mRpL4	MRPL4	notDE	notDE	notDE	notDE	notDE	notDE	notDE	notDE	notDE	notDE	notDE	notDE	notDE	notDE	notDE	notDE	notDE	notDE	notDE	notDE	notDE	W	W	notDE	W	W	W	worker
Mnat_01494	-2.02294483954801	-0.650424089052308	-0.186268766957845	0.701454304569221	0.108028269338221	-1.53629734095321	0.609377799420739	Psf1	GINS1	notDE	notDE	notDE	notDE	notDE	notDE	notDE	notDE	notDE	notDE	notDE	notDE	notDE	notDE	T2	notDE	notDE	T3	notDE	K	notDE	K	T0	T1	T2	T3	notDE	all
Mnat_01495	0.282256779709051	0.35256150355879	-1.69082852093169	-0.807240959483954	-0.549107924915022	0.736514992137973	-0.644103286051975	NA	NA	notDE	notDE	T0	T0	notDE	notDE	notDE	K	notDE	T3	T4	all	notDE	notDE	T4	notDE	notDE	T4	notDE	T4	T4	notDE	notDE	W	W	notDE	notDE	notDE
Mnat_01496	-0.111002482226185	-0.831160636023019	0.110852504012843	1.00221155983911	-0.321344056905864	-0.228308994494674	-0.914630393701659	NA	NA	notDE	notDE	notDE	T2	notDE	notDE	notDE	notDE	notDE	notDE	notDE	notDE	T2	notDE	notDE	notDE	notDE	notDE	notDE	notDE	notDE	notDE	notDE	notDE	notDE	notDE	notDE	notDE
Mnat_01497	0.761902884839207	-0.209379680096549	-0.026916124549804	-0.768267633169166	-0.0021336959303494	-0.334450485480906	-0.374504447828651	NA	NA	notDE	notDE	notDE	notDE	notDE	notDE	notDE	notDE	notDE	notDE	notDE	notDE	notDE	notDE	notDE	notDE	notDE	notDE	notDE	notDE	notDE	W	notDE	notDE	W	notDE	W	worker
Mnat_01498	-0.799111517033259	1.10143903601226	-2.17538624906882	0.176965821109108	0.958329863264296	-2.05873406399847	-0.629681456868118	CG10947	CAMKMT	notDE	T0	T0	notDE	notDE	T0	T0	notDE	notDE	T3	notDE	notDE	notDE	notDE	notDE	notDE	notDE	T3	notDE	notDE	notDE	notDE	T0	notDE	notDE	T3	notDE	notDE
Mnat_01500	-0.0430715227344613	-0.215975541916754	0.212742946500427	-0.561985147068054	-0.0740177724127297	0.323274796906091	-0.0509108910400198	NA	CTSO	notDE	notDE	notDE	notDE	notDE	T4	notDE	notDE	T1	notDE	notDE	notDE	notDE	notDE	T4	all	notDE	notDE	notDE	notDE	notDE	notDE	notDE	notDE	notDE	notDE	notDE	notDE
Mnat_01501	-0.422995671830184	-0.00432066599031478	-0.896409158729519	-0.0170570814845231	0.773127537630576	-0.251846148425338	-2.48794331963578	CG3860	OSBPL1A	all	T0	notDE	notDE	notDE	notDE	notDE	T1	notDE	T3	notDE	notDE	T2	notDE	notDE	notDE	T3	notDE	notDE	T4	notDE	W	notDE	notDE	notDE	notDE	notDE	notDE
Mnat_01502	0.457504803521254	-0.00326760275660314	-0.144017472354177	0.0565270277188395	-0.42300050745572	-0.476894625786177	0.0621226021523563	CG17119	CTNS	notDE	notDE	notDE	notDE	notDE	notDE	notDE	notDE	notDE	notDE	notDE	notDE	notDE	notDE	notDE	notDE	notDE	notDE	notDE	notDE	notDE	notDE	notDE	notDE	notDE	W	W	worker
Mnat_01503	-0.784609325289618	-0.554205529370384	-1.81905482020934	1.01659899963177	-1.17121830279916	-2.71509351225825	-1.71630528405088	NA	NA	notDE	notDE	notDE	T2	notDE	notDE	notDE	notDE	T2	notDE	notDE	notDE	notDE	notDE	notDE	T2	notDE	notDE	notDE	notDE	notDE	notDE	notDE	notDE	T2	notDE	notDE	notDE
Mnat_01504	-0.629226131511475	1.19487950071185	0.13097571957978	-0.281266874087654	-1.54883008286227	-1.63487335882926	0.307022939882226	NA	NA	notDE	T0	T0	T0	T0	T0	T0	notDE	notDE	T1	T1	notDE	notDE	T2	T2	notDE	K	notDE	all	K	all	K	T0	T1	notDE	W	W	notDE
Mnat_01505	-0.432943627104972	-0.463656358851029	-0.195294702227694	1.00566412856519	-0.198483117743572	0.0981131127499411	-0.615636224077542	eIF5B	EIF5B	notDE	notDE	notDE	T2	notDE	notDE	notDE	notDE	T2	notDE	notDE	notDE	T2	T2	T2	T2	notDE	notDE	notDE	T4	notDE	notDE	notDE	notDE	T2	notDE	T4	notDE
Mnat_01507	3.38052632221144	3.56141363401499	3.38052632221144	3.86687274604638	3.38052632221144	3.38052632221144	3.38052632221144	NA	NA	notDE	notDE	notDE	notDE	notDE	notDE	notDE	notDE	notDE	notDE	notDE	notDE	notDE	notDE	notDE	notDE	notDE	notDE	notDE	notDE	notDE	notDE	notDE	notDE	notDE	notDE	notDE	notDE
Mnat_01508	1.05694916000275	1.2378364718063	1.05694916000275	2.88183110042567	1.05694916000275	1.05694916000275	1.05694916000275	NA	NA	notDE	notDE	notDE	notDE	notDE	notDE	notDE	notDE	notDE	notDE	notDE	notDE	notDE	notDE	notDE	notDE	notDE	notDE	notDE	notDE	notDE	notDE	notDE	notDE	notDE	notDE	notDE	notDE
Mnat_01509	0.877677064017095	0.685023656157051	-1.12691797370359	-0.00180462928925199	-1.71835045178511	-1.65130275383401	-0.972404279205171	sty	SPRY3	notDE	T0	T0	notDE	T0	T0	notDE	notDE	notDE	notDE	notDE	notDE	notDE	T2	notDE	notDE	notDE	notDE	notDE	notDE	notDE	W	notDE	W	notDE	W	W	notDE
Mnat_01510	0.765021424560893	-0.709134053361441	-0.413982968063156	-0.664645989174431	-0.651447694291788	0.465705143354244	-0.306979434882368	CG7840	SRD5A3	notDE	notDE	notDE	notDE	notDE	T4	notDE	notDE	notDE	notDE	T4	notDE	notDE	notDE	T4	notDE	notDE	T4	notDE	T4	notDE	W	W	W	W	W	notDE	worker
Mnat_01511	0.265140103542293	0.0714940794986986	0.134445655488529	-0.433289614876197	-0.284890080365199	0.00714278166475667	-0.0904225702762412	Vps36	VPS36	notDE	notDE	notDE	notDE	notDE	notDE	notDE	notDE	notDE	notDE	notDE	notDE	notDE	notDE	notDE	all	notDE	notDE	notDE	notDE	notDE	notDE	notDE	notDE	W	notDE	notDE	notDE
Mnat_01512	-0.181091246915607	0.366938950176544	-0.606127986845251	0.0853287883218416	0.544917507301494	-0.211090414819189	-0.522298794484077	pod1	CORO7	notDE	T0	T0	notDE	notDE	notDE	notDE	notDE	notDE	T3	notDE	notDE	notDE	notDE	notDE	notDE	T3	notDE	notDE	notDE	notDE	notDE	notDE	notDE	notDE	notDE	notDE	notDE
Mnat_01513	0.138588563121676	-0.40066835861775	-0.530014616303916	-0.491643952197501	0.485477086300526	0.633001142765997	-0.446022867190644	NA	NA	notDE	notDE	notDE	notDE	notDE	T4	notDE	notDE	notDE	notDE	T4	notDE	notDE	notDE	T4	notDE	notDE	notDE	notDE	notDE	T4	notDE	notDE	notDE	notDE	notDE	notDE	notDE
Mnat_01514	-0.0805455746735523	-0.360836243982844	0.617372709813385	-0.491472041171508	-0.641839144714743	0.193607245560023	-0.103134046432744	CG5504	DNAJA3	notDE	notDE	T1	notDE	notDE	notDE	notDE	T1	T1	T1	notDE	T1	notDE	notDE	notDE	notDE	K	T4	notDE	notDE	notDE	notDE	notDE	T1	notDE	notDE	notDE	notDE
Mnat_01515	1.52956252213729	-0.419593040829252	0.0343900277478934	0.338727963545833	-3.35929101966666	-3.35929101966666	-0.339754754431571	NA	NA	notDE	notDE	notDE	notDE	notDE	T0	notDE	notDE	notDE	T1	T1	notDE	notDE	T2	T2	notDE	notDE	notDE	all	K	all	W	W	W	notDE	W	W	worker
Mnat_01516	-0.420458791125542	-0.516628694736486	0.0440557347839466	0.344316669855553	0.31187448443687	-0.0779677302034448	0.248440405928781	NA	NA	notDE	K	notDE	notDE	notDE	notDE	notDE	notDE	notDE	notDE	notDE	notDE	notDE	notDE	notDE	notDE	notDE	notDE	notDE	notDE	notDE	K	notDE	notDE	T2	notDE	notDE	notDE
Mnat_01517	-1.57256265331106	-1.93548733201876	0.682453410662216	2.1207191960466	-2.01237299488815	-1.09891644869332	-0.510726892842538	NA	NA	notDE	notDE	T1	T2	notDE	notDE	all	notDE	notDE	notDE	notDE	notDE	notDE	T2	T2	T2	notDE	notDE	notDE	notDE	notDE	notDE	notDE	T1	T2	notDE	notDE	notDE
Mnat_01518	1.96070571390636	-0.676282372441584	-1.61971434412301	-1.48960720272327	-0.945123709745761	-3.91068215894027	-3.91068215894027	CG13698	NA	all	T0	notDE	notDE	notDE	T0	notDE	T1	notDE	notDE	notDE	notDE	notDE	notDE	notDE	notDE	T3	notDE	notDE	notDE	all	W	W	W	W	W	W	worker
Mnat_01519	2.02347247993722	-0.256135980108597	-0.17135373742917	-0.922710990114276	-3.02320436855131	-2.3583072935282	-2.59917743805881	NA	NA	all	T0	notDE	notDE	notDE	notDE	notDE	notDE	notDE	notDE	notDE	notDE	notDE	notDE	notDE	notDE	notDE	notDE	notDE	notDE	notDE	W	W	W	W	W	W	worker
Mnat_01520	-0.313361319273293	-0.655279527420948	-0.257531760698984	0.74555405464526	-3.46893130101407	-1.56353495231408	-0.145957427709146	NA	NA	notDE	notDE	notDE	notDE	T0	T0	notDE	notDE	notDE	T1	T1	notDE	notDE	T2	T2	notDE	K	T4	all	K	notDE	notDE	notDE	notDE	T2	W	W	notDE
Mnat_01521	0.306918697934341	-0.168688452892688	-0.379759584411816	0.593573302874247	-2.64515963022778	-1.21848965010421	-0.308554772969338	RhoGAP102A	ARHGAP6	notDE	notDE	notDE	notDE	T0	notDE	notDE	notDE	notDE	T1	notDE	notDE	notDE	T2	T2	notDE	K	notDE	all	notDE	notDE	notDE	notDE	notDE	notDE	W	W	notDE
Mnat_01522	-0.748122892147614	-1.5253834999764	-0.583057812987337	-0.241951197272276	1.04086930597895	0.677996709606466	-0.676560340269505	NA	NA	notDE	K	T1	T2	T3	T4	all	notDE	notDE	T3	T4	notDE	notDE	T3	T4	notDE	T3	notDE	notDE	T4	notDE	notDE	notDE	notDE	notDE	T3	T4	notDE
Mnat_01523	-0.684724391947169	-0.675765641446521	-0.276596581576318	-1.36112056103482	0.0489347231966555	1.12703122998026	-1.18448276073704	wol	ALG5	notDE	notDE	notDE	notDE	T3	T4	notDE	notDE	notDE	notDE	notDE	notDE	notDE	T3	T4	notDE	T3	T4	notDE	T4	T4	notDE	notDE	notDE	notDE	notDE	T4	notDE
Mnat_01524	-0.319971737585199	0.398536235686985	0.214335878581659	-0.665696471075112	-0.477232628524926	0.00131626775060025	0.257832330172451	NA	NA	notDE	notDE	notDE	T0	notDE	notDE	notDE	notDE	T1	notDE	notDE	notDE	K	notDE	notDE	all	notDE	notDE	notDE	notDE	notDE	K	T0	notDE	notDE	notDE	notDE	notDE
Mnat_01525	-0.48195105155314	-0.346720421153275	0.545673882784348	-0.827628301434984	-1.07199292434172	-0.108116872619176	-0.0243562491614279	CG5567	PGP	notDE	notDE	notDE	notDE	notDE	notDE	notDE	notDE	T1	T1	notDE	T1	notDE	notDE	notDE	notDE	K	T4	notDE	notDE	notDE	K	notDE	T1	notDE	notDE	notDE	notDE
Mnat_01526	-0.16735885592056	0.00229348883659782	-0.0620318984238625	-0.529601633960445	-0.164067800095203	0.751201335519845	-0.746704288079378	CG9609	GTF3A	notDE	T0	notDE	notDE	notDE	T4	notDE	T1	notDE	notDE	T4	notDE	notDE	notDE	T4	notDE	T3	T4	notDE	T4	T4	notDE	notDE	notDE	notDE	notDE	T4	notDE
Mnat_01527	1.28834362565192	-0.250755320824501	-0.0495610619153764	-1.54213066485761	-0.137834073204468	-0.71614217394949	-1.279765165273	Marc	MARC1	notDE	T0	notDE	T0	notDE	notDE	notDE	T1	T1	notDE	notDE	notDE	notDE	T3	T4	all	T3	T3	notDE	notDE	notDE	W	W	W	W	W	W	worker
Mnat_01528	-1.38132376784126	-1.14714185481514	-0.903797893096517	0.22819804453731	-0.391293722918331	-0.235015426208121	0.740407147737872	NA	NA	notDE	notDE	notDE	notDE	notDE	notDE	notDE	K	notDE	notDE	notDE	notDE	notDE	notDE	notDE	notDE	K	notDE	notDE	notDE	notDE	K	notDE	notDE	T2	notDE	T4	notDE
Mnat_01529	-0.226236895961992	-0.759321796057908	-0.43004033699056	-1.4859087655443	-0.283305168361221	0.495658468345132	-1.60781586831073	Ostgamma	TUSC3	notDE	T0	notDE	notDE	notDE	T4	notDE	notDE	notDE	notDE	notDE	notDE	notDE	T3	T4	notDE	T3	T4	notDE	T4	T4	W	notDE	notDE	W	notDE	T4	notDE
Mnat_01530	-3.7894888720621	-0.978005352792187	-3.49746267870251	0.817504022079167	0.0944304534699772	-2.6382082746433	0.146794492385939	NA	HMMR	notDE	notDE	notDE	notDE	notDE	T0	notDE	notDE	notDE	notDE	notDE	notDE	notDE	notDE	T2	notDE	notDE	T3	notDE	K	notDE	K	T0	notDE	T2	T3	notDE	all
Mnat_01531	1.37282445455871	1.53350470951673	0.999274715196922	1.10848285869381	1.4939270218643	0.698570811929377	1.13166842441876	NA	NA	notDE	notDE	notDE	notDE	notDE	notDE	notDE	notDE	notDE	notDE	notDE	notDE	notDE	notDE	notDE	notDE	notDE	notDE	notDE	notDE	notDE	notDE	notDE	notDE	notDE	notDE	notDE	notDE
Mnat_01532	Inf	Inf	Inf	Inf	Inf	Inf	Inf	NA	NA	notDE	notDE	notDE	notDE	notDE	notDE	notDE	notDE	notDE	notDE	notDE	notDE	notDE	notDE	notDE	notDE	notDE	notDE	notDE	notDE	notDE	notDE	notDE	notDE	notDE	notDE	notDE	notDE
Mnat_01533	1.29013590504878	1.61779892878067	0.673380268672635	1.22295127022139	1.46873647860755	0.673380268672635	1.06789639926655	NA	NA	notDE	notDE	notDE	notDE	notDE	notDE	notDE	notDE	notDE	notDE	notDE	notDE	notDE	notDE	notDE	notDE	notDE	notDE	notDE	notDE	notDE	notDE	notDE	notDE	notDE	notDE	notDE	notDE
Mnat_01534	0.680823325793204	-0.350854606442255	-0.657833671926483	-0.0249899801425004	0.638422119837333	-0.404234175404184	-0.46023719685738	NA	NA	notDE	notDE	notDE	notDE	notDE	notDE	notDE	notDE	notDE	notDE	notDE	notDE	notDE	notDE	notDE	notDE	notDE	notDE	notDE	notDE	notDE	W	W	W	notDE	notDE	W	worker
Mnat_01535	0.103760346007873	-0.213095669637474	-0.391312490808396	0.216791531601562	0.0660004444436116	-0.000650828196145863	0.135147632149769	NA	NA	notDE	notDE	notDE	notDE	notDE	notDE	notDE	notDE	notDE	notDE	notDE	notDE	notDE	notDE	notDE	notDE	notDE	notDE	notDE	notDE	notDE	notDE	notDE	notDE	notDE	notDE	notDE	notDE
Mnat_01536	-2.50185980293623	-0.256184914862827	-0.591216635066829	0.222371284206578	1.53615280268383	-1.00136407427801	-0.759669910626388	NA	NA	notDE	notDE	notDE	notDE	T3	notDE	notDE	notDE	notDE	T3	notDE	notDE	notDE	notDE	notDE	notDE	notDE	T3	notDE	notDE	notDE	K	T0	notDE	T2	T3	notDE	all
Mnat_01537	Inf	Inf	Inf	Inf	Inf	Inf	Inf	NA	NA	notDE	notDE	notDE	notDE	notDE	notDE	notDE	notDE	notDE	notDE	notDE	notDE	notDE	notDE	notDE	notDE	notDE	notDE	notDE	notDE	notDE	notDE	notDE	notDE	notDE	notDE	notDE	notDE
Mnat_01539	0.570207443904169	0.647337290290026	0.377410642887157	0.206561362922181	0.958652970902798	0.0694088863328692	0.490273794869724	NA	NA	notDE	notDE	notDE	notDE	notDE	notDE	notDE	notDE	notDE	notDE	notDE	notDE	notDE	notDE	notDE	notDE	notDE	notDE	notDE	notDE	notDE	notDE	notDE	notDE	notDE	notDE	notDE	notDE
Mnat_01540	-1.0240651097374	-0.424603240530212	-0.218497350355707	0.105196241183065	-0.110609201069759	0.539277130073015	0.498230308798623	NA	NA	notDE	notDE	notDE	notDE	notDE	notDE	notDE	K	notDE	notDE	T4	notDE	notDE	notDE	notDE	notDE	K	T4	notDE	notDE	notDE	K	notDE	T1	T2	T3	T4	all
Mnat_01541	0.218858355230091	0.0686840513664214	-0.100071005479571	0.374930818007366	0.298833778268414	-0.553992177094692	-0.754811377532414	NA	NA	notDE	notDE	notDE	notDE	notDE	notDE	notDE	notDE	notDE	notDE	notDE	notDE	notDE	notDE	notDE	notDE	notDE	notDE	notDE	notDE	notDE	notDE	notDE	notDE	notDE	notDE	notDE	notDE
Mnat_01542	0.0695332495875234	-0.72093096451184	0.205827580734567	0.072798184263606	-0.0726827510505082	0.0983566485245969	0.140699680627803	CG8675	C9orf85	notDE	notDE	notDE	notDE	notDE	notDE	all	notDE	notDE	notDE	notDE	notDE	notDE	notDE	notDE	notDE	notDE	notDE	notDE	notDE	notDE	notDE	notDE	notDE	notDE	notDE	notDE	notDE
Mnat_01543	0.730869188331433	1.14522616217974	-0.649959045706947	-1.44779551030333	-1.28138325567647	-1.29123458874695	-0.821235374864161	NA	NA	notDE	T0	T0	T0	T0	T0	T0	notDE	notDE	notDE	notDE	notDE	notDE	notDE	notDE	notDE	notDE	notDE	notDE	notDE	notDE	W	notDE	W	W	W	W	worker
Mnat_01544	1.06920459423659	0.92620801374153	-1.23572436042333	-1.53689593897425	-0.903329807231686	-1.46307818017813	-1.34115938638242	PMCA	ATP2B3	notDE	T0	T0	T0	T0	T0	T0	notDE	notDE	notDE	notDE	notDE	notDE	notDE	notDE	notDE	notDE	T3	notDE	notDE	all	W	notDE	W	W	W	W	worker
Mnat_01545	1.72556291060673	-0.372977618978952	-1.11261303594701	-1.11794045273541	-0.38790219819786	-1.5755542054813	-1.3843855730427	AhcyL1	AHCYL2	notDE	T0	notDE	notDE	notDE	T0	notDE	notDE	notDE	T3	notDE	notDE	notDE	notDE	notDE	notDE	T3	T3	notDE	notDE	all	W	W	W	W	W	W	worker
Mnat_01546	0.0620665380677536	0.801256053291014	0.0291894327275112	-0.938181151811164	1.4322341298512	-2.05246397517089	-1.01823361871152	NA	NA	notDE	notDE	notDE	notDE	notDE	T0	notDE	notDE	notDE	notDE	notDE	notDE	notDE	notDE	notDE	notDE	T3	T3	notDE	notDE	all	notDE	notDE	notDE	notDE	notDE	notDE	notDE
Mnat_01547	1.9025274110061	1.00211677012015	1.58131585651744	1.48338876504004	0.855452365515239	0.855452365515239	1.54322036287551	NA	NA	notDE	notDE	notDE	notDE	notDE	notDE	notDE	notDE	notDE	notDE	notDE	notDE	notDE	notDE	notDE	notDE	notDE	notDE	notDE	notDE	notDE	notDE	notDE	notDE	notDE	notDE	notDE	notDE
Mnat_01548	0.238957575335047	0.3665601520215	-1.13268704177123	0.000602338719659553	0.382275843473017	-1.03031099614375	-0.529182631484012	Mkrn1	MKRN1	notDE	notDE	T0	notDE	notDE	T0	notDE	notDE	notDE	T3	notDE	notDE	notDE	notDE	notDE	notDE	notDE	T3	notDE	notDE	notDE	notDE	notDE	W	notDE	notDE	W	notDE
Mnat_01549	0.296988139598307	0.392351128964737	-0.108206626789048	-0.361579959956664	-0.258863583132096	-0.305954856057674	-0.0190340862718063	Ranbp9	IPO9	notDE	notDE	T0	T0	T0	T0	T0	notDE	notDE	notDE	notDE	notDE	notDE	notDE	notDE	notDE	notDE	notDE	notDE	notDE	notDE	notDE	notDE	notDE	W	W	W	notDE
Mnat_01550	-0.279623636977068	-0.604329805943554	0.129402248216149	0.19946697000791	-1.50289146672061	-0.422846644079674	1.101737954535	NA	NA	K	K	notDE	notDE	notDE	notDE	notDE	K	notDE	T1	notDE	notDE	notDE	T2	notDE	notDE	K	notDE	all	K	notDE	K	notDE	notDE	notDE	W	notDE	notDE
Mnat_01551	-0.114156089730503	-0.318095361243432	0.0817976092212547	-0.372375005582467	0.566138538909744	-0.236057804486196	0.166492315751354	NA	NA	notDE	notDE	notDE	notDE	T3	notDE	notDE	notDE	notDE	notDE	notDE	notDE	notDE	notDE	notDE	notDE	notDE	T3	T3	notDE	notDE	notDE	notDE	notDE	notDE	T3	notDE	notDE
Mnat_01552	-0.279660562572017	-0.072634693237633	-0.0417975534603228	0.536847040701983	0.195158769724606	-0.414120778375437	0.00203722058197592	Pnn	NA	notDE	notDE	notDE	notDE	notDE	notDE	notDE	notDE	notDE	notDE	notDE	notDE	notDE	notDE	T2	T2	notDE	notDE	notDE	notDE	notDE	notDE	notDE	notDE	T2	notDE	notDE	notDE
Mnat_01553	2.16144950940475	2.33807530219657	1.53231043826943	2.01839722249992	1.53231043826943	1.53231043826943	1.53231043826943	NA	NA	notDE	notDE	notDE	notDE	notDE	notDE	notDE	notDE	notDE	notDE	notDE	notDE	notDE	notDE	notDE	notDE	notDE	notDE	notDE	notDE	notDE	notDE	notDE	notDE	notDE	notDE	notDE	notDE
Mnat_01554	2.25834816375499	0.92932552374621	1.23002942701375	0.92932552374621	0.92932552374621	1.61675183647012	0.92932552374621	NA	NA	notDE	notDE	notDE	notDE	notDE	notDE	notDE	notDE	notDE	notDE	notDE	notDE	notDE	notDE	notDE	notDE	notDE	notDE	notDE	notDE	notDE	notDE	notDE	notDE	notDE	notDE	notDE	notDE
Mnat_01555	0.621270947363621	-0.0524385817970107	-0.318655578068915	-0.760701552831016	0.616482874702316	-0.995350360852671	-0.753534524029165	Poxm	PAX9	notDE	notDE	notDE	notDE	notDE	notDE	notDE	notDE	notDE	T3	notDE	notDE	notDE	T3	notDE	notDE	T3	T3	notDE	notDE	notDE	W	notDE	W	W	notDE	W	notDE
Mnat_01556	-0.245062028050201	-0.27703970459719	-0.174099242354642	0.143511720626818	-0.284430374518357	0.477811874561829	0.061981940220746	NA	AP2S1	notDE	notDE	notDE	notDE	notDE	T4	notDE	notDE	notDE	notDE	T4	notDE	notDE	notDE	notDE	notDE	notDE	T4	notDE	notDE	T4	notDE	notDE	notDE	notDE	notDE	T4	notDE
[truncated: 14,938 more rows]
