# Supplementary material for: Lifespan prolonging mechanisms and insulin upregulation without fat accumulation in long-lived reproductives of a higher termite
Source: Commun Biol. 2022 Jan 13;5:44. doi: 10.1038/s42003-021-02974-6 (PMC8758687; doi:10.1038/s42003-021-02974-6)
Supplement: Supplementary file 8 — Supplementary Data 5 [file 42003_2021_2974_MOESM8_ESM.txt]

#gene Mnat_03820 was corrected with an exonerate hit of Csec_G03970_T1 at default settings.
scaffold130	exonerate:protein2genome:local	gene	3773005	3780375	676	-	.	ID=Mnat_03820c;evid_id=Csec_G03970_T1;gene=ILP7
scaffold130	exonerate:protein2genome:local	cds	3780236	3780375	.	-	.	Parent=Mnat_03820c;
scaffold130	exonerate:protein2genome:local	exon	3780236	3780375	.	-	.	Parent=Mnat_03820c;
scaffold130	exonerate:protein2genome:local	cds	3775663	3775832	.	-	.	Parent=Mnat_03820c;
scaffold130	exonerate:protein2genome:local	exon	3775663	3775832	.	-	.	Parent=Mnat_03820c;
scaffold130	exonerate:protein2genome:local	cds	3773005	3773180	.	-	.	Parent=Mnat_03820c;
scaffold130	exonerate:protein2genome:local	exon	3773005	3773180	.	-	.	Parent=Mnat_03820c; 
#Gene Mnat_00258 was corrected with exonrate hit of Znev_07935 protein sequence at default settings.
scaffold6	exonerate:protein2genome:local	gene	3285645	3287394	573	+	.	ID=Mnat_00258c;evid_id=Znev_07935;gene=ILP9
scaffold6	exonerate:protein2genome:local	cds	3285645	3285837	.	+	.	Parent=Mnat_00258c;
scaffold6	exonerate:protein2genome:local	exon	3285645	3285837	.	+	.	Parent=Mnat_00258c;
scaffold6	exonerate:protein2genome:local	cds	3287192	3287394	.	+	.	Parent=Mnat_00258c;
scaffold6	exonerate:protein2genome:local	exon	3287192	3287394	.	+	.	Parent=Mnat_00258c;
