# Supplementary material for: Lifespan prolonging mechanisms and insulin upregulation without fat accumulation in long-lived reproductives of a higher termite
Source: Commun Biol. 2022 Jan 13;5:44. doi: 10.1038/s42003-021-02974-6 (PMC8758687; doi:10.1038/s42003-021-02974-6)
Supplement: Supplementary file 9 — Supplementary Data 6 [file 42003_2021_2974_MOESM9_ESM.txt]

>Mnat_03820c gene=ILP7
MHFIRRSTRLNYKMLLPVTTLTALCFLFDFSKSTNMEKELEDTFKARSDEDWLNAWHQERHARCQETLLR
HLYWACEKDIYRLSRRNTYEDQQQEFLLGKSDPRYPFLSVVEARVFLRDRRRQRRRGPNPSITDECCLNT
AGCTWEEYAEYCPANKRLRKFV
>Mnat_00258c gene=ILP9
MWRHCLQLVAIAALCLHTLAQFQSDLFQLSDKPNTNKYCGRNLANMLQYVCNGKYYPMFKKATQDAEDMN
DSAFWIQPPPIDEPEIQFPFRPRSNAATLVSGSFRRHTRGVYDECCRKSCTIQEIASYCGRR
